# Supplementary material for: The white matter is a pro-differentiative niche for glioblastoma
Source: Nat Commun. 2021 Apr 12;12:2184. doi: 10.1038/s41467-021-22225-w (PMC8042097; doi:10.1038/s41467-021-22225-w)
Supplement: Supplementary file 3 — Supplementary Data 1 [file 41467_2021_22225_MOESM3_ESM.xlsx]

## Sheet: Sheet1
ID	Ratio.CC.vs.B	Ratio.ST.vs.B	Ratio.CC.vs.ST	Padj.CC.vs.B	Padj.ST.vs.B	Padj.CC.vs.ST	counts.B.1	counts.B.2	counts.B.4	counts.CC.1	counts.CC.2	counts.CC.4	counts.ST.2	counts.ST.3	counts.ST.4	rlog.B.1	rlog.B.2	rlog.B.4	rlog.CC.1	rlog.CC.2	rlog.CC.4	rlog.ST.2	rlog.ST.3	rlog.ST.4
NRG3	7.47694	6.44631	1.03063	0.000455307	0.00396595	0.921987	0	0	0	16.735	37.3399	47.1355	2.86209	33.7293	13.0011	3.79647	3.79576	3.79566	3.94705	4.10021	4.16133	3.82344	4.07547	3.91558
ZNF804B	6.95435	6.81339	0.140961	0.00107906	0.0015456	0.993292	0	0	0	24.0566	10.4204	36.0448	20.9887	6.94427	36.0031	3.65707	3.6563	3.65619	3.87917	3.76077	3.97067	3.85422	3.72756	3.97008
ARHGAP25	6.72196	3.98202	2.73995	0.095828	0.46393	0.852717	0	0	0	7.32157	0	52.6809	0	0.992039	8.00069	2.58802	2.58757	2.58751	2.66996	2.58728	3.04836	2.5875	2.59929	2.67718
LINC01094	6.39665	2.81114	3.58551	NA	0.648253	0.730709	0	0	0	34.516	6.94696	6.46958	0	0	4.00034	2.31274	2.31243	2.31238	2.61832	2.38469	2.3799	2.31237	2.31244	2.35485
PDZRN3-AS1	6.37985	-1.03099	7.41084	0.0169362	0.881114	0.0181503	0	0	0.958924	34.516	22.5776	35.1206	0	0	0	3.11976	3.11932	3.12863	3.39904	3.31522	3.40345	3.11925	3.11934	3.11936
CXCR6	6.35833	4.36167	1.99666	NA	0.283457	0.881836	0	0	0	13.5972	3.47348	29.5752	6.67822	0	5.00043	2.52549	2.52516	2.52511	2.65599	2.56074	2.78607	2.59231	2.52518	2.57599
SMIM10L2B	6.20287	6.65913	-0.456262	0.0367587	0.0246545	0.99012	0	0	0	10.4594	0	31.4237	7.63225	21.8249	28.0024	3.26368	3.26319	3.26312	3.36025	3.26287	3.52333	3.33511	3.45345	3.49916
LOC101928358	6.02672	4.14836	1.87836	0.079345	0.329451	0.89888	0	0	0.958924	16.735	0	55.4536	7.63225	0	12.001	3.05063	3.05005	3.06094	3.22179	3.04967	3.51783	3.13321	3.05008	3.17704
LOC100506258	5.98715	5.57771	0.409441	0.163795	0.233815	0.992148	0	0	0	0	0	36.0448	17.1726	3.96816	6.00052	2.58564	2.58526	2.58521	2.5854	2.58501	2.90379	2.75318	2.62747	2.6482
KCNJ3	5.90352	1.4306	4.47291	0.0513993	0.816743	0.355223	0	0	0.958924	14.6431	16.499	35.1206	0	0	3.00026	2.74932	2.74891	2.7591	2.89181	2.90854	3.0558	2.74884	2.74893	2.78051
MSTN	5.78692	5.16422	0.622699	8.72156e-05	0.000669812	0.958888	13.9123	0	46.9873	1163.08	1662.93	540.672	502.774	416.656	1267.11	6.70057	6.44369	7.08225	9.53797	9.90115	8.80522	8.7392	8.57191	9.62393
KLRF1	5.78155	5.70409	0.0774597	0.029004	0.0362309	0.997724	0	0	0	11.5053	8.6837	11.0907	4.77016	15.8726	9.00077	2.65937	2.65905	2.65901	2.76417	2.73982	2.76075	2.7044	2.80049	2.74254
SNAI3	5.75612	5.1565	0.599614	NA	0.299161	0.991366	0	0	0	0	11.2888	19.4087	15.2645	0	5.00043	2.37379	2.37353	2.3735	2.37363	2.47661	2.54232	2.50951	2.37355	2.42086
NLRP14	5.69353	3.8139	1.87963	NA	NA	NA	0	0	0	25.1025	4.34185	0	0	0	8.00069	1.88575	1.88554	1.88551	2.11274	1.93013	1.88546	1.8855	1.88555	1.9657
FAM189A2	5.64952	4.53726	1.11227	0.0337364	0.130345	0.942111	0	0	1.91785	7.32157	36.4715	55.4536	0	5.95224	40.0034	3.67887	3.67797	3.6997	3.75828	4.01471	4.14601	3.67782	3.7438	4.04025
UNC13C	5.6433	3.98614	1.65717	0.151315	0.412914	0.937673	0	0	1.91785	0	18.2358	79.4834	0	0	31.0027	3.3885	3.38762	3.41133	3.38794	3.58892	4.03702	3.38748	3.38767	3.70397
FUT7	5.57719	5.10683	0.47036	NA	NA	NA	0	0	0	21.9647	5.21022	0	8.58628	0	11.0009	2.24688	2.24665	2.24661	2.4344	2.29593	2.24657	2.32626	2.24666	2.34713
KRT74	5.54839	6.81366	-1.26527	0.165191	0.0759339	0.955273	0	0	0	24.0566	2.60511	0	21.9427	0	42.0036	3.05546	3.05491	3.05484	3.28551	3.0833	3.05473	3.26807	3.05494	3.42223
CAMK1G	5.52003	5.91172	-0.391686	NA	0.287916	0.992148	0	0	0	0	26.0511	0	16.2185	0	18.0015	2.56788	2.56758	2.56754	2.56769	2.7865	2.56748	2.71173	2.5676	2.72581
KCNIP4-IT1	5.51548	6.03303	-0.517551	0.225952	0.195759	0.991841	0	0	0	1.04594	14.7623	10.1665	37.2072	0	0	2.57795	2.57757	2.57751	2.58909	2.72485	2.68185	2.90562	2.57759	2.5776
LOC101929415	5.45133	5.76135	-0.310019	NA	0.212803	0.992433	0	0	0	18.8269	6.07859	0	0	19.8408	11.0009	2.49032	2.49004	2.49	2.6546	2.54738	2.48994	2.48999	2.66258	2.59081
GGT8P	5.44864	4.96542	0.483213	0.000612757	0.00246822	0.96387	1.15936	0	1.91785	65.8942	25.1827	43.4386	37.2072	7.93631	51.0044	4.32594	4.31165	4.33293	4.83795	4.55534	4.69476	4.64975	4.39689	4.74584
KRT75	5.23401	5.30369	-0.0696761	NA	NA	NA	0	0	0	13.5972	7.81533	0	11.4484	0	11.0009	2.18459	2.18436	2.18433	2.30637	2.25712	2.18428	2.28857	2.18437	2.2847
STARD13-AS	5.20284	3.61191	1.59093	NA	NA	NA	0	0	0	0	5.21022	15.7118	0.954031	0	6.00052	1.53465	1.53451	1.53449	1.53456	1.58349	1.67292	1.54369	1.53451	1.59056
PRR32	5.18513	6.28672	-1.1016	0.00258333	0.00014122	0.864097	0	0	2.87677	10.4594	68.6012	29.5752	16.2185	90.2756	127.011	4.6062	4.60394	4.64088	4.73176	5.21113	4.92133	4.79337	5.337	5.5173
LOC101928304	5.14467	3.33327	1.8114	0.0821432	0.37766	0.869765	0	0	1.91785	56.4807	6.94696	6.46958	0	11.9045	8.00069	3.04342	3.04285	3.06444	3.5142	3.11843	3.11349	3.04276	3.16823	3.12934
PAQR9	5.14341	3.75259	1.39083	0.059198	0.248723	0.916011	0	0	1.91785	16.735	20.8409	32.3479	6.67822	0	20.0017	3.26665	3.26616	3.28475	3.416	3.44894	3.53237	3.32936	3.26618	3.44213
FMO3	5.13759	4.21063	0.926959	NA	0.381322	0.974108	0	0	0.958924	35.5619	3.47348	0	10.4943	0	10.0009	2.53699	2.53663	2.54694	2.85006	2.57338	2.5365	2.64295	2.53664	2.63822
FAM182A	5.11525	3.99352	1.12173	NA	0.318851	0.954563	0	0	0.958924	20.9188	15.6307	1.84845	7.63225	0	10.0009	2.53491	2.53462	2.54391	2.7152	2.67417	2.55242	2.60593	2.53464	2.62674
ANKRD20A12P	5.06032	3.39872	1.6616	NA	NA	NA	0	0	0	14.6431	4.34185	0	0	0	6.00052	1.37703	1.3769	1.37688	1.50654	1.41797	1.37685	1.37688	1.3769	1.433
SLC24A4	5.05136	6.68912	-1.63776	0.0337364	0.00240202	0.794057	0	0	0.958924	11.5053	10.4204	14.7876	78.2305	2.97612	33.0028	3.68197	3.68101	3.6922	3.80675	3.79555	3.83909	4.29564	3.7156	3.99797
PLXDC1	5.04695	7.19945	-2.1525	0.0525344	0.00203862	0.710396	0	0	0	1.04594	13.0256	4.62113	26.7129	20.8328	36.0031	3.29563	3.29512	3.29505	3.30551	3.41442	3.33933	3.52211	3.47784	3.5858
KRT6A	5.04658	6.45549	-1.40892	0.136715	0.0420948	0.931946	0	0	0	8.36751	10.4204	0	19.0806	24.801	6.00052	2.78377	2.78342	2.78337	2.86147	2.87958	2.7833	2.95083	2.99386	2.84018
LATS2	5.03989	3.88696	1.15292	NA	NA	NA	0	0.983104	5.75354	10.4594	15.6307	199.633	50.5636	5.95224	45.0039	4.37624	4.38838	4.45533	4.51698	4.57815	5.6488	4.90647	4.45832	4.86195
OTC	4.98815	3.17374	1.81441	0.0194002	0.233708	0.775062	0	0	2.87677	24.0566	16.499	53.6051	3.81612	2.97612	20.0017	3.50296	3.50222	3.53343	3.73111	3.66645	3.94448	3.54337	3.53459	3.69707
ARHGAP36	4.96461	3.22305	1.74156	0.129952	0.444179	0.910625	0	0	2.87677	37.6538	53.839	0	13.3564	0	14.0012	3.431	3.43026	3.46244	3.77255	3.88508	3.43	3.56965	3.43029	3.57575
GPR45	4.87034	5.36718	-0.49684	0.0311029	0.0157518	0.975792	0	0	1.91785	35.5619	3.47348	19.4087	54.3798	12.8965	15.0013	3.6923	3.69146	3.71243	4.01089	3.72881	3.88188	4.13975	3.82304	3.84252
PTPRT	4.85198	2.36297	2.48901	0.131059	0.612612	0.8274	1.15936	3.93242	21.0963	287.633	247.486	222.738	0	0	135.012	5.234	5.27681	5.52931	6.93566	6.81921	6.73838	5.20442	5.20598	6.38373
AHCTF1P1	4.78802	2.39934	2.38868	0.0335751	0.456984	0.648137	2.31872	0	0.958924	54.3888	2.60511	31.4237	1.90806	2.97612	12.001	3.30101	3.27445	3.28526	3.73088	3.30336	3.56945	3.29588	3.30776	3.40057
C5orf49	4.78643	5.51776	-0.731329	0.000304542	1.81316e-05	0.898093	2.31872	0	1.91785	52.2969	19.9725	42.5144	61.058	92.2596	37.0032	4.65666	4.62854	4.65034	5.08171	4.83243	5.0143	5.13829	5.3117	4.97339
CPB1	4.78343	5.26881	-0.485384	NA	NA	NA	0	0	0	15.6891	0	0	0	9.92039	12.001	1.94766	1.94747	1.94744	2.08627	1.94734	1.9474	1.94744	2.03845	2.05614
CLEC18A	4.75549	4.60783	0.14766	NA	NA	NA	0	0	0	8.36751	6.07859	0.924226	0.954031	10.9124	2.00017	1.62872	1.62857	1.62855	1.70567	1.68552	1.63746	1.63776	1.72764	1.64776
INPP4B	4.75274	7.06164	-2.30889	0.254043	0.0578042	0.872175	0	0	0	3.13782	12.1572	0	63.9201	0	12.001	2.95066	2.95007	2.94999	2.98724	3.08467	2.94987	3.48869	2.9501	3.08292
GLT1D1	4.68125	4.07013	0.611113	NA	NA	NA	0	0	0	6.27563	0	8.31803	9.54031	0	0	1.34921	1.34908	1.34906	1.40754	1.349	1.42575	1.4363	1.34909	1.34909
KCNMB1	4.67709	5.78952	-1.11242	0.12559	0.0457387	0.944297	0	0	0.958924	18.8269	9.55207	0	9.54031	36.7055	15.0013	3.12862	3.1281	3.13816	3.30555	3.22334	3.12792	3.22323	3.44323	3.27276
ST7-OT3	4.63917	4.07564	0.563538	NA	NA	NA	0	0	0.958924	15.6891	0.86837	11.0907	5.72419	6.94427	6.00052	2.30136	2.30111	2.31039	2.44034	2.30941	2.40246	2.35509	2.3661	2.35759
ASTN2-AS1	4.63516	-1.03099	5.66616	NA	NA	NA	0	0	0.958924	10.4594	7.81533	9.24226	0	0	0	1.58209	1.58194	1.59118	1.67699	1.65434	1.66674	1.58192	1.58195	1.58196
PDGFRB	4.54442	2.9691	1.57531	0.1052	0.406228	0.907014	0	0	5.75354	33.47	0.86837	101.665	28.6209	0	17.0015	3.87075	3.86951	3.939	4.20744	3.87968	4.63803	4.16683	3.86957	4.05927
MROH9	4.52081	4.84747	-0.326657	NA	0.183167	0.992148	0	0	0.958924	0	7.81533	17.5603	22.8967	4.9602	4.00034	2.55657	2.55627	2.56555	2.55638	2.62922	2.71111	2.75187	2.60333	2.59444
FAM132B	4.50153	5.17263	-0.671098	0.0940298	0.0489757	0.969646	1.15936	0	0.958924	38.6997	8.6837	0	8.58628	37.6975	29.0025	3.55437	3.54248	3.5518	3.85307	3.62408	3.54228	3.62329	3.84682	3.78755
B3GNT8	4.49803	3.17151	1.32652	NA	NA	NA	0	0	0.958924	16.735	0	8.31803	0	1.98408	8.00069	1.89699	1.89681	1.90607	2.04377	1.89668	1.97384	1.89678	1.91589	1.97097
SGCZ	4.47699	4.46752	0.00946221	0.00037123	0.000406356	1	0	0	14.3839	83.6751	99.8626	142.331	80.1386	169.639	74.0064	5.37149	5.36747	5.54062	6.07438	6.16315	6.36024	6.05408	6.46737	6.01727
RDH12	4.42954	3.62938	0.800163	0.0847178	0.214043	0.96387	0	0	3.83569	15.6891	39.0767	29.5752	32.4371	0	16.0014	3.67229	3.67151	3.71176	3.82451	4.00868	3.93884	3.96036	3.67155	3.82729
LOC101927668	4.36536	5.65267	-1.2873	NA	NA	NA	0	0	0	0	5.21022	6.46958	6.67822	9.92039	12.001	2.08365	2.08344	2.08341	2.08352	2.13261	2.14403	2.14589	2.17437	2.19206
FAM182B	4.35307	3.75489	0.598188	NA	NA	NA	0	0	0.958924	0	7.81533	14.7876	0.954031	0	14.0012	1.9901	1.9899	1.99915	1.98997	2.06249	2.12151	1.9991	1.98991	2.11495
LINC00901	4.33436	3.92988	0.404481	NA	NA	NA	0	0	0.958924	9.41345	0	12.9392	0	14.8806	2.00017	2.05314	2.05293	2.06219	2.13946	2.0528	2.16958	2.0529	2.18537	2.07219
GPR61	4.31557	5.94577	-1.6302	NA	NA	NA	0	0	0	0	11.2888	0	20.0347	0	15.0013	2.2245	2.22427	2.22423	2.22435	2.32725	2.22419	2.39753	2.22428	2.35786
C21orf62-AS1	4.3127	2.71017	1.60253	NA	0.578658	0.926907	0	0	1.91785	27.1944	1.73674	10.1665	2.86209	0	10.0009	2.42481	2.4245	2.44424	2.66551	2.44229	2.52392	2.45379	2.42451	2.52231
FBXW12	4.27177	3.41788	0.853887	0.0579044	0.183167	0.954563	0	0	5.75354	35.5619	0.86837	76.7107	25.7588	22.8169	14.0012	3.95683	3.95573	4.01963	4.28619	3.96506	4.55181	4.20827	4.18317	4.10303
PRKCQ	4.26705	3.61995	0.647097	0.032165	0.096919	0.965959	1.15936	0	6.71247	77.3995	73.8115	1.84845	63.9201	28.7691	5.00043	4.34442	4.3287	4.4074	4.95684	4.93731	4.35075	4.87706	4.62168	4.3883
FMO6P	4.26491	6.6164	-2.35149	0.167052	0.0128333	0.737124	0	0	0	1.04594	5.21022	4.62113	20.9887	27.7771	7.0006	2.71543	2.71504	2.71499	2.72607	2.76785	2.76207	2.90877	2.96209	2.78525
LOC101928855	4.21725	1.29675	2.92049	NA	NA	NA	0	0	1.91785	9.41345	0	26.8026	4.77016	0	0	2.08206	2.08181	2.10177	2.17508	2.08164	2.32243	2.13056	2.08182	2.08183
PAUPAR	4.20056	6.09274	-1.89219	NA	0.284731	0.951414	0	0	0	0	10.4204	0	0	24.801	14.0012	2.28323	2.28295	2.28291	2.28305	2.38554	2.28285	2.2829	2.50728	2.41757
LINC00856	4.17428	0.803539	3.37074	0.131059	0.891917	0.525686	0	0	3.83569	12.5513	17.3674	40.6659	3.81612	0	3.00026	2.95142	2.95094	2.99148	3.07633	3.11988	3.30133	2.99127	2.95096	2.98288
LINC00675	4.10987	3.26666	0.843207	0.0156088	0.0859948	0.931946	0	0	6.71247	53.3429	19.9725	45.2871	15.2645	22.8169	28.0024	4.13041	4.1295	4.19339	4.53567	4.30802	4.4882	4.26904	4.33065	4.37026
RAB3IL1	4.09178	0.847616	3.24416	NA	NA	NA	0	0	0.958924	6.27563	5.21022	7.39381	0	0	2.00017	1.22747	1.22736	1.23658	1.28575	1.27629	1.29581	1.22734	1.22736	1.24649
GHRL	4.08335	2.55773	1.52562	0.187583	0.538166	0.92162	0	0	3.83569	41.8376	9.55207	14.7876	0	1.98408	21.0018	3.13785	3.1373	3.17788	3.49542	3.23471	3.28337	3.13721	3.1586	3.33725
LOC100132781	4.06599	0.887902	3.17809	0.223699	0.895752	0.687474	0	0	4.79462	23.0107	13.0256	45.2871	0	0	9.00077	3.14698	3.14642	3.19749	3.36531	3.27807	3.53205	3.14632	3.14644	3.23969
NCF2	4.05366	5.10007	-1.04641	0.23286	0.118645	0.955273	1.15936	0	0.958924	0	20.8409	13.8634	0	22.8169	49.0042	3.32755	3.31416	3.3247	3.3144	3.51732	3.45494	3.31406	3.53377	3.72772
PCDHA10	4.0367	3.61792	0.418776	NA	NA	NA	1.15936	0	0	0	5.21022	12.9392	8.58628	0	5.00043	1.8025	1.79121	1.79118	1.79127	1.84027	1.90742	1.87036	1.79122	1.8383
CDKL2	4.01975	3.97529	0.0444655	0.180057	0.212832	0.99933	0	0	3.83569	56.4807	6.94696	0	28.6209	27.7771	5.00043	3.51927	3.51849	3.56081	3.98641	3.59341	3.51822	3.78983	3.78292	3.57334
PRSS33	4.01677	-1.86676	5.88353	NA	NA	NA	0	0.983104	0.958924	17.781	8.6837	5.54536	0	0	0	1.8066	1.81592	1.81567	1.96134	1.88663	1.85857	1.80639	1.80643	1.80644
GDF5	4.01268	1.83238	2.18029	NA	NA	NA	0	0	1.91785	27.1944	4.34185	0	0.954031	0	6.00052	1.99208	1.99185	2.01187	2.23545	2.03648	1.99177	2.00185	1.99186	2.05283
ROBO2	4.00787	4.12211	-0.114239	8.68949e-05	5.17059e-05	0.992148	20.8685	1.96621	35.4802	439.294	459.368	39.7417	186.036	417.649	412.035	6.29191	6.00614	6.45159	8.04126	8.08085	6.49391	7.3588	7.99812	7.98652
LPIN3	4.00413	3.25184	0.75229	NA	0.393037	0.970841	0	0	1.91785	20.9188	4.34185	6.46958	3.81612	0.992039	14.0012	2.4249	2.42463	2.44313	2.60497	2.46593	2.48546	2.46106	2.43427	2.55048
DES	4.00114	5.10942	-1.10828	NA	0.335194	0.973486	0	0	0.958924	17.781	0	0	16.2185	0	22.0019	2.50169	2.5014	2.51069	2.65786	2.50121	2.5013	2.64563	2.50142	2.69039
SPINK9	3.98818	2.17342	1.81477	NA	NA	NA	1.15936	0	0	11.5053	6.07859	0	0	0	5.00043	1.33626	1.32502	1.32501	1.42881	1.38191	1.32498	1.325	1.32503	1.37204
CCDC37	3.97482	2.90886	1.06596	NA	NA	NA	0	0	1.91785	14.6431	5.21022	11.0907	4.77016	0	10.0009	2.31266	2.31241	2.33089	2.44316	2.36168	2.41374	2.35763	2.31243	2.40429
C10orf107	3.93229	4.41266	-0.480374	0.0241614	0.00967227	0.976694	12.753	0	66.1657	680.906	163.254	362.297	431.222	779.743	472.041	6.45596	6.2374	6.9962	8.71528	7.54321	8.15862	8.30677	8.84192	8.38532
OLFML3	3.91574	3.44792	0.467818	0.0694036	0.142897	0.982335	0	6.88173	0.958924	80.5373	38.2083	0.924226	6.67822	23.8089	56.0048	4.12914	4.2063	4.13907	4.76079	4.48904	4.13841	4.20396	4.37108	4.61394
TEX26	3.9091	5.71719	-1.80809	0.170976	0.025385	0.851234	0	2.94931	0	40.7916	4.34185	0	7.63225	123.013	27.0023	3.88894	3.92662	3.88729	4.30704	3.94379	3.887	3.9848	4.79783	4.1884
TBR1	3.88222	4.48342	-0.601207	NA	NA	NA	0	0	0.958924	0	5.21022	11.0907	4.77016	0	20.0017	2.10595	2.10574	2.115	2.10581	2.15492	2.20684	2.15087	2.10575	2.27833
LRRIQ4	3.83626	5.1103	-1.27405	0.209116	0.0721486	0.928272	0	0	1.91785	0	6.94696	21.2572	30.529	25.793	12.001	3.26255	3.26206	3.28065	3.26223	3.32766	3.44797	3.51575	3.48192	3.37242
PRO1804	3.821	-3.15674	6.97773	0.438084	0.632504	0.291483	0	0	4.79462	47.0673	0	21.2572	0	0	0	2.70212	2.70166	2.75537	3.11505	2.70135	2.91579	2.70158	2.70168	2.7017
SLC17A8	3.80938	4.9355	-1.12612	0.00240127	3.29226e-05	0.814751	2.31872	5.89862	10.5482	103.548	158.912	2.77268	209.887	237.097	132.011	5.45442	5.50165	5.56442	6.31724	6.57877	5.45433	6.76757	6.85489	6.46045
SCEL	3.80534	4.48518	-0.679842	NA	NA	NA	0	0	0.958924	9.41345	6.07859	0	0	24.801	0	2.03612	2.03588	2.04586	2.12867	2.09721	2.0358	2.03584	2.25962	2.03591
DNASE2B	3.80111	4.39194	-0.590829	0.274072	0.207668	0.983969	0	0	1.91785	18.8269	8.6837	0	8.58628	27.7771	5.00043	2.81265	2.81225	2.83196	2.9868	2.89787	2.81211	2.89693	3.05784	2.86271
ADAMTS20	3.79191	3.67845	0.113461	0.363149	0.423945	0.997724	0	0	2.87677	0	3.47348	36.969	12.4024	0	25.0021	2.93261	2.93213	2.96291	2.9323	2.96902	3.25797	3.05698	2.93215	3.16604
KCNJ2	3.78956	3.97411	-0.18455	9.02342e-10	8.79578e-11	0.977693	17.3904	18.679	50.823	437.202	522.759	246.768	282.393	738.077	351.03	6.5414	6.54982	6.87717	8.29207	8.44756	7.82984	7.93403	8.7582	8.1085
FAM180A	3.78541	5.22558	-1.44016	NA	NA	NA	0	0	0	0	7.81533	0	15.2645	0	6.00052	1.5934	1.59325	1.59323	1.5933	1.66564	1.5932	1.72812	1.59326	1.64934
ABCG2	3.75761	4.43918	-0.68157	0.0472318	0.0149348	0.958157	0	11.7972	3.83569	129.696	83.3635	0	56.2878	208.328	77.0066	5.07685	5.22862	5.12668	6.05618	5.81675	5.07173	5.63841	6.35958	5.77754
RARG	3.75331	0.968672	2.78464	0.116181	0.826725	0.597167	0	0	14.3839	52.2969	30.393	112.756	13.3564	0	15.0013	4.19955	4.19801	4.36062	4.67616	4.50941	5.01773	4.35005	4.19809	4.36698
LINC01338	3.74565	2.66794	1.07771	0.0890712	0.320309	0.930169	0	0	6.71247	70.0779	8.6837	12.9392	10.4943	12.8965	20.0017	3.65739	3.65653	3.72912	4.20652	3.74908	3.79088	3.76722	3.79049	3.85542
OBP2A	3.73842	3.28103	0.457397	NA	NA	NA	1.15936	0	0	10.4594	4.34185	0	3.81612	6.94427	0	1.51571	1.50445	1.50443	1.59953	1.54553	1.5044	1.54065	1.56903	1.50446
LOC102723701	3.73513	1.35777	2.37736	0.0987729	0.717339	0.668481	2.31872	0	8.63031	48.1132	7.81533	90.5741	17.1726	0	11.0009	3.93652	3.90764	4.00664	4.34693	3.99752	4.60451	4.09363	3.9077	4.03185
PCDHGA8	3.7298	3.9692	-0.239398	NA	0.441219	0.995296	0	0	1.91785	19.8728	6.07859	0	29.575	0	1.00009	2.49987	2.49953	2.51973	2.68661	2.56188	2.49942	2.764	2.49955	2.51017
SRGAP3-AS3	3.71882	5.04927	-1.33045	NA	0.21458	0.951476	0	0	0.958924	7.32157	1.73674	5.54536	0.954031	35.7134	0	2.31249	2.31218	2.32259	2.38843	2.33086	2.37066	2.32253	2.62848	2.31221
SCML4	3.71006	1.17011	2.53995	0.177424	0.808948	0.717538	5.7968	0	0.958924	71.1238	11.2888	4.62113	0	3.96816	11.0009	3.27751	3.21076	3.22209	3.78903	3.33536	3.26411	3.21065	3.25692	3.33237
PCDHA9	3.70233	3.82041	-0.11808	0.209174	0.216442	0.996833	0	0	3.83569	19.8728	20.8409	10.1665	16.2185	0	39.0033	3.40763	3.40708	3.44399	3.58253	3.59044	3.50171	3.55324	3.40711	3.71785
ASB5	3.69903	3.32091	0.378122	8.78272e-06	0.000100532	0.954563	1.15936	19.6621	27.8088	262.531	263.116	111.831	149.783	164.679	176.015	5.86343	6.08767	6.17115	7.30567	7.3082	6.74874	6.92297	6.98321	7.02665
SLC26A4	3.69798	-1.55353	5.25151	0.290195	0.79526	0.305521	0	0.983104	7.67139	18.8269	0	94.271	0	2.97612	0	3.21538	3.2277	3.31195	3.43475	3.21389	3.9808	3.21433	3.25383	3.21457
BBOX1	3.66795	3.89845	-0.230501	3.14063e-13	5.87265e-15	0.956035	63.7648	69.8004	77.6728	1014.56	1337.29	334.57	803.294	1296.6	1052.09	7.48819	7.5269	7.58051	9.54882	9.81826	8.56237	9.32808	9.78748	9.58383
KCTD4	3.66017	2.53537	1.12481	0.107368	0.371547	0.922716	0	0	4.79462	29.2863	23.446	9.24226	11.4484	5.95224	11.0009	3.24283	3.24235	3.28818	3.48684	3.44494	3.32859	3.34791	3.29893	3.34402
LINC01426	3.65712	6.1476	-2.49048	0.357672	0.0685099	0.811034	1.15936	0	0	0	13.8939	0	4.77016	33.7293	40.0034	3.11453	3.10118	3.1011	3.10139	3.24276	3.10099	3.15272	3.40819	3.45409
LINC00648	3.65667	0.973384	2.68328	0.0968815	0.809925	0.573026	0	0	27.8088	38.6997	96.3891	217.193	1.90806	3.96816	49.0042	4.69536	4.69221	5.02918	5.13054	5.52957	6.03395	4.7201	4.75019	5.2164
PDLIM1	3.64206	5.96497	-2.32291	0.0283182	4.17635e-05	0.304497	0	0	3.83569	9.41345	21.7093	18.4845	42.9314	154.758	51.0044	4.41302	4.41098	4.4607	4.52855	4.65862	4.62641	4.84403	5.44928	4.90472
ELOVL2-AS1	3.6322	2.12687	1.50533	0.324925	0.676718	0.937673	0	0	7.67139	37.6538	58.1808	0	0	28.7691	5.00043	3.57837	3.57753	3.66156	3.92321	4.06431	3.57724	3.57739	3.85446	3.63342
HSD11B1	3.62928	5.61704	-1.98776	NA	NA	NA	0	0	0	0	6.07859	0.924226	0	11.9045	16.0014	1.84643	1.84625	1.84622	1.84631	1.90328	1.85514	1.84622	1.95389	1.98734
MAP3K7CL	3.62054	4.90861	-1.28807	0.48036	0.318737	0.963464	0	0	1.91785	24.0566	0	0	0	48.6099	10.0009	2.92239	2.92186	2.94356	3.15802	2.92151	2.92168	2.92177	3.34368	3.02901
SELPLG	3.60876	2.9742	0.634562	0.195975	0.36201	0.976813	0	0	8.63031	7.32157	56.4441	42.5144	52.4717	0	16.0014	4.01836	4.01752	4.09888	4.0872	4.4404	4.3579	4.41785	4.01756	4.16314
RAPSN	3.6021	3.53437	0.067728	0.109858	0.135686	0.997928	0	1.96621	6.71247	43.9294	44.2869	18.4845	24.8048	0	77.0066	4.18867	4.20999	4.26188	4.58128	4.58449	4.37754	4.43329	4.18743	4.78793
ARHGDIG	3.59712	3.61868	-0.0215537	NA	NA	NA	0	0	0.958924	0	7.81533	5.54536	7.63225	4.9602	1.00009	1.57739	1.57724	1.58647	1.57729	1.64958	1.62924	1.64787	1.62388	1.58689
LOC101928961	3.5928	1.9768	1.616	0.195254	0.612531	0.888225	0	0	10.5482	2.09188	20.8409	105.362	1.90806	2.97612	37.0032	3.79051	3.78929	3.91478	3.81624	4.02058	4.58728	3.81341	3.82689	4.16229
DKFZp451B082	3.58402	4.00348	-0.419458	0.0139807	0.00506791	0.973486	0	0	17.2606	106.686	49.4971	53.6051	100.173	92.2596	88.0076	5.1665	5.16352	5.35384	5.95249	5.62106	5.64969	5.92091	5.88022	5.85762
SH3TC2	3.55308	-3.41768	6.97076	0.49263	0.598464	0.313002	0	0	5.75354	0	6.94696	60.9989	0	0	0	2.60502	2.60452	2.67327	2.6047	2.68681	3.13899	2.60443	2.60454	2.60457
NIPAL1	3.51836	4.7289	-1.21054	NA	NA	NA	0	0	0.958924	0	4.34185	8.31803	13.3564	0	16.0014	2.14958	2.14936	2.15862	2.14944	2.19055	2.22647	2.26945	2.14937	2.29086
MYLK3	3.51525	-1.84386	5.35911	NA	NA	NA	0	0	1.91785	5.22969	8.6837	8.31803	0	0	0	1.36021	1.36009	1.37844	1.40909	1.43995	1.43668	1.36007	1.36009	1.3601
HAVCR2	3.50912	3.17387	0.335252	0.41091	0.518598	0.992148	0	0	3.83569	40.7916	3.47348	0	17.1726	17.8567	0	2.96706	2.96656	3.00748	3.31906	3.00356	2.9664	3.13491	3.14082	2.96661
LOC101928008	3.50666	3.24634	0.260318	0.392804	0.487701	0.992485	0	0	2.87677	0	0.86837	32.3479	4.77016	1.98408	21.0018	2.61797	2.61759	2.64783	2.61773	2.62665	2.9038	2.66711	2.63861	2.81487
FREM3	3.49779	0.48956	3.00823	0.136383	0.922819	0.504841	44.0557	1.96621	73.8371	267.76	628.7	457.492	98.2652	0	70.006	6.28745	5.72663	6.53618	7.40791	8.14419	7.85815	6.70067	5.68901	6.50773
IL7	3.48847	2.45959	1.02888	NA	0.738765	0.977693	0	0	2.87677	10.4594	0	22.1814	0	0	16.0014	2.37295	2.37269	2.40028	2.46857	2.37252	2.56271	2.37265	2.3727	2.51471
RNF219-AS1	3.48589	3.02019	0.465699	0.125426	0.234073	0.982335	0	0	5.75354	29.2863	22.5776	13.8634	3.81612	27.7771	16.0014	3.54064	3.54005	3.59492	3.78646	3.73727	3.66678	3.57678	3.77579	3.68464
AGMO	3.48456	3.93544	-0.450882	0.00766817	0.00205392	0.967368	13.9123	0	37.398	419.422	131.992	24.0299	208.933	335.309	242.021	5.98499	5.76918	6.24477	7.73705	6.876	6.1031	7.18929	7.5526	7.29786
ERAS	3.4762	0.978369	2.49783	NA	NA	NA	0	0	2.87677	27.1944	4.34185	0.924226	5.72419	0	0	2.01843	2.0182	2.04799	2.26139	2.06273	2.02784	2.07638	2.01821	2.01822
LOC399715	3.47162	3.44289	0.0287354	0.0257309	0.0308814	0.99933	0	0.983104	17.2606	81.5832	25.1827	97.9679	28.6209	121.029	51.0044	4.94659	4.95601	5.13071	5.59495	5.20378	5.68166	5.23398	5.78875	5.40598
KIAA1211L	3.45261	-1.88162	5.33423	NA	NA	NA	0	0	3.83569	20.9188	7.81533	13.8634	0	0	1.00009	2.26963	2.26939	2.30594	2.44926	2.34221	2.39396	2.26935	2.2694	2.2791
LHFPL1	3.44861	2.46058	0.98803	0.0888396	0.317988	0.930714	0	0	11.5071	72.1698	34.7348	20.333	11.4484	40.6736	12.001	4.14158	4.14038	4.26086	4.70151	4.45923	4.34209	4.26028	4.50255	4.26573
RNF212B	3.42384	1.54332	1.88052	0.187008	0.698278	0.833182	1.15936	0	7.67139	53.3429	5.21022	36.969	0.954031	0.992039	24.0021	3.55159	3.53784	3.62025	3.98546	3.59452	3.87329	3.54847	3.54906	3.77093
RAB27B	3.41015	3.48685	-0.0767065	1.7899e-07	8.23475e-08	0.992148	27.8246	14.7466	76.7139	405.824	540.995	324.403	368.256	688.475	284.024	6.72863	6.56995	7.1312	8.27294	8.51997	8.08997	8.19272	8.73506	7.98489
NOXRED1	3.4099	0.242964	3.16694	0.490654	0.980938	0.821282	0	0	6.71247	0	5.21022	66.5443	0	0	8.00069	2.83928	2.8387	2.91778	2.83891	2.90069	3.40512	2.8386	2.83873	2.93207
PGM5	3.40069	2.94505	0.455638	0.0521927	0.124446	0.976498	0	0	20.1374	100.41	63.391	50.8324	70.5983	17.8567	68.0058	4.90069	4.89838	5.10983	5.63787	5.43471	5.35258	5.47811	5.08869	5.46249
CALN1	3.39925	2.10562	1.29364	0.407988	0.703774	0.954563	0	0.983104	3.83569	47.0673	4.34185	0	0.954031	0	20.0017	2.80685	2.81748	2.84875	3.2125	2.85408	2.80622	2.81708	2.8064	3.00529
CCDC144B	3.39033	2.66123	0.729096	0.131059	0.311968	0.960949	1.15936	0	10.5482	15.6891	16.499	91.4984	6.67822	2.97612	65.0056	4.07219	4.05673	4.17719	4.22987	4.23768	4.76211	4.13509	4.09277	4.61127
TMIGD2	3.38985	2.81106	0.578798	NA	NA	NA	0	0	1.91785	6.27563	7.81533	6.46958	4.77016	0	9.00077	1.94834	1.94814	1.96656	2.00684	2.02072	2.00866	1.99321	1.94815	2.03098
LOC101060553	3.38404	2.57725	0.806784	0.0716577	0.239742	0.947245	1.15936	0	19.1785	103.548	38.2083	72.0896	2.86209	78.3711	41.0035	4.77123	4.75552	4.95772	5.50973	5.11866	5.34489	4.78879	5.38045	5.13972
LOC100506457	3.37831	2.45049	0.92782	NA	0.684385	0.976694	0	0	2.87677	14.6431	0	15.7118	0	5.95224	10.0009	2.34188	2.34162	2.36921	2.47248	2.34146	2.4814	2.34158	2.39769	2.43357
IGSF1	3.35284	3.66699	-0.314149	0.441828	0.423046	0.992148	0	0	19.1785	124.467	44.2869	27.7268	0	218.249	26.0022	4.74762	4.74429	4.99314	5.73035	5.23438	5.08324	4.74373	6.09547	5.06603
PRSS35	3.34509	1.34732	1.99777	0.0808429	0.652843	0.69326	0	0	41.2337	186.177	74.6798	159.891	6.67822	39.6816	59.0051	5.11816	5.11446	5.55162	6.30373	5.79008	6.2067	5.20322	5.53884	5.68624
MAP1LC3C	3.34476	-2.72063	6.06539	0.274193	0.552613	0.141167	1.15936	0	5.75354	3.13782	13.8939	53.6051	0	0	1.00009	2.81313	2.79935	2.86347	2.8351	2.9461	3.25778	2.79927	2.79938	2.81094
ACTA1	3.34438	3.83574	-0.491358	NA	NA	NA	0	0	0.958924	4.18376	5.21022	1.84845	2.86209	5.95224	7.0006	1.59243	1.59228	1.60152	1.63183	1.64131	1.61	1.61957	1.64796	1.65734
OMD	3.34069	0.757989	2.5827	0.315668	0.908341	0.778984	1.15936	0	6.71247	17.781	6.94696	55.4536	13.3564	0	0	3.21221	3.1987	3.2709	3.37673	3.27323	3.65814	3.33627	3.19873	3.19876
PCDHB13	3.334	1.98905	1.34495	0.418986	0.725073	0.951607	0	0	6.71247	43.9294	24.3144	0	2.86209	0	24.0021	3.2312	3.23059	3.30167	3.60851	3.4622	3.23038	3.26166	3.23062	3.45922
ZFPM2	3.33174	2.34884	0.982895	0.000417202	0.0259319	0.780474	37.0995	2.94931	77.6728	160.029	360.374	665.443	186.99	240.073	173.015	6.56121	6.1506	6.87595	7.30332	7.90674	8.43212	7.40959	7.58969	7.35595
FMO2	3.31865	3.50578	-0.187135	0.294798	0.291063	0.994591	0	0	8.63031	40.7916	45.1552	0.924226	22.8967	0	76.0065	4.00667	4.00546	4.10197	4.38315	4.41554	4.01603	4.23926	4.00552	4.60929
MIR98	3.31742	5.17494	-1.85752	NA	NA	NA	0	0	0	1.04594	0	4.62113	9.54031	0.992039	10.0009	1.46852	1.46839	1.46837	1.4785	1.4683	1.51198	1.55568	1.47796	1.55956
ANKRD45	3.30173	3.21821	0.0835209	0.00732868	0.0104181	0.995296	8.11552	0.983104	8.63031	96.2264	21.7093	56.3778	24.8048	55.5542	84.0072	4.88593	4.80598	4.88981	5.50283	5.01571	5.27864	5.04316	5.27308	5.44052
KCNMA1	3.29779	2.40597	0.891817	5.64873e-05	0.00695898	0.765949	20.8685	4.91552	61.3711	356.665	290.036	212.572	203.209	151.782	108.009	6.24759	6.04874	6.59692	7.69737	7.53754	7.31009	7.27854	7.0845	6.88055
MIR548F3	3.28828	5.05132	-1.76304	NA	NA	NA	0	0	0	0	0	5.54536	1.90806	6.94427	10.0009	1.37157	1.37144	1.37142	1.37148	1.37135	1.42344	1.38972	1.43594	1.46256
LINC01554	3.28743	1.95788	1.32955	0.390263	0.711353	0.947245	0	0	4.79462	26.1485	0	21.2572	2.86209	0.992039	15.0013	2.81515	2.81479	2.86048	3.03509	2.81456	2.9993	2.84234	2.82447	2.94962
PACRG-AS1	3.28548	0.80813	2.47735	0.15267	0.853908	0.633475	1.15936	0	10.5482	78.4454	4.34185	32.3479	4.77016	13.8885	2.00017	3.6496	3.63506	3.75144	4.25178	3.68477	3.94811	3.68983	3.78492	3.65863
HOXB-AS1	3.27621	5.44679	-2.17058	NA	NA	NA	0	0	0	0	0.86837	4.62113	2.86209	7.93631	14.0012	1.66612	1.66596	1.66594	1.66602	1.67428	1.70961	1.69328	1.73937	1.79072
RAB42	3.27484	4.24285	-0.968012	0.103083	0.0235714	0.927386	0	0.983104	5.75354	8.36751	32.1297	25.8783	4.77016	92.2596	33.0028	4.06685	4.07725	4.1313	4.15974	4.3776	4.32562	4.12041	4.75757	4.38422
KCNJ16	3.26488	3.43133	-0.166444	7.93106e-07	1.59936e-07	0.985311	33.6214	119.939	242.608	1541.71	1280.85	991.694	805.202	2449.34	1026.09	7.49397	8.05853	8.52651	10.147	9.96523	9.71987	9.52569	10.6161	9.75203
GALNT15	3.24743	0.191172	3.05626	0.31845	0.979145	0.673726	0	0	19.1785	99.3642	52.1022	31.4237	0	0	22.0019	4.13736	4.13593	4.3436	4.88279	4.60879	4.45242	4.13569	4.136	4.36999
ADGRE2	3.22945	4.52387	-1.29443	0.017089	0.000267689	0.734625	0	1.96621	7.67139	42.8835	17.3674	32.3479	90.6329	101.188	35.003	4.6622	4.68387	4.74852	5.06155	4.84739	4.98009	5.35601	5.40908	5.0014
EPHA7	3.21445	3.68167	-0.467214	0.132275	0.0801042	0.981399	2.31872	0	23.0142	60.6645	175.411	0	73.4604	125.989	127.011	5.19418	5.15913	5.42882	5.73888	6.30504	5.15787	5.82312	6.10269	6.1073
B3GALT2	3.20932	2.4128	0.796523	5.68015e-07	0.000384955	0.717285	74.199	42.2735	277.129	810.603	1275.64	1558.24	816.651	544.63	737.063	7.64589	7.39977	8.47571	9.38629	9.81735	10.0144	9.3933	9.02932	9.29909
SLC9C1	3.2076	3.17584	0.0317619	0.368126	0.41577	1	0	0	4.79462	6.27563	18.2358	20.333	1.90806	0	42.0036	3.14357	3.14302	3.19352	3.20856	3.31994	3.33782	3.16346	3.14305	3.50306
IGFBP7-AS1	3.20659	5.68386	-2.47727	NA	NA	NA	0	0	0	0	5.21022	0	15.2645	5.95224	8.00069	1.844	1.84382	1.8438	1.84389	1.89292	1.84376	1.97906	1.89961	1.91786
GABRB1	3.19778	1.53028	1.6675	0.000350227	0.195065	0.307972	5.7968	13.7635	46.9873	165.258	280.484	168.209	71.5523	31.7453	90.0077	5.6535	5.74685	6.06099	6.6975	7.06436	6.70947	6.23579	5.93158	6.34735
THSD1	3.19445	3.94301	-0.748565	0.0891552	0.0276072	0.95286	27.8246	0	98.7691	361.895	488.024	309.616	830.961	848.194	269.023	6.74493	6.34612	7.30615	8.23758	8.49366	8.10986	8.9784	8.99767	7.9979
GDNF-AS1	3.18329	2.94837	0.234917	0.0208705	0.041594	0.99012	23.1872	0	6.71247	143.294	41.6818	84.1046	109.714	26.7851	92.0079	5.42378	5.1706	5.2519	6.13578	5.57897	5.85587	5.98815	5.45562	5.89859
GALR1	3.17979	3.99581	-0.816019	0.000398769	3.10417e-06	0.822398	24.3466	0.983104	16.3017	141.202	165.859	67.4685	241.37	250.986	167.014	6.04684	5.76151	5.95698	6.79355	6.8958	6.39819	7.15242	7.18051	6.89979
IQUB	3.17957	3.65833	-0.478757	0.237441	0.176324	0.986931	4.63744	0	6.71247	99.3642	2.60511	0.924226	0.954031	93.2517	49.0042	4.24803	4.18624	4.27225	4.97904	4.21988	4.19814	4.19882	4.94718	4.66871
KRT5	3.16736	4.74149	-1.57413	3.89779e-05	5.06349e-11	0.234672	32.4621	42.2735	18.2195	391.181	389.898	53.6051	810.926	1238.06	436.037	6.66744	6.76658	6.4792	8.24532	8.24305	6.87353	8.91243	9.32667	8.34038
PKD1L3	3.13383	1.20212	1.93171	0.434157	0.851262	0.904005	0	0	8.63031	16.735	8.6837	50.8324	0	0	20.0017	3.27088	3.27025	3.36055	3.43655	3.36103	3.69503	3.27015	3.27028	3.46528
LINC01516	3.13176	2.67003	0.461736	0.558126	0.677713	0.992148	0	0	4.79462	0	17.3674	24.9541	0	30.7532	0	2.91345	2.91307	2.95876	2.91321	3.06746	3.12543	2.91301	3.16608	2.91311
CLSTN2	3.12765	3.80241	-0.674761	0.17286	0.0864735	0.965959	0	0.983104	8.63031	0	44.2869	40.6659	39.1153	42.6577	54.0046	4.30912	4.31887	4.39993	4.30826	4.69636	4.67059	4.65931	4.68455	4.76081
AQP4	3.11017	2.22901	0.881164	7.27001e-07	0.000909394	0.640766	1290.37	1106.97	2740.6	16129.4	21373.2	6865.15	2366	8893.63	12829.1	11.1389	11.0208	11.7707	13.5239	13.8273	12.6408	11.6409	12.9019	13.2814
MIR217HG	3.10997	4.15098	-1.04101	0.0903308	0.0138775	0.888225	0	2.94931	2.87677	18.8269	10.4204	22.1814	45.7935	6.94427	53.0046	3.8772	3.90812	3.90725	4.06011	3.98319	4.08886	4.26558	3.94929	4.31226
GPR37L1	3.09956	4.1832	-1.08364	1.67101e-06	1.43216e-11	0.466786	19.7091	103.226	102.605	898.462	612.201	427.917	1646.66	1828.33	633.054	7.04688	7.71478	7.71077	9.42593	9.07014	8.75485	10.0217	10.1281	9.10033
LOC283335	3.09424	1.40253	1.69171	0.0723449	0.58471	0.727521	4.63744	0	16.3017	77.3995	20.8409	81.3319	4.77016	21.8249	29.0025	4.4386	4.38442	4.55657	4.99311	4.59838	5.01545	4.43874	4.60729	4.66863
SGCA	3.09203	1.41485	1.67718	0.250409	0.729963	0.868965	4.63744	0	9.58924	0	9.55207	111.831	20.0347	9.92039	8.00069	3.79289	3.73434	3.84938	3.73476	3.84879	4.56551	3.95803	3.85312	3.83156
OLFML1	3.08431	2.49409	0.590224	NA	0.643884	0.99012	0	0.983104	2.87677	26.1485	6.07859	0.924226	0	0	22.0019	2.52886	2.53887	2.55839	2.76457	2.59036	2.53816	2.52846	2.52854	2.73183
LOC101928767	3.08054	1.65639	1.42416	0.00960805	0.294849	0.649894	1.15936	12.7803	14.3839	78.4454	47.7604	115.528	11.4484	42.6577	36.0031	4.81188	4.93657	4.95241	5.41962	5.22848	5.60616	4.92287	5.19167	5.1414
TMEM178A	3.07815	2.21514	0.863012	0.00606357	0.084653	0.868965	19.7091	0	46.0283	168.396	198.857	188.542	98.2652	84.3233	123.011	5.94957	5.71492	6.17919	6.82024	6.92913	6.89363	6.51	6.43319	6.63188
LOC101928551	3.06823	-0.414547	3.48278	0.0459245	0.913163	0.0771027	1.15936	5.89862	9.58924	41.8376	39.945	59.1505	8.58628	2.97612	1.00009	3.90969	3.96012	3.99779	4.26727	4.25445	4.38251	3.9877	3.9289	3.90707
DAPK2	3.06666	1.60571	1.46095	0.091639	0.53432	0.815236	0	0.983104	15.3428	64.8482	21.7093	51.7566	14.3105	10.9124	25.0021	4.16978	4.17955	4.32402	4.68375	4.38043	4.60346	4.31447	4.28232	4.40803
WNT7A	3.06423	2.11815	0.946074	0.344966	0.612612	0.960953	4.63744	0	8.63031	65.8942	45.1552	0	7.63225	0	50.0043	3.97555	3.92156	4.01778	4.46489	4.33058	3.92117	4.00722	3.92161	4.3636
BLID	3.04669	1.52243	1.52426	0.0825853	0.548874	0.781841	9.27488	0	5.75354	65.8942	13.0256	44.3628	23.8508	6.94427	12.001	4.10055	4.00241	4.06439	4.52359	4.13618	4.38781	4.23236	4.07675	4.12664
SLC45A3	3.04614	2.29618	0.749966	NA	NA	NA	0	0	1.91785	5.22969	2.60511	8.31803	8.58628	0	1.00009	1.56115	1.56101	1.57939	1.6101	1.58587	1.63774	1.64005	1.56101	1.57066
NRN1L	3.03622	3.64878	-0.612565	NA	NA	NA	0	0.983104	0.958924	13.5972	0.86837	1.84845	0	18.8487	6.00052	2.14149	2.1508	2.15054	2.26332	2.14958	2.15905	2.14123	2.30534	2.1977
OR4N2	3.0286	1.6447	1.3839	0.000952536	0.153018	0.522163	45.215	49.1552	160.14	386.997	927.419	764.335	440.762	29.7612	326.028	6.91062	6.94114	7.60345	8.27996	9.06766	8.88497	8.39083	6.75265	8.13826
UBE2E1-AS1	3.02598	1.28874	1.73724	NA	NA	NA	2.31872	0	0.958924	17.781	8.6837	0	0	7.93631	0	1.98014	1.9578	1.96707	2.11306	2.03815	1.95774	1.95777	2.03144	1.95782
DGCR9	3.02233	0.661216	2.36112	0.204454	0.887728	0.676862	12.753	0	15.3428	1.04594	49.4971	177.451	12.4024	0.992039	31.0027	4.46886	4.30379	4.49757	4.31939	4.81168	5.47009	4.46391	4.31802	4.6562
ART3	3.01862	3.3147	-0.296088	0.273548	0.241412	0.992148	0	0	22.0552	108.778	33.8664	36.969	0	190.472	30.0026	4.73702	4.7341	4.99997	5.6071	5.1129	5.14021	4.73361	5.94891	5.0777
LOC100506124	3.01826	1.56676	1.45151	0.584346	0.843671	0.958404	0	0	6.71247	51.251	3.47348	0	0	0	20.0017	2.85727	2.85675	2.9309	3.29891	2.89586	2.85658	2.85667	2.85678	3.05947
CELF6	3.01624	2.96916	0.0470802	NA	0.533944	0.999991	0	0	2.87677	13.5972	0.86837	9.24226	0	9.92039	13.0011	2.3613	2.36104	2.38863	2.48334	2.36933	2.44648	2.361	2.45232	2.47847
LINC01103	3.01164	2.30379	0.707846	NA	0.586622	0.976694	2.31872	0	1.91785	2.09188	8.6837	23.1056	4.77016	0	16.0014	2.6016	2.57907	2.59757	2.59933	2.65977	2.77642	2.62438	2.57908	2.72138
COL24A1	3.00653	5.15831	-2.15178	NA	0.257156	0.905552	1.15936	0	0	1.04594	7.81533	0	9.54031	0	30.0026	2.28711	2.27467	2.27463	2.28579	2.35358	2.27457	2.36987	2.27468	2.54077
COL4A3	3.00547	2.33889	0.666578	0.0278667	0.131533	0.942111	17.3904	0.983104	53.6997	162.121	46.892	370.615	94.4491	37.6975	233.02	5.82832	5.6039	6.16981	6.76626	6.1143	7.37503	6.44182	6.03495	7.0178
CTBP1-AS	2.99741	2.21784	0.779563	NA	NA	NA	1.15936	0	0.958924	9.41345	0	7.39381	4.77016	0	5.00043	1.62253	1.61125	1.6205	1.69745	1.61115	1.67994	1.65626	1.61126	1.65834
PEX5L	2.99449	2.35189	0.6426	0.143511	0.330777	0.962793	0	1.96621	7.67139	23.0107	23.446	31.4237	22.8967	1.98408	25.0021	3.72188	3.74154	3.79784	3.93158	3.93538	3.99658	3.93082	3.74175	3.94746
GRID1-AS1	2.98766	0.0759742	2.91169	0.409843	0.992355	0.736123	8.11552	0	2.87677	0	18.2358	68.3927	10.4943	0	1.00009	3.3143	3.22312	3.2566	3.22337	3.41474	3.7839	3.33895	3.22315	3.23501
LHFPL3-AS1	2.98626	1.86505	1.12121	0.364384	0.673679	0.951607	0	0	10.5482	35.5619	48.6287	0	4.77016	6.94427	27.0023	3.60014	3.59935	3.70863	3.91891	4.0111	3.59908	3.65065	3.67306	3.85318
CNTN5	2.98027	5.41153	-2.43126	0.48169	0.124699	0.826697	0	0	1.91785	4.18376	11.2888	0	0	48.6099	35.003	3.16999	3.16937	3.19099	3.21601	3.28895	3.16916	3.16926	3.58931	3.49234
MAMDC2	2.9783	3.10392	-0.125613	NA	0.35513	0.995813	0	0	2.87677	5.22969	7.81533	10.1665	13.3564	2.97612	9.00077	2.43363	2.43336	2.46093	2.48283	2.50621	2.5268	2.55379	2.46189	2.51659
PCDHGC5	2.97656	4.88025	-1.90369	0.0208572	1.79648e-05	0.375714	4.63744	0	7.67139	15.6891	47.7604	33.2721	169.818	45.6338	147.013	4.97205	4.90716	5.00755	5.10125	5.39256	5.27313	6.03003	5.37593	5.93996
GRIN2D	2.96257	2.29724	0.665331	0.411971	0.604444	0.980464	0	0	4.79462	19.8728	6.94696	11.0907	0	12.8965	11.0009	2.77228	2.77193	2.81757	2.9452	2.83726	2.87381	2.77188	2.8891	2.87297
LOC256880	2.96223	1.56454	1.39769	NA	0.756003	0.931645	3.47808	0	0.958924	31.3782	0.86837	1.84845	0.954031	4.9602	7.0006	2.3693	2.33322	2.34328	2.60859	2.3422	2.3525	2.34322	2.38404	2.40398
FAM133A	2.9581	2.75076	0.207339	0.00635097	0.0143231	0.99012	0	25.5607	55.6176	260.439	158.043	215.345	141.197	160.71	247.021	5.95271	6.2491	6.50346	7.38846	7.04803	7.25347	6.97779	7.05838	7.35029
HOXD1	2.94799	1.48304	1.46496	0.500783	0.816578	0.947245	0	0	7.67139	0	7.81533	51.7566	8.58628	0	13.0011	3.02382	3.02328	3.10481	3.02348	3.10623	3.45697	3.11398	3.02331	3.15669
LOC101927817	2.94508	0.497234	2.44785	0.413365	0.945408	0.813411	0	1.96621	5.75354	10.4594	6.94696	42.5144	0	0	11.0009	2.90247	2.92309	2.96209	3.0079	2.97396	3.26448	2.90193	2.90203	3.01304
CHADL	2.94163	1.69956	1.24206	0.04291	0.378006	0.81058	0	7.86483	14.3839	48.1132	61.6543	62.8474	38.1612	25.793	9.00077	4.51517	4.59714	4.66012	4.92458	5.0112	5.01812	4.85536	4.75975	4.60858
LOC440040	2.9293	2.32213	0.607179	0.0752278	0.21909	0.955273	2.31872	0	35.4802	75.3076	136.334	77.635	42.9314	123.013	24.0021	5.18576	5.15394	5.51178	5.78609	6.08851	5.80008	5.5704	6.03015	5.41263
LOC101928989	2.92514	3.41667	-0.491534	NA	0.502114	0.991841	0	2.94931	0	10.4594	12.1572	0	0	24.801	7.0006	2.53366	2.5617	2.53333	2.62943	2.64415	2.53327	2.53332	2.74287	2.59902
EFHD1	2.91889	3.9538	-1.03491	0.0223722	0.000847926	0.843301	8.11552	47.189	17.2606	219.647	324.77	5.54536	180.312	670.618	276.024	5.95781	6.41622	6.08332	7.34068	7.65027	5.90444	7.19543	8.28286	7.51808
KIF17	2.91718	4.75852	-1.84135	0.530533	0.247	0.92073	0	0	1.91785	8.36751	0	6.46958	13.3564	39.6816	0	2.72669	2.72628	2.74692	2.81259	2.726	2.79387	2.85984	3.07023	2.72632
LOC100131655	2.89481	1.45693	1.43787	0.126274	0.595205	0.82214	0	2.94931	7.67139	21.9647	30.393	27.7268	5.72419	17.8567	6.00052	3.55807	3.58603	3.62989	3.74961	3.81218	3.79299	3.61204	3.7172	3.61468
KCNIP3	2.89215	1.96928	0.922875	0.0104225	0.142339	0.843466	1.15936	13.7635	20.1374	133.88	52.9706	75.7865	69.6443	30.7532	38.0033	5.04077	5.17582	5.23698	5.91794	5.49542	5.63706	5.60107	5.32981	5.38752
HVCN1	2.89188	2.43449	0.457393	0.0775914	0.184896	0.969646	0	2.94931	12.466	25.1025	55.5757	35.1206	31.483	11.9045	41.0035	4.27462	4.30491	4.39859	4.50791	4.72315	4.58515	4.55793	4.39344	4.62702
MMRN2	2.8889	2.79345	0.0954488	0.549259	0.610927	0.998621	0	0	4.79462	0	3.47348	32.3479	30.529	0	3.00026	2.8036	2.80315	2.85408	2.80331	2.84026	3.09557	3.08159	2.80318	2.83546
PCDHGA4	2.88858	-2.19853	5.08711	NA	NA	NA	0	0	4.79462	19.8728	9.55207	6.46958	0	0	1.00009	2.09695	2.09674	2.14211	2.26827	2.18471	2.15737	2.0967	2.09675	2.10644
NOTCH3	2.88512	3.63389	-0.748767	0.0324513	0.0042468	0.921987	3.47808	0	15.3428	70.0779	45.1552	24.9541	84.9088	64.4825	86.0074	4.96362	4.92108	5.08586	5.494	5.33284	5.17387	5.57771	5.46053	5.58336
C10orf90	2.88204	3.10447	-0.222425	0.2535	0.234073	0.992148	0	0	7.67139	39.7457	12.1572	5.54536	15.2645	42.6577	9.00077	3.62203	3.62127	3.7	3.96275	3.74257	3.67888	3.77079	3.983	3.71293
LRRC8E	2.87413	2.15982	0.714311	0.470706	0.664221	0.980863	0	0	5.75354	30.3322	9.55207	2.77268	0	1.98408	24.0021	2.85396	2.85353	2.91224	3.12181	2.94873	2.88231	2.85346	2.87431	3.07321
OLFML2B	2.87205	5.61082	-2.73877	0.00732231	2.16996e-09	0.0362409	27.8246	0	16.3017	214.417	63.391	43.4386	650.649	428.561	1063.09	6.22255	5.72871	6.04577	7.42977	6.59653	6.40267	8.40753	8.01994	8.88801
ZBTB46	2.86977	1.49507	1.3747	0.266386	0.690628	0.898093	1.15936	1.96621	3.83569	17.781	26.0511	7.39381	4.77016	0	15.0013	2.98237	2.9898	3.0075	3.12815	3.19131	3.04022	3.01622	2.97077	3.10573
FGL2	2.86567	1.49998	1.36569	NA	0.806686	0.950639	0	0.983104	3.83569	25.1025	10.4204	0	4.77016	0	9.00077	2.44772	2.45751	2.48606	2.67045	2.54828	2.44731	2.49519	2.44743	2.53517
GABRG2	2.86347	-1.03668	3.90014	NA	NA	NA	0	0	22.0552	0	160.648	0	3.81612	6.94427	0	3.45462	3.45294	3.76002	3.45354	4.66293	3.45237	3.51524	3.56313	3.4531
BCL3	2.86297	2.45192	0.411041	0.263555	0.410503	0.987994	2.31872	0	2.87677	21.9647	13.8939	1.84845	13.3564	5.95224	9.00077	2.88571	2.86304	2.89073	3.05256	2.98887	2.88087	2.98426	2.9194	2.94677
OTOGL	2.86234	1.17942	1.68291	0.515853	0.862764	0.931946	0	2.94931	6.71247	16.735	53.839	0	0	0	22.0019	3.20271	3.23484	3.27464	3.37151	3.65353	3.20187	3.20198	3.20211	3.41805
TPTE2P3	2.86196	0.734017	2.12795	NA	NA	NA	1.15936	0	2.87677	0	17.3674	12.0149	5.72419	0.992039	0	2.06357	2.05222	2.0797	2.0523	2.20455	2.16096	2.106	2.06182	2.05224
ABCA8	2.85899	3.51245	-0.653458	0.331627	0.226329	0.975792	0	0	18.2195	128.65	4.34185	0	45.7935	100.196	63.0054	4.62774	4.62534	4.8394	5.55846	4.68077	4.62453	5.08297	5.42237	5.20522
IL33	2.84929	3.35977	-0.51048	8.45183e-13	8.8261e-18	0.71312	83.4739	157.297	93.0156	730.065	1026.41	651.579	813.788	1371	1246.11	7.73196	8.09689	7.7842	9.30738	9.62386	9.20519	9.40672	9.90277	9.80965
MMD2	2.84664	2.03429	0.812354	0.0560257	0.253063	0.925575	12.753	13.7635	87.2621	218.601	253.564	347.509	191.76	0.992039	274.024	6.04454	6.05213	6.6825	7.26184	7.37191	7.61659	7.16915	5.87084	7.43
KCNK10	2.8371	1.86319	0.97391	0.0419169	0.280091	0.87701	1.15936	2.94931	67.1247	180.947	214.487	115.528	70.5983	55.5542	134.012	5.61277	5.63197	6.21094	6.75159	6.86599	6.48113	6.23332	6.13203	6.56583
FLJ16779	2.83582	1.79903	1.03679	0.267629	0.595205	0.942111	0	0.983104	16.3017	63.8023	37.3399	23.1056	30.529	0	30.0026	4.15622	4.1659	4.31773	4.65984	4.48803	4.37682	4.4366	4.15512	4.43242
SPARCL1	2.83024	3.29059	-0.46034	2.38499e-14	2.17752e-19	0.747627	2060.18	2031.09	2042.51	13861.8	21642.4	8118.4	24771.4	15301.2	19946.7	11.7994	11.788	11.7923	13.5501	14.0138	13.0163	14.1574	13.6515	13.9277
ADAMTS6	2.82137	3.03031	-0.208937	1.08585e-07	7.82279e-09	0.965959	52.1712	28.51	58.4943	425.697	193.647	364.145	249.956	450.386	436.037	6.89434	6.68085	6.93941	8.22139	7.6195	8.09401	7.80266	8.26863	8.24152
LINC01279	2.81844	4.49538	-1.67694	0.200154	0.0194031	0.818779	0	77.6652	52.7408	312.736	505.391	102.589	491.326	2152.73	300.026	6.15472	7.08126	6.87054	8.09137	8.51549	7.25209	8.4894	9.95324	8.05642
HOXB13	2.81387	2.26618	0.547693	0.22701	0.412451	0.975256	0	0	11.5071	17.781	10.4204	53.6051	18.1266	19.8408	18.0015	3.80378	3.80293	3.91738	3.97329	3.90715	4.23352	3.9763	3.99083	3.97521
SGCG	2.81292	2.90376	-0.090834	0.568705	0.594446	0.999099	0	3.93242	0	10.4594	17.3674	0	2.86209	26.7851	0	2.60409	2.64387	2.60369	2.70605	2.76718	2.60362	2.63313	2.84265	2.60377
UG0898H09	2.8074	2.74409	0.0633104	8.33524e-11	2.12634e-10	0.992148	66.0835	125.837	106.441	827.338	777.191	487.991	436.946	790.655	775.067	7.4487	7.78782	7.68944	9.25256	9.19552	8.78405	8.69088	9.21098	9.19273
PDZRN4	2.80179	2.06369	0.738098	0.00122872	0.0322706	0.852284	30.1434	15.7297	131.373	313.782	560.099	364.145	110.668	412.688	219.019	6.63386	6.46978	7.30624	7.92063	8.4031	8.03979	7.20295	8.14218	7.64964
LOC101928295	2.79723	3.24037	-0.443139	NA	NA	NA	0	0	1.91785	8.36751	4.34185	0.924226	10.4943	0	8.00069	1.849	1.84882	1.86724	1.92606	1.88996	1.85772	1.94457	1.84883	1.92289
CNTN4	2.7953	0.682325	2.11298	NA	NA	NA	1.15936	11.7972	120.824	128.65	391.635	410.356	92.541	49.602	73.0063	5.76165	5.91072	6.76193	6.80039	7.61251	7.65083	6.60704	6.30582	6.48245
SEMA7A	2.79413	2.19862	0.595504	0.197744	0.395891	0.969646	12.753	0	1.91785	17.781	8.6837	73.9381	31.483	4.9602	30.0026	4.11907	3.98595	4.00735	4.1655	4.07857	4.55867	4.28032	4.04045	4.26857
DAAM2	2.79225	0.765698	2.02655	0.451515	0.909149	0.872304	0	0	21.0963	38.6997	32.1297	75.7865	0	0	36.0031	4.14276	4.14185	4.32952	4.45845	4.41335	4.66412	4.14169	4.14189	4.44028
NAV3	2.78988	2.78101	0.00887415	0.235582	0.270429	1	4.63744	0	93.0156	185.131	197.12	293.904	70.5983	322.413	279.024	6.02038	5.9437	6.78518	7.20672	7.25053	7.54307	6.6447	7.61463	7.50302
LOC100506700	2.78903	4.19732	-1.40829	0.219842	0.0365817	0.843466	3.47808	0	0.958924	20.9188	4.34185	4.62113	15.2645	36.7055	27.0023	3.48384	3.44985	3.45918	3.63375	3.49139	3.49412	3.58829	3.74651	3.6797
LOC101929592	2.78487	3.52527	-0.740404	NA	NA	NA	0	0	0.958924	2.09188	0	5.54536	4.77016	2.97612	5.00043	1.20627	1.20616	1.21538	1.22617	1.20608	1.2581	1.25104	1.23446	1.25311
LOC101928135	2.78385	0.272882	2.51097	NA	0.980708	0.907014	0	0	5.75354	30.3322	9.55207	0	0	0	7.0006	2.36611	2.36581	2.42446	2.63351	2.46095	2.36571	2.36576	2.36582	2.43658
SYNGR3	2.78248	0.209912	2.57257	0.48819	0.979333	0.821282	0	0	11.5071	24.0566	13.0256	42.5144	13.3564	0	0	3.30186	3.30126	3.4162	3.52443	3.43022	3.66104	3.43318	3.30129	3.30132
RBPMS2	2.78211	3.78191	-0.999805	0.348764	0.17592	0.951414	2.31872	0	2.87677	26.1485	9.55207	0	6.67822	53.5701	11.0009	3.38273	3.35678	3.38816	3.6038	3.45647	3.35655	3.42783	3.80011	3.47057
NR1H4	2.77357	2.90937	-0.135796	0.217167	0.21458	0.995296	24.3466	0	4.79462	133.88	64.2594	0	55.3338	91.2676	71.0061	5.22787	4.9646	5.02342	5.88924	5.53098	4.96368	5.47172	5.68778	5.57259
NAT16	2.77211	0.304015	2.46809	0.187868	0.950557	0.564912	33.6214	0	28.7677	157.937	32.1297	235.678	21.9427	0	55.0047	5.41614	5.02652	5.36965	6.146	5.40141	6.41836	5.30041	5.02672	5.59235
PKIA-AS1	2.76224	2.6061	0.156137	0.305109	0.383915	0.994591	0	0.983104	6.71247	43.9294	2.60511	6.46958	10.4943	3.96816	33.0028	3.33428	3.34436	3.40394	3.70885	3.36141	3.40146	3.44092	3.37602	3.63081
LOC100287010	2.75482	3.01218	-0.257352	0.09848	0.0704907	0.99012	8.11552	0	3.83569	23.0107	26.9195	29.5752	11.4484	45.6338	38.0033	4.18678	4.10362	4.14368	4.31817	4.34962	4.37012	4.21772	4.48412	4.43189
MIR4720	2.75366	2.80882	-0.0551571	NA	NA	NA	0	0	2.87677	4.18376	2.60511	12.9392	10.4943	0	10.0009	2.17561	2.17539	2.20291	2.21513	2.2003	2.29208	2.27139	2.1754	2.26709
SLC22A15	2.75135	0.055283	2.69607	0.414721	0.994501	0.737823	5.7968	0	7.67139	4.18376	36.4715	49.9082	0	0	14.0012	3.48151	3.41876	3.5003	3.46448	3.74768	3.84089	3.41865	3.4188	3.56162
NFIA-AS2	2.75094	2.66944	0.0814983	8.70745e-05	0.000165897	0.992148	12.753	32.4424	19.1785	184.085	133.729	117.377	68.6902	184.519	158.014	5.87947	6.06867	5.94375	6.87245	6.67653	6.6023	6.33686	6.87421	6.77609
FCRLA	2.74958	-0.321399	3.07098	0.00249408	0.881588	0.00328996	89.2707	66.8511	210.963	458.121	1142.78	868.772	188.898	10.9124	94.0081	7.15118	6.98943	7.72814	8.36445	9.22055	8.95405	7.64563	6.39261	7.17984
LINC00960	2.7445	2.09502	0.649474	0.471334	0.659075	0.983387	0	0	5.75354	15.6891	11.2888	12.0149	2.86209	0	22.0019	2.82196	2.8216	2.87609	2.96185	2.92528	2.93145	2.84914	2.82162	3.01137
COL4A4	2.74356	3.48214	-0.738573	0.000143483	4.35196e-07	0.780474	5.7968	27.5269	29.7266	106.686	191.041	127.543	194.622	336.301	179.015	5.95167	6.19235	6.21323	6.74457	7.10351	6.84697	7.11576	7.51468	7.05956
C7orf57	2.74268	0.219311	2.52337	0.550668	0.980938	0.856142	0	0	7.67139	16.735	2.60511	32.3479	0	0	9.00077	2.73701	2.73662	2.81382	2.8958	2.76357	3.01986	2.73655	2.73664	2.82642
LOC283045	2.73792	-0.0622756	2.80019	0.391945	0.993332	0.692846	1.15936	0	25.8909	106.686	22.5776	51.7566	0	0	26.0022	4.19752	4.18171	4.45301	4.97054	4.42309	4.65554	4.18146	4.18178	4.45395
LINC00320	2.72503	0.624102	2.10093	0.0529595	0.817449	0.411328	44.0557	0	14.3839	170.488	121.572	92.4226	20.9887	45.6338	23.002	5.58125	5.14553	5.31507	6.23182	6.03333	5.88901	5.38225	5.5931	5.40195
CNGA3	2.7181	3.04157	-0.323474	0.109803	0.0714503	0.987994	20.8685	0	31.6445	117.145	114.625	113.68	3.81612	189.479	239.021	5.74579	5.48418	5.85038	6.41502	6.40326	6.39836	5.53764	6.71483	6.87595
LOC100287592	2.71619	3.02128	-0.305095	0.231036	0.189816	0.991366	0	5.89862	0.958924	5.22969	19.1041	21.2572	6.67822	30.7532	19.0016	3.42478	3.48041	3.43354	3.47432	3.59379	3.61063	3.48753	3.68025	3.59277
BRINP3	2.7158	2.648	0.0677973	3.46385e-11	1.01672e-10	0.991841	354.764	228.08	653.986	2320.94	3321.52	2485.24	2759.06	2915.6	2080.18	9.33114	9.03068	9.80374	10.9583	11.3179	11.026	11.1303	11.1857	10.851
LOC100507462	2.71472	2.59277	0.121949	0.0180351	0.0295288	0.992148	12.753	8.84793	12.466	37.6538	29.5246	156.194	81.0926	100.196	24.0021	5.1722	5.1283	5.16744	5.39822	5.33034	6.0362	5.6883	5.79019	5.28151
LOC101928107	2.71094	3.98343	-1.27249	NA	NA	NA	0	0	1.91785	0	2.60511	10.1665	0	10.9124	20.0017	2.221	2.22077	2.23923	2.22085	2.2457	2.31409	2.22073	2.3204	2.39369
C2orf66	2.70615	3.64349	-0.937341	0.434532	0.267893	0.960645	0	0	4.79462	10.4594	13.8939	7.39381	0	21.8249	39.0033	3.22564	3.22508	3.27446	3.329	3.36037	3.29995	3.22499	3.42791	3.55688
PCDHAC2	2.70511	1.97831	0.726804	0.0563581	0.238653	0.930596	0	25.5607	6.71247	102.502	52.1022	57.302	36.2532	32.7373	59.0051	4.89286	5.1408	4.96412	5.61797	5.33837	5.37198	5.22608	5.19902	5.38253
ERBB4	2.70217	2.60698	0.0951861	2.35079e-06	6.12525e-06	0.991841	48.6931	155.33	186.99	1133.8	869.239	546.217	628.706	1177.55	580.05	7.43056	8.02763	8.15075	9.65435	9.4041	8.98685	9.11007	9.69083	9.03911
APOE	2.69746	1.33587	1.36158	0.00588389	0.314619	0.564238	13.9123	85.53	43.1516	331.563	301.324	293.904	39.1153	49.602	272.023	6.12883	6.72819	6.4226	7.62431	7.55049	7.531	6.38698	6.4769	7.47169
GRIK1-AS1	2.69411	3.70743	-1.01332	0.340503	0.159164	0.945797	0	0	4.79462	7.32157	10.4204	13.8634	23.8508	1.98408	38.0033	3.27242	3.27185	3.32105	3.34585	3.37506	3.40636	3.49048	3.29264	3.59578
BPIFB2	2.68496	4.46695	-1.78199	0.363158	0.0779195	0.846804	0	0	5.75354	16.735	20.8409	0	56.2878	9.92039	63.0054	3.88145	3.8804	3.9446	4.05417	4.09158	3.88004	4.35706	3.98809	4.39866
MYCBPAP	2.68331	3.26967	-0.586356	NA	NA	NA	2.31872	0	0	14.6431	0	0	0	8.92835	13.0011	2.02572	2.00335	2.00333	2.13382	2.00322	2.00329	2.00332	2.08578	2.12044
CLEC14A	2.68176	1.04697	1.63479	NA	NA	NA	0	0	2.87677	12.5513	6.07859	0	0	0	6.00052	1.5341	1.53395	1.56139	1.6466	1.59089	1.5339	1.53393	1.53396	1.59008
MIR503HG	2.681	2.36546	0.315536	0.558619	0.663069	0.992148	0	0	6.71247	7.32157	0	36.0448	0	17.8567	17.0015	3.0328	3.03231	3.10065	3.1066	3.03199	3.34383	3.03223	3.20213	3.19479
MGAT3	2.68003	0.449914	2.23012	0.00309824	0.817247	0.0666029	18.5498	4.91552	23.9731	95.1804	91.1789	117.377	23.8508	14.8806	26.0022	5.1428	4.9996	5.19196	5.66543	5.64566	5.77269	5.19084	5.10611	5.21009
PCDHGA1	2.67919	-0.125364	2.80455	0.290627	0.983875	0.565674	0	0.983104	19.1785	46.0213	32.1297	51.7566	8.58628	0	10.0009	3.93767	3.94651	4.10856	4.29743	4.20689	4.33161	4.01784	3.93691	4.03061
LRRC74A	2.67794	4.68272	-2.00478	NA	NA	NA	0	0.983104	0	6.27563	0.86837	0	11.4484	1.98408	15.0013	1.92506	1.93438	1.92485	1.98363	1.93318	1.92481	2.02885	1.94395	2.0581
SPATA12	2.67761	1.47846	1.19914	0.360845	0.722559	0.934645	15.0717	0	1.91785	21.9647	30.393	55.4536	0	1.98408	45.0039	4.09108	3.95322	3.97184	4.14721	4.21105	4.36914	3.95309	3.97261	4.30815
ZFPM2-AS1	2.67619	0.223105	2.45308	0.360845	0.971927	0.72903	9.27488	0	1.91785	47.0673	18.2358	5.54536	0	6.94427	6.00052	3.25353	3.1584	3.17901	3.55235	3.33562	3.21662	3.1583	3.23072	3.2213
SYT16	2.67573	2.61131	0.064426	0.0021481	0.0032511	0.995296	3.47808	21.6283	44.1105	102.502	163.254	179.3	121.162	176.583	128.011	5.8101	6.00684	6.20218	6.56619	6.83356	6.89265	6.65687	6.88259	6.68786
NTNG1	2.67568	1.88909	0.786598	1.62531e-05	0.00530227	0.692846	53.3306	163.195	299.184	1016.65	689.486	1593.37	437.9	769.822	705.061	7.51799	8.10709	8.53857	9.59336	9.23605	10.0289	8.84348	9.33548	9.25595
HCG23	2.67554	0.0322318	2.64331	0.358524	0.996281	0.683325	0	3.93242	8.63031	48.1132	7.81533	24.9541	0.954031	0	12.001	3.30895	3.35033	3.39763	3.7109	3.38955	3.54276	3.31863	3.30835	3.42986
LPPR5	2.67454	2.45728	0.21726	0.0145638	0.0325589	0.988632	59.1274	0.983104	71.9193	339.93	176.279	326.252	279.531	120.037	325.028	6.7467	6.15476	6.83343	7.82581	7.34735	7.79408	7.67532	7.10604	7.79085
ALDOC	2.67226	1.67107	1.00119	5.28019e-09	0.000807909	0.239151	952.994	1448.11	917.69	7599.79	8741.01	4815.22	2043.53	2564.42	5961.51	10.5255	10.877	10.4946	12.4822	12.6297	12.0127	11.1853	11.3967	12.2302
CDH9	2.65668	3.70866	-1.05198	0.214204	0.0591518	0.922555	0	0	21.0963	66.9401	63.391	3.6969	49.6096	96.2278	132.011	4.9286	4.92593	5.15862	5.51001	5.48806	4.9713	5.39408	5.67668	5.84459
LINC01416	2.65551	4.21804	-1.56252	NA	NA	NA	0	0	0.958924	0	6.94696	0	5.72419	14.8806	0	1.57056	1.57041	1.57965	1.57047	1.63511	1.57036	1.62405	1.70212	1.57043
MIR5096	2.65356	2.04232	0.611244	NA	NA	NA	1.15936	0	2.87677	7.32157	4.34185	13.8634	5.72419	1.98408	9.00077	2.29771	2.2863	2.31385	2.35458	2.32752	2.4108	2.34023	2.30542	2.36943
TSPAN33	2.64997	2.4182	0.231773	0.253629	0.353143	0.992148	12.753	0	11.5071	102.502	49.4971	0	45.7935	53.5701	30.0026	4.77296	4.65476	4.7613	5.30775	5.04623	4.65432	5.02233	5.07103	4.91194
CACNA1C	2.64885	1.58451	1.06434	0.307259	0.656247	0.936106	5.7968	0	3.83569	3.13782	7.81533	48.984	5.72419	3.96816	19.0016	3.26619	3.20513	3.2459	3.23881	3.286	3.61244	3.26521	3.24733	3.38874
POPDC3	2.64578	-3.83289	6.47868	NA	0.457146	0.259635	0	0	7.67139	14.6431	22.5776	11.0907	0	0	0	2.49925	2.49897	2.57055	2.62998	2.69228	2.60045	2.49892	2.49898	2.499
UPK2	2.64488	2.38165	0.263229	0.125376	0.209595	0.99012	3.47808	1.96621	4.79462	21.9647	35.6032	6.46958	9.54031	15.8726	28.0024	3.66801	3.65309	3.67991	3.82645	3.92498	3.69539	3.72323	3.77766	3.87179
RHBDL3	2.63933	0.00925895	2.63007	0.0694551	0.998248	0.214649	8.11552	44.2397	46.9873	212.326	140.676	267.101	38.1612	0	62.0053	5.56234	5.92828	5.95059	6.7656	6.4962	6.93129	5.87633	5.44576	6.06379
FLJ45513	2.63839	1.80262	0.83577	0.546492	0.752404	0.976813	0	0	10.5482	30.3322	5.21022	30.4995	0	0	37.0032	3.41976	3.41921	3.51729	3.67265	3.46889	3.6742	3.41912	3.41924	3.71773
C15orf59	2.63735	2.9506	-0.31325	0.507971	0.484369	0.992148	0	0	5.75354	1.04594	29.5246	5.54536	21.9427	0	23.002	3.08467	3.08424	3.13886	3.09457	3.33008	3.13691	3.27463	3.08426	3.28252
GJB6	2.63638	6.94624	-4.30986	0.573432	0.031302	0.457327	0	0	0	0	3.47348	0	13.3564	31.7453	25.0021	2.81089	2.81046	2.8104	2.81061	2.84687	2.81031	2.94235	3.09314	3.04117
KCP	2.63441	5.70012	-3.06571	0.499663	0.0572449	0.636411	0	0	1.91785	0	12.1572	0	45.7935	34.7214	22.0019	3.40269	3.40199	3.42314	3.40224	3.52752	3.40175	3.7965	3.71737	3.61597
MFAP4	2.63333	3.3627	-0.729376	0.00011741	2.70286e-07	0.772338	34.7808	44.2397	62.33	267.76	481.945	128.467	824.283	268.843	363.031	6.72466	6.8068	6.95247	7.86186	8.34194	7.34805	8.81953	7.86506	8.10353
SLC6A1-AS1	2.63323	1.77696	0.856269	0.0827751	0.349236	0.911652	9.27488	1.96621	5.75354	25.1025	13.0256	66.5443	22.8967	10.9124	24.0021	4.1215	4.04672	4.08606	4.26108	4.15644	4.5434	4.24309	4.1368	4.25217
ADCY10	2.62944	1.51154	1.1179	NA	0.759652	0.951607	0	0	5.75354	28.2404	6.94696	0.924226	7.63225	3.96816	5.00043	2.55444	2.55411	2.61146	2.80129	2.62286	2.56353	2.6293	2.59414	2.60421
PCDHGB7	2.6255	1.89108	0.734422	0.411337	0.64183	0.970867	1.15936	0	7.67139	35.5619	15.6307	3.6969	21.9427	0	11.0009	3.24061	3.22798	3.30498	3.53351	3.37761	3.26596	3.43052	3.22801	3.33614
SHC4	2.6253	2.51047	0.114828	1.37307e-05	4.09025e-05	0.991252	69.5616	26.5438	68.0836	376.538	368.189	267.101	177.45	249.994	507.044	6.99663	6.64189	6.98423	8.08639	8.06893	7.81981	7.52959	7.7706	8.33329
RHBDL1	2.60815	2.30286	0.30529	NA	0.718258	0.992433	0	0	4.79462	0	1.73674	27.7268	2.86209	0	21.0018	2.50173	2.50139	2.55071	2.50151	2.51948	2.75072	2.5312	2.50141	2.69704
SCN4B	2.60447	2.00152	0.602957	0.50969	0.684262	0.986968	0	0	7.67139	5.22969	11.2888	30.4995	0	1.98408	29.0025	3.04862	3.04812	3.12561	3.10186	3.15966	3.31874	3.04804	3.06896	3.30715
SLC35F3	2.60396	-2.22592	4.82988	NA	NA	NA	0	4.91552	0	0	7.81533	22.1814	0	0.992039	0	1.85458	1.90383	1.85435	1.85445	1.93168	2.05588	1.85434	1.86463	1.8544
LINGO3	2.6032	2.46964	0.133563	NA	0.608228	0.997724	0	0	3.83569	16.735	6.94696	0	8.58628	4.9602	8.00069	2.35528	2.35503	2.3916	2.5027	2.42012	2.35494	2.43466	2.40202	2.42946
BMP2	2.59568	1.45202	1.14366	0.000671816	0.123913	0.529451	74.199	15.7297	136.167	361.895	480.209	524.96	256.634	111.108	251.022	7.04515	6.53613	7.3797	8.07876	8.31284	8.3887	7.81297	7.25815	7.79649
LRRC3B	2.59478	0.952857	1.64192	0.00012776	0.339159	0.105529	52.1712	38.341	140.962	336.792	756.35	306.843	131.656	118.053	199.017	6.80667	6.68561	7.3266	7.95163	8.64566	7.87859	7.2838	7.21766	7.55709
KCNQ3	2.58507	0.93414	1.65093	0.450072	0.865817	0.902935	0	0	18.2195	36.6079	54.7073	18.4845	0	1.98408	33.0028	3.89046	3.88969	4.05346	4.18968	4.30032	4.05564	3.88956	3.90907	4.16516
F2RL2	2.58025	2.61147	-0.0312179	0.477373	0.515688	1	8.11552	0	1.91785	28.2404	31.2613	0	0	23.8089	37.0032	3.68385	3.60035	3.62078	3.85791	3.88162	3.6001	3.60023	3.82285	3.92334
ALOX12P2	2.57848	0.262661	2.31582	0.463792	0.971183	0.817318	0	0	24.932	3.13782	11.2888	134.937	20.9887	0	9.00077	3.85045	3.84898	4.13495	3.8917	3.9912	4.82303	4.09604	3.84906	3.96466
SH2D5	2.57744	0.638757	1.93868	NA	0.960664	0.955273	0	0	5.75354	34.516	0	0	0	0	9.00077	2.21931	2.21901	2.28	2.52797	2.21881	2.21891	2.21896	2.21902	2.31234
MT1E	2.57449	3.3808	-0.806304	0.00933112	0.000267337	0.839336	5.7968	9.83104	15.3428	106.686	32.9981	46.2113	81.0926	63.4905	180.015	5.25868	5.30261	5.36172	5.99376	5.52648	5.63164	5.85869	5.75155	6.29702
FBLN5	2.57146	2.36224	0.209214	0.587139	0.668934	0.995296	0	0	6.71247	27.1944	13.0256	0	4.77016	0	30.0026	2.97949	2.97901	3.04733	3.22436	3.10659	2.97886	3.02817	2.97904	3.24594
LINC01268	2.57021	1.96812	0.602087	0.00340575	0.0431618	0.901669	30.1434	49.1552	119.865	620.242	373.399	191.315	63.9201	292.652	424.036	6.62718	6.79582	7.24565	8.48971	8.05746	7.54996	6.90975	7.86321	8.16195
LMO7DN	2.56637	2.64901	-0.0826347	0.283313	0.295688	0.997724	10.4342	0	18.2195	64.8482	35.6032	69.3169	25.7588	0	154.013	4.86878	4.74199	4.94932	5.31842	5.10694	5.34715	5.02145	4.74212	5.7597
SCN1B	2.56611	1.36341	1.2027	NA	NA	NA	0	0	4.79462	7.32157	0	21.2572	12.4024	0	0	2.2186	2.21837	2.26377	2.28661	2.21821	2.40094	2.33062	2.21838	2.21839
MASP1	2.56563	3.18545	-0.619812	1.77708e-09	1.91284e-14	0.632307	460.266	841.537	816.044	5436.79	4616.26	2488.94	5477.09	9216.04	4579.39	9.91651	10.3682	10.3435	12.0974	11.9306	11.3236	12.105	12.6508	11.9224
NLGN1-AS1	2.56489	1.66887	0.896022	0.305312	0.614679	0.950229	2.31872	0	5.75354	19.8728	8.6837	19.4087	1.90806	16.8647	7.0006	3.07685	3.05409	3.10872	3.22823	3.1352	3.22486	3.07256	3.2045	3.12012
LUZP2	2.5631	2.22782	0.335283	7.8811e-06	0.000166294	0.937673	615.62	2821.51	2778.96	11953	14320.3	10466.9	6435.89	15835.9	6849.59	10.69	11.8508	11.8374	13.2464	13.4351	13.1094	12.6213	13.5412	12.6826
CHRM3	2.56207	3.18813	-0.626063	0.0451862	0.00838054	0.937673	0	18.679	36.4391	77.3995	110.283	139.558	156.461	290.667	58.005	5.60827	5.83266	6.00314	6.30072	6.4832	6.6193	6.68953	7.11515	6.1726
TSPAN2	2.55979	0.427866	2.13192	0.615959	0.965574	0.916697	0	0.983104	8.63031	54.3888	2.60511	0	0	0	13.0011	2.80926	2.82017	2.90358	3.27357	2.83844	2.80858	2.80867	2.80878	2.94742
GRIA3	2.55296	2.16856	0.384397	1.10731e-16	3.40715e-12	0.744427	593.592	644.916	1108.52	3887.76	5198.06	4692.29	3458.36	3725.11	3372.29	10.0245	10.0868	10.5272	11.6994	11.9946	11.8897	11.5827	11.6566	11.5577
ADORA1	2.55221	1.22254	1.32967	0.248887	0.713512	0.875404	0	0.983104	14.3839	15.6891	37.3399	37.8933	16.2185	3.96816	16.0014	3.76745	3.77638	3.89822	3.90918	4.07044	4.07389	3.9136	3.80505	3.91179
LRP1B	2.55164	2.13726	0.41438	1.46485e-06	9.93693e-05	0.888225	95.0675	61.9355	190.826	930.886	521.89	588.732	489.418	363.086	679.058	7.58242	7.36964	8.00709	9.30715	8.78825	8.89261	8.73329	8.48676	9.01877
CDH10	2.55038	2.30286	0.247518	1.72083e-08	4.75041e-07	0.947245	188.976	550.538	654.945	2330.35	3075.77	2768.06	2077.88	1921.58	2886.25	8.91219	9.65756	9.79847	10.9554	11.2328	11.1266	10.8431	10.7672	11.1686
MIR331	2.54818	3.27622	-0.728038	NA	NA	NA	0	0	0.958924	0	0	6.46958	5.72419	0	5.00043	0.962781	0.962685	0.971901	0.962719	0.962622	1.02286	1.01614	0.96269	1.00956
TREH	2.54502	0.0508023	2.49422	NA	NA	NA	0	0	5.75354	0	6.94696	26.8026	0	0	6.00052	2.17852	2.17826	2.23627	2.17835	2.24783	2.41739	2.17821	2.17827	2.23865
PCDHGA11	2.54385	2.81934	-0.275489	NA	NA	NA	2.31872	0	0.958924	4.18376	2.60511	12.0149	4.77016	0	18.0015	2.23747	2.21506	2.22433	2.25484	2.24	2.32414	2.26025	2.21507	2.37255
LINC00643	2.54011	1.53232	1.00779	4.28411e-07	0.00646508	0.306579	296.796	934.932	1213.04	3712.04	6533.62	3978.79	2910.75	2228.12	1935.17	9.4356	10.2952	10.5206	11.584	12.1686	11.6543	11.3413	11.0815	10.9475
ST6GAL2	2.53677	1.88957	0.647199	2.78481e-09	2.33804e-05	0.601334	304.912	782.551	894.676	4012.22	4437.37	3058.26	2288.72	3100.12	1959.17	9.38269	10.0871	10.1995	11.615	11.7185	11.3409	11.0561	11.3545	10.9069
TNFSF4	2.53617	3.06454	-0.528376	0.508485	0.433188	0.988632	0	0	7.67139	8.36751	36.4715	0	0.954031	25.793	38.0033	3.46078	3.46021	3.53263	3.53899	3.75598	3.46002	3.46947	3.68128	3.76541
SLC5A9	2.5322	1.70187	0.830335	0.282637	0.577865	0.951607	0	0	17.2606	19.8728	38.2083	42.5144	25.7588	21.8249	9.00077	4.02205	4.02107	4.18653	4.20875	4.34976	4.37932	4.25672	4.22497	4.1118
ADAMTSL1	2.53208	3.5543	-1.02221	0.0238387	0.000528986	0.780867	12.753	3.93242	12.466	107.732	48.6287	12.0149	119.254	101.188	121.01	5.32882	5.22626	5.32363	5.99123	5.64175	5.31838	6.04623	5.95898	6.05401
CASC20	2.53193	-0.589919	3.12185	0.423931	0.921643	0.608441	4.63744	0	8.63031	3.13782	5.21022	68.3927	3.81612	0	5.00043	3.13064	3.07666	3.17374	3.11355	3.13658	3.6403	3.12107	3.07669	3.13443
ELF3	2.52877	-3.41524	5.94401	NA	NA	NA	0	0	5.75354	16.735	0	16.6361	0	0	0	1.98906	1.98886	2.04297	2.13594	1.98873	2.13547	1.98883	1.98887	1.98888
NCALD	2.52371	1.88879	0.634924	3.95381e-10	7.2937e-06	0.570924	390.704	1015.55	1079.75	3905.54	5710.4	4685.83	2977.53	3558.44	2674.23	9.70271	10.4342	10.4863	11.6893	12.0778	11.874	11.4201	11.5961	11.3155
CRYAB	2.51036	1.22287	1.28749	1.16348e-08	0.01851	0.0424553	508.959	427.65	366.309	2169.28	3740.07	1512.03	623.936	1055.53	1361.12	9.3952	9.25557	9.13614	10.7185	11.2743	10.3654	9.56367	10.0278	10.2651
SLC30A10	2.50565	0.283786	2.22187	0.397622	0.964832	0.778984	31.3027	0	99.7281	263.577	112.02	368.766	50.5636	0.992039	108.009	5.96062	5.56445	6.46288	7.10498	6.52985	7.36828	6.13191	5.58077	6.50827
DNER	2.50286	1.02744	1.47543	2.60645e-10	0.0353958	0.00356988	384.907	368.664	690.425	2218.44	3822.57	2146.05	916.824	798.592	1229.11	9.21583	9.18236	9.68779	10.774	11.3287	10.7411	9.93621	9.81391	10.2041
EPHA5	2.50196	2.98256	-0.480605	0.124668	0.0587459	0.969219	24.3466	11.7972	20.1374	126.559	191.91	0	117.346	118.053	209.018	5.79187	5.65325	5.74625	6.46339	6.72589	5.49744	6.42015	6.42343	6.78306
AGT	2.50149	1.97041	0.531073	3.2654e-06	0.000498803	0.826053	528.668	1002.77	563.847	4133.55	4846.37	2886.36	1038.94	2514.82	4658.4	9.7888	10.3106	9.83742	11.6579	11.8221	11.296	10.3413	11.1604	11.781
ASPDH	2.50007	2.65622	-0.156149	0.00605583	0.00328112	0.99012	5.7968	8.84793	7.67139	48.1132	40.8134	37.8933	50.5636	40.6736	50.0043	4.71934	4.7485	4.7368	5.06089	5.01155	4.99068	5.07715	5.01037	5.0734
SLC26A7	2.49914	0.561109	1.93803	0.429674	0.922819	0.846804	11.5936	0	18.2195	25.1025	40.8134	102.589	0	0	44.0038	4.40015	4.26989	4.46494	4.52758	4.65502	5.02388	4.26964	4.26997	4.67812
PCDH9-AS3	2.49685	2.49429	0.00256322	NA	NA	NA	0	0	3.83569	0	4.34185	17.5603	0.954031	6.94427	14.0012	2.29717	2.29693	2.33346	2.29702	2.33815	2.45123	2.30614	2.36187	2.42244
LOC101927181	2.49599	2.56148	-0.065489	0.495806	0.52643	0.99933	0	0	6.71247	14.6431	6.07859	17.5603	20.0347	0	20.0017	3.09772	3.09729	3.1607	3.22955	3.15484	3.25351	3.27301	3.09731	3.27265
TFPI	2.48971	2.46586	0.0238588	2.39666e-08	3.12746e-08	0.997724	186.657	427.65	271.375	2089.79	1594.33	1293.92	1190.63	2440.42	1265.11	8.61572	9.20676	8.8648	10.6401	10.3742	10.1741	10.0958	10.7959	10.1528
UGT2B7	2.4888	-1.26802	3.75681	0.63868	0.870108	0.73506	0	0	14.3839	73.2157	7.81533	0	0	0	6.00052	3.04882	3.04813	3.20992	3.6573	3.14015	3.0479	3.04802	3.04817	3.11981
EGFR-AS1	2.47983	4.12361	-1.64377	0.14748	0.00482942	0.688161	12.753	0	1.91785	55.4348	13.8939	11.0907	56.2878	68.4507	126.011	4.82136	4.67375	4.6974	5.1758	4.83163	4.80239	5.18188	5.25985	5.55639
C2orf88	2.47461	3.11007	-0.635451	2.39318e-06	8.28214e-10	0.719531	48.6931	103.226	99.7281	342.022	705.117	353.979	515.177	619.032	1043.09	7.1936	7.55429	7.53444	8.38305	9.00361	8.41076	8.725	8.88619	9.36817
GDF9	2.47136	1.40365	1.0677	0.00495473	0.210676	0.659045	18.5498	12.7803	49.864	238.474	75.5482	137.71	66.7822	50.594	98.0084	5.75037	5.68778	6.0151	6.84617	6.18466	6.49587	6.13043	6.02051	6.30977
MYO16	2.46953	2.07444	0.395092	0.0824006	0.19168	0.97304	0	27.5269	99.7281	243.704	148.491	314.237	52.4717	283.723	201.017	5.96344	6.29012	6.81279	7.38331	7.0471	7.5745	6.50767	7.49619	7.24697
SNAP25-AS1	2.46711	-2.55501	5.02213	0.425597	0.533469	0.225204	0	2.94931	8.63031	17.781	35.6032	11.0907	0	0	2.00017	2.91903	2.94929	3.00513	3.08713	3.22632	3.02814	2.91851	2.91861	2.93957
LOC101927356	2.46687	0.829992	1.63688	NA	0.932631	0.955136	0	0	6.71247	0	9.55207	27.7268	0	0	12.001	2.47303	2.47271	2.53999	2.47283	2.56685	2.71904	2.47266	2.47273	2.58904
GLIS3	2.46456	1.82489	0.63967	0.104748	0.315551	0.947245	25.5059	0.983104	24.932	73.2157	96.3891	113.68	42.9314	7.93631	131.011	5.43726	5.17825	5.43105	5.78204	5.9108	5.99533	5.5797	5.2605	6.07245
LINC00928	2.46411	2.27732	0.186797	0.240645	0.331234	0.992148	10.4342	0	3.83569	35.5619	16.499	25.8783	32.4371	2.97612	33.0028	4.01819	3.91401	3.95377	4.22249	4.07243	4.15003	4.2	3.94514	4.20405
OMG	2.45761	0.964139	1.49347	5.21215e-12	0.0267844	0.000702382	1314.71	2083.2	3322.67	10042.1	13401.6	13478.9	4234.94	4227.08	4651.4	11.0975	11.4788	11.8969	12.9852	13.2875	13.2936	12.1247	12.123	12.2146
CCDC153	2.4572	-0.187776	2.64498	NA	0.982627	0.812045	0	0	6.71247	10.4594	15.6307	11.0907	0.954031	0	5.00043	2.37357	2.37331	2.4362	2.46907	2.51243	2.47462	2.38252	2.37332	2.42064
LOC339539	2.45599	3.56297	-1.10698	NA	0.379352	0.955582	0	0	2.87677	3.13782	0	12.9392	6.67822	5.95224	22.0019	2.45306	2.45278	2.48038	2.4829	2.4526	2.56993	2.51548	2.5089	2.64139
ALPK2	2.45457	0.712856	1.74171	0.31552	0.868428	0.818336	0	15.7297	12.466	30.3322	100.731	24.0299	12.4024	0	34.0029	4.24372	4.40909	4.37726	4.53727	4.97333	4.48455	4.37661	4.24238	4.5666
PIGZ	2.45377	1.15965	1.29412	0.0626724	0.549139	0.73506	12.753	3.93242	25.8909	74.2617	37.3399	121.998	7.63225	42.6577	45.0039	4.98097	4.88587	5.10177	5.43855	5.19484	5.6772	4.92645	5.23466	5.25163
IGSF10	2.45369	1.95165	0.502037	0.137976	0.312441	0.96598	22.0278	0	8.63031	77.3995	32.1297	57.302	44.8395	12.8965	60.0052	4.92324	4.70606	4.79801	5.2982	5.00552	5.18126	5.09889	4.84007	5.19781
PCDHA1	2.45324	1.41998	1.03325	0.253049	0.632584	0.924235	11.5936	0.983104	14.3839	44.9754	29.5246	73.0138	19.0806	0	53.0046	4.53213	4.43338	4.55583	4.78373	4.67716	4.94074	4.59531	4.42384	4.83329
LPPR4	2.4496	2.00875	0.440849	0.00152859	0.0151336	0.931946	64.9242	20.6452	237.813	643.252	567.914	557.308	417.866	385.903	499.043	7.28967	6.89975	8.06283	8.87277	8.7635	8.74695	8.50256	8.43723	8.65165
SCGB1B2P	2.44556	1.42712	1.01844	0.527941	0.79304	0.960949	0	0	7.67139	11.5053	12.1572	18.4845	3.81612	0	17.0015	2.8515	2.85113	2.923	2.95651	2.96224	3.01399	2.88766	2.85115	3.00205
LINC01354	2.44222	2.67871	-0.23649	0.351054	0.328045	0.992148	10.4342	0	5.75354	50.2051	37.3399	0	9.54031	54.5622	39.0033	4.2802	4.17079	4.23262	4.59494	4.50644	4.17039	4.27086	4.62324	4.51815
NRXN1	2.44	2.08287	0.357132	1.07059e-15	1.43216e-11	0.776844	558.811	473.856	769.057	2857.51	3747.02	3173.79	1965.3	2613.03	3056.26	9.78729	9.66072	10.0434	11.248	11.5207	11.3528	10.8835	11.1596	11.315
MIR378I	2.43797	2.23932	0.198649	0.109526	0.17615	0.991841	5.7968	3.93242	4.79462	44.9754	7.81533	25.8783	31.483	13.8885	23.002	3.99306	3.97509	3.98314	4.29072	4.01089	4.16112	4.20207	4.06473	4.13901
CACNG7	2.43771	2.4053	0.032419	0.142469	0.171401	0.99933	4.63744	0.983104	6.71247	25.1025	12.1572	29.5752	10.4943	20.8328	34.0029	3.85167	3.81622	3.87042	4.02384	3.91901	4.05702	3.90451	3.99097	4.08786
MGAT3-AS1	2.43706	0.46766	1.9694	0.264282	0.916861	0.716961	8.11552	0	13.4249	16.735	42.5501	57.302	0.954031	17.8567	11.0009	4.01054	3.92526	4.06091	4.09103	4.29387	4.39038	3.93559	4.10096	4.03817
PGM5P2	2.42981	1.79756	0.632256	0.0959134	0.300249	0.947245	17.3904	4.91552	48.9051	64.8482	35.6032	283.737	39.1153	25.793	183.016	5.51555	5.36	5.8067	5.92364	5.69464	6.81255	5.726	5.60237	6.50183
RNF112	2.42005	0.0536166	2.36644	0.00719661	0.984814	0.0384328	32.4621	13.7635	76.7139	164.212	127.65	366.918	41.9774	26.7851	59.0051	5.94662	5.74945	6.28091	6.7111	6.55569	7.29242	6.02892	5.89045	6.1617
PPM1H	2.41524	2.85361	-0.438371	0.458051	0.387525	0.99012	2.31872	0.983104	4.79462	40.7916	2.60511	0	0.954031	36.7055	21.0018	3.36375	3.3489	3.38916	3.69174	3.366	3.33792	3.34848	3.66303	3.54027
KRT18P55	2.41484	1.66392	0.750925	0.621926	0.796943	0.983969	0	0	7.67139	0	6.94696	34.1964	8.58628	15.8726	0	2.83722	2.8368	2.91389	2.83695	2.90692	3.13312	2.92259	2.98847	2.83684
MYH14	2.4055	-2.1925	4.598	NA	NA	NA	0	0	4.79462	0	5.21022	20.333	0	0	1.00009	1.66964	1.66946	1.71749	1.66952	1.72157	1.85517	1.66943	1.66947	1.67975
ANKFN1	2.40135	3.65027	-1.24892	0.00206461	3.35883e-07	0.422697	19.7091	11.7972	51.7819	142.248	194.515	104.438	330.095	167.655	551.047	6.27663	6.18788	6.55738	7.07989	7.28731	6.8954	7.67686	7.18622	8.07766
MGC45922	2.40117	2.02119	0.379982	0.475029	0.61429	0.991841	2.31872	0	4.79462	4.18376	12.1572	21.2572	0	7.93631	21.0018	2.92115	2.89848	2.94416	2.93856	3.00968	3.08302	2.89842	2.97277	3.08088
IFITM10	2.39824	1.96213	0.436114	0.00900535	0.0509051	0.947245	24.3466	24.5776	34.5213	140.156	264.853	35.1206	112.576	146.822	66.0057	5.90224	5.90238	5.99259	6.61404	7.03416	5.99746	6.48922	6.64209	6.22793
LRRC37A3	2.3963	0.000489813	2.39581	0.0858829	0.999993	0.250622	5.7968	23.5945	25.8909	194.545	47.7604	49.9082	3.81612	36.7055	15.0013	4.86699	5.05536	5.07684	5.967	5.25815	5.27388	4.84038	5.17135	4.96929
SPATA25	2.39608	2.28649	0.109593	NA	NA	NA	0	0	3.83569	4.18376	6.07859	10.1665	0.954031	0	18.0015	2.16344	2.16322	2.19972	2.20296	2.22034	2.25645	2.17243	2.16323	2.32054
LINC00924	2.39443	2.07623	0.318206	0.657578	0.748573	0.992433	0	0	7.67139	39.7457	0.86837	0	30.529	1.98408	0	2.88543	2.88493	2.9668	3.2377	2.89437	2.88477	3.1693	2.90699	2.88498
LHX9	2.39154	-1.78056	4.1721	0.0666742	0.276083	0.00226325	30.1434	7.86483	43.1516	146.431	168.464	110.907	7.63225	0	16.0014	5.37544	5.13796	5.48681	6.07103	6.1598	5.91053	5.13467	5.03403	5.23292
PCDHGA12	2.39121	2.17528	0.215928	0.218249	0.316178	0.992148	8.11552	0	8.63031	15.6891	18.2358	53.6051	7.63225	26.7851	41.0035	4.12253	4.03873	4.12697	4.19247	4.21472	4.47334	4.11724	4.28528	4.39026
CALCRL	2.38618	1.9917	0.394486	1.00765e-07	1.63056e-05	0.864676	534.465	740.277	622.341	1905.7	5429.92	2582.29	3432.6	1890.83	2222.19	9.74045	10.0006	9.85933	10.8455	11.8976	11.1399	11.4242	10.838	10.9931
SDK1	2.38407	2.35212	0.0319435	0.00783517	0.00986279	0.99789	24.3466	4.91552	55.6176	175.718	127.65	140.482	133.564	190.472	110.009	6.07255	5.862	6.32265	6.91256	6.72048	6.77585	6.74628	6.96469	6.63799
C20orf195	2.38236	1.0313	1.35106	NA	0.848485	0.931483	5.7968	0.983104	0	10.4594	9.55207	14.7876	7.63225	0	6.00052	2.58277	2.53759	2.528	2.62403	2.61633	2.66054	2.59932	2.52805	2.58461
C1QL1	2.3812	3.19504	-0.813834	0.0535931	0.00489422	0.875404	16.231	2.94931	3.83569	44.9754	54.7073	18.4845	50.5636	101.188	56.0048	4.96784	4.832	4.84153	5.19923	5.2654	4.98766	5.23779	5.52221	5.27343
LOC101927178	2.37918	-0.538811	2.91799	NA	NA	NA	0	0	5.75354	8.36751	6.07859	15.7118	0	0	4.00034	2.06037	2.06016	2.11424	2.13751	2.11723	2.19934	2.06012	2.06017	2.09816
LINC00381	2.3762	1.18949	1.18672	NA	NA	NA	0	0	3.83569	4.18376	9.55207	6.46958	1.90806	1.98408	5.00043	1.81824	1.81806	1.85445	1.85766	1.90573	1.8785	1.83636	1.8371	1.86516
RASGEF1A	2.36992	0.288996	2.08093	0.460325	0.966753	0.821282	1.15936	2.94931	4.79462	34.516	2.60511	9.24226	0.954031	0	10.0009	2.70824	2.72632	2.74481	2.99342	2.72267	2.78768	2.70574	2.69579	2.79469
RASGRP1	2.36379	1.67295	0.690834	0.109096	0.354169	0.937188	18.5498	0	48.9051	73.2157	88.5738	185.769	44.8395	60.5144	110.009	5.60497	5.40341	5.85378	6.01183	6.09894	6.50631	5.8242	5.93296	6.20675
PDE6C	2.35419	1.24267	1.11152	0.364755	0.739907	0.930596	4.63744	2.94931	6.71247	5.22969	7.81533	60.0747	0	14.8806	19.0016	3.51758	3.49936	3.53848	3.52346	3.54948	3.95071	3.46706	3.61718	3.65401
CD34	2.35396	3.28764	-0.933681	0.134073	0.0208179	0.881903	3.47808	2.94931	6.71247	29.2863	8.6837	29.5752	84.9088	16.8647	27.0023	4.20931	4.20258	4.24265	4.44778	4.26258	4.4503	4.8037	4.34169	4.42937
SLITRK6	2.35226	3.93955	-1.58729	0.52824	0.229138	0.9204	0	0	11.5071	0	59.0492	0	61.058	47.6179	69.0059	4.30038	4.29883	4.4275	4.29939	4.81071	4.29831	4.8231	4.73307	4.87177
KCNN3	2.35018	1.74454	0.60564	8.48575e-05	0.00714753	0.801043	61.4461	76.6821	85.3442	468.581	430.712	241.223	147.875	167.655	434.037	6.96702	7.06646	7.11941	8.28252	8.21328	7.76365	7.43225	7.51276	8.21917
FBXL22	2.34952	1.16865	1.18087	0.463792	0.80551	0.939451	1.15936	1.96621	4.79462	2.09188	5.21022	33.2721	0	8.92835	9.00077	2.72639	2.73436	2.76267	2.73573	2.7667	3.00134	2.71396	2.80224	2.80291
PTPRU	2.34812	2.62514	-0.277018	0.116156	0.0768538	0.987994	28.984	0	25.8909	33.47	183.226	61.9231	179.358	72.4189	86.0074	5.70948	5.39409	5.6798	5.74796	6.53565	5.96157	6.52151	6.02867	6.10849
COL5A3	2.34766	1.27094	1.07672	0.321563	0.707066	0.927936	17.3904	0	9.58924	49.1591	16.499	71.1654	0.954031	8.92835	55.0047	4.44579	4.26645	4.37023	4.69444	4.43716	4.83191	4.27723	4.36363	4.73322
MIR610	2.3476	0.242042	2.10556	NA	NA	NA	0	0	5.75354	9.41345	1.73674	18.4845	1.90806	2.97612	2.00017	2.13225	2.13203	2.18616	2.21858	2.14868	2.29324	2.15038	2.1605	2.15128
IL13RA2	2.34732	3.52074	-1.17342	0.0337359	0.000415836	0.714754	35.9402	65.868	27.8088	539.705	36.4715	84.1046	166.001	602.168	720.062	6.49553	6.76244	6.39943	8.28681	6.49381	6.89455	7.33106	8.38637	8.55161
DBX2	2.34675	4.12735	-1.7806	0.00635097	6.51202e-08	0.146963	12.753	27.5269	12.466	78.4454	85.9686	104.438	92.541	578.359	253.022	5.84298	6.01817	5.83331	6.44909	6.49792	6.60838	6.53881	7.89189	7.20775
SFRP4	2.34516	3.96714	-1.62198	3.80781e-06	6.76054e-17	0.0137312	257.378	279.201	166.853	1870.14	1070.7	633.095	3012.83	5641.73	2344.2	8.86586	8.9228	8.57354	10.5867	10.0492	9.57666	11.071	11.7362	10.8136
MCHR1	2.34272	-0.456817	2.79953	0.354822	0.926076	0.536445	17.3904	0	10.5482	85.767	12.1572	43.4386	14.3105	5.95224	0	4.17009	3.98786	4.10337	4.64107	4.11942	4.38267	4.14073	4.05524	3.98797
AK5	2.34163	0.865557	1.47607	0.600423	0.906478	0.944012	1.15936	0	6.71247	0	24.3144	15.7118	12.4024	1.98408	0	2.66109	2.64959	2.71264	2.6497	2.85608	2.78974	2.76232	2.66875	2.64962
LAT2	2.34049	0.659644	1.68084	0.458448	0.907516	0.87904	5.7968	0	8.63031	0	14.7623	58.2262	2.86209	8.92835	11.0009	3.39339	3.331	3.42171	3.33123	3.48031	3.80391	3.36223	3.42467	3.44486
SLC1A2	2.3388	2.76738	-0.428581	8.49091e-06	6.63461e-08	0.878143	141.442	436.498	143.839	1236.3	1490.12	926.999	1724.89	2086.26	1106.1	8.32756	9.12076	8.33428	10.0412	10.2209	9.77233	10.364	10.5533	9.93612
LRRC10B	2.33669	3.63828	-1.30159	0.163896	0.0133497	0.809007	18.5498	0	2.87677	42.8835	42.5501	21.2572	154.553	80.3552	28.0024	5.01956	4.81137	4.84712	5.22809	5.22576	5.04469	5.82021	5.47361	5.10663
FAM189A1	2.33201	0.952277	1.37973	0.341093	0.808738	0.878914	6.95616	0	2.87677	13.5972	11.2888	24.0299	2.86209	5.95224	10.0009	3.05037	2.98475	3.01246	3.10807	3.08863	3.19044	3.01232	3.04117	3.07738
MIR8485	2.33117	1.88895	0.442217	NA	NA	NA	0	0	2.87677	0	2.60511	12.0149	4.77016	0	6.00052	1.58338	1.58323	1.61064	1.58328	1.60808	1.69157	1.62817	1.58324	1.63931
LINC01497	2.32266	2.83914	-0.516481	0.101134	0.0360721	0.955273	11.5936	3.93242	20.1374	143.294	21.7093	13.8634	52.4717	129.957	73.0063	5.14871	5.05844	5.23519	5.98342	5.24995	5.17099	5.50271	5.92746	5.63672
CSGALNACT1	2.32136	3.11807	-0.796713	3.80259e-12	4.84265e-22	0.154533	110.139	108.141	150.551	596.185	495.839	753.244	1054.2	1246.99	904.078	7.83522	7.82201	8.02101	9.07521	8.91595	9.28429	9.59672	9.75765	9.45214
ZBTB41	2.31962	1.27703	1.04259	0.0730601	0.468438	0.831093	527.509	717.666	973.308	1291.73	1300.82	8482.55	674.5	1154.73	3547.3	9.59834	9.8523	10.1182	10.3763	10.3828	12.2987	9.79973	10.2729	11.37
P2RX7	2.31514	1.8777	0.437441	2.788e-05	0.00123588	0.881903	386.067	315.576	1202.49	2431.81	2792.68	4254.21	1766.87	2053.52	3179.27	9.46027	9.31719	10.3883	11.0531	11.1901	11.6177	10.7446	10.8884	11.32
ZDHHC2	2.31462	1.04569	1.26893	0.00011509	0.189028	0.215887	90.4301	300.83	297.266	802.235	1478.83	1146.96	423.59	744.029	255.022	7.7663	8.54157	8.53238	9.36865	9.94933	9.70296	8.81346	9.30032	8.41762
ITGB5	2.31269	1.02147	1.29122	0.485983	0.839391	0.931946	1.15936	0	15.3428	3.13782	33.8664	45.2871	27.6669	5.95224	0	3.63807	3.62616	3.76549	3.6567	3.90574	3.97829	3.86181	3.68295	3.62622
PCDHGB8P	2.31195	3.15472	-0.84277	NA	0.460144	0.973486	0	0	3.83569	0	1.73674	17.5603	4.77016	13.8885	16.0014	2.56323	2.56293	2.59956	2.56304	2.57959	2.71784	2.60824	2.68799	2.70522
CNTNAP5	2.31129	1.13478	1.17651	0.000231104	0.162828	0.316737	22.0278	92.4118	78.6317	253.117	286.562	421.447	136.426	144.838	144.012	6.43768	6.95462	6.8739	7.58256	7.67439	7.97449	7.17241	7.20877	7.20527
PMP2	2.3105	2.2236	0.0869066	1.58654e-12	1.01298e-11	0.985311	2411.47	5265.5	4365.98	20573.6	17188.5	21983.6	16296.8	21118.5	18837.6	12.116	12.7641	12.6003	14.0792	13.8951	14.1478	13.8411	14.1062	13.9885
EFCAB14-AS1	2.31038	1.41266	0.897713	NA	NA	NA	0	0	4.79462	1.04594	1.73674	21.2572	0.954031	3.96816	8.00069	2.09918	2.09896	2.14431	2.10914	2.11561	2.28119	2.10817	2.13668	2.17317
KCNA2	2.30951	2.04634	0.26317	0.16774	0.273624	0.99012	9.27488	0	34.5213	111.915	65.1278	40.6659	51.5177	21.8249	108.009	5.15001	5.04526	5.37705	5.83602	5.58985	5.42427	5.50168	5.27006	5.81826
SLITRK3	2.30928	2.43128	-0.122003	4.15845e-07	7.78744e-08	0.983617	292.159	131.736	452.612	1226.89	1820.97	1296.69	1695.31	1646.79	1386.12	8.88604	8.36975	9.21984	10.0936	10.4742	10.146	10.404	10.3756	10.2094
C9orf131	2.3069	1.00351	1.3034	0.645257	0.896804	0.955273	0	0	9.58924	40.7916	6.94696	0	14.3105	0	5.00043	2.86599	2.86553	2.96345	3.21695	2.93766	2.86538	3.00747	2.86556	2.91816
DPP4	2.30499	3.99305	-1.68806	0.517829	0.193094	0.891678	0	0	7.67139	5.22969	3.47348	29.5752	96.3571	0	27.0023	3.74227	3.74115	3.83214	3.80462	3.78321	4.04573	4.48139	3.74121	4.02318
ANOS1	2.30431	2.53341	-0.229103	0.00538887	0.00183777	0.977607	405.776	30.4762	143.839	1130.66	1173.17	558.232	659.235	1085.29	1610.14	8.85939	7.3981	8.10545	9.77229	9.80793	9.12795	9.27402	9.73332	10.117
LINC01411	2.303	-1.39872	3.70172	0.400973	0.713512	0.315433	0	11.7972	46.0283	81.5832	85.1003	119.225	0	0	22.0019	4.69878	4.83701	5.14348	5.37425	5.39513	5.56716	4.69604	4.69655	4.94111
LRRC4C	2.30296	1.76595	0.537015	1.05368e-10	1.71938e-06	0.608853	339.692	463.042	666.452	2334.54	2848.25	2071.19	1274.59	2125.94	1599.14	9.21988	9.45031	9.74378	10.8951	11.0942	10.7774	10.3152	10.8029	10.5278
BAALC-AS1	2.30263	1.18847	1.11415	0.32603	0.729093	0.921268	2.31872	0	13.4249	23.0107	34.7348	20.333	19.0806	1.98408	15.0013	3.6856	3.66252	3.78567	3.86314	3.94787	3.84247	3.83246	3.68188	3.79899
2010-03-01	2.29843	2.23118	0.0672434	0.0683697	0.0901516	0.995296	39.4182	0	46.0283	106.686	160.648	152.497	145.967	150.79	104.009	6.15759	5.7592	6.20719	6.5728	6.80675	6.77486	6.74856	6.76785	6.55956
ZNF474	2.29435	2.25816	0.0361908	0.364116	0.415591	0.99933	2.31872	0	11.5071	1.04594	20.8409	46.2113	29.575	12.8965	24.0021	3.83258	3.80942	3.91623	3.81991	3.99401	4.1692	4.05986	3.92831	4.01844
CSPG4	2.29202	2.22605	0.0659633	1.09793e-05	2.31936e-05	0.992148	67.2429	49.1552	61.3711	336.792	288.299	244.92	414.049	152.774	264.023	6.93953	6.80731	6.8971	7.93858	7.82019	7.69992	8.10316	7.38091	7.75447
LOC101929064	2.29131	-2.4197	4.71101	NA	NA	NA	0	0	2.87677	5.22969	4.34185	4.62113	0	0	0	0.883895	0.883804	0.911136	0.932696	0.92474	0.92726	0.883789	0.883809	0.883813
PLA2G3	2.28691	3.09696	-0.810055	0.494353	0.33657	0.967302	0	0	9.58924	0	13.8939	33.2721	41.9774	25.793	15.0013	3.72196	3.72128	3.8111	3.72152	3.84857	3.99727	4.05414	3.94348	3.85794
PTPRM	2.28303	0.790721	1.49231	0.463087	0.876134	0.903535	0	0	40.2748	59.6185	70.338	66.5443	0	16.8647	53.0046	4.61573	4.6139	4.98719	5.11916	5.18521	5.1624	4.61359	4.79201	5.07645
PRODH	2.28169	1.09448	1.18722	0.095428	0.584835	0.781841	12.753	3.93242	12.466	40.7916	15.6307	85.0288	15.2645	17.8567	29.0025	4.46618	4.37709	4.4629	4.69486	4.49231	4.96235	4.48911	4.51269	4.60646
CNTN6	2.28101	-0.375567	2.65657	0.555177	0.958995	0.777864	3.47808	0	21.0963	39.7457	79.8901	0	0	0.992039	18.0015	3.79187	3.75015	3.97063	4.12428	4.38309	3.7498	3.74997	3.76211	3.94189
PCDH15	2.28046	0.935807	1.34465	0.00175799	0.374998	0.316088	767.496	300.83	1713.6	3024.86	2691.08	7800.47	836.685	1587.26	2898.25	10.0376	9.32868	10.7536	11.3069	11.1904	12.2945	10.1099	10.6818	11.2641
TMEM139	2.28007	4.99956	-2.71949	0.512558	0.0604312	0.64985	0	0	2.87677	2.09188	12.1572	0	51.5177	26.7851	16.0014	3.34425	3.34358	3.37505	3.36683	3.46877	3.34335	3.77499	3.59655	3.50439
CD82	2.27911	2.91365	-0.634538	1.80953e-06	2.37377e-10	0.664519	91.5894	127.803	207.128	787.592	877.922	407.584	1146.75	1310.48	761.065	7.77035	7.95458	8.26873	9.35626	9.45643	8.78444	9.70802	9.83672	9.32512
NODAL	2.27401	2.88336	-0.609352	0.305522	0.177791	0.965959	6.95616	0	3.83569	9.41345	4.34185	37.8933	21.9427	15.8726	41.0035	3.8004	3.72884	3.76884	3.82376	3.77371	4.05563	3.93417	3.88256	4.07695
SLC3A1	2.27224	1.11479	1.15745	0.453713	0.803902	0.936811	6.95616	0	8.63031	47.0673	6.94696	21.2572	5.72419	0	28.0024	3.61421	3.54222	3.63019	3.93261	3.61364	3.74326	3.60165	3.54225	3.79732
CCR1	2.27211	-0.123453	2.39556	0.568355	0.988355	0.830094	1.15936	0	17.2606	44.9754	44.2869	0	0	2.97612	14.0012	3.49637	3.4827	3.65655	3.87349	3.8697	3.48244	3.48257	3.51566	3.62655
SOWAHA	2.26966	1.16401	1.10565	0.548701	0.830687	0.954563	5.7968	0	7.67139	34.516	30.393	0	15.2645	14.8806	0	3.44534	3.38984	3.46221	3.67131	3.64381	3.38966	3.5281	3.52487	3.38989
KCNJ10	2.26576	1.83687	0.428896	1.05007e-09	1.51394e-06	0.770735	193.613	326.39	377.816	1231.07	1510.96	1579.5	1112.4	765.854	1332.11	8.53413	8.89768	9.0092	10.0316	10.2275	10.2705	9.93659	9.59732	10.1065
LINC01561	2.26355	-6.52782	8.79137	0.321031	0.00511196	0.000392972	28.984	0	21.0963	28.2404	55.5757	156.194	0	0	0	4.63067	4.30557	4.55469	4.62395	4.84648	5.37198	4.30523	4.30567	4.30577
CSPG5	2.2631	2.34727	-0.084169	8.25601e-07	2.53695e-07	0.991841	141.442	231.029	335.623	1488.37	1160.14	754.168	877.709	1615.04	1114.1	8.25203	8.56697	8.84039	10.1482	9.90961	9.51382	9.65054	10.2281	9.87129
LOC100506834	2.26295	1.66139	0.60156	0.44868	0.659075	0.976694	10.4342	0	0	26.1485	13.8939	9.24226	10.4943	4.9602	17.0015	3.31193	3.21519	3.21513	3.43724	3.34168	3.30146	3.31248	3.26262	3.36717
FIBIN	2.25745	1.26153	0.995919	2.7182e-07	0.0121258	0.193265	1325.15	2600.31	4066.8	9335.01	17405.6	11478	6850.9	5216.14	7096.61	11.2143	11.7691	12.173	12.9837	13.6332	13.1956	12.6737	12.4083	12.7085
LINC01114	2.25721	2.07737	0.17984	0.124668	0.1919	0.991841	22.0278	0	30.6856	114.007	83.3635	54.5293	35.2991	119.045	68.0058	5.47991	5.24779	5.55378	6.05807	5.90541	5.73103	5.59115	6.08116	5.81673
DIRC3	2.25604	1.19929	1.05675	0.0931631	0.522795	0.831093	27.8246	39.3242	11.5071	17.781	101.599	256.011	47.7016	19.8408	113.01	5.58252	5.68277	5.41137	5.4819	6.08806	6.66707	5.74955	5.5029	6.14506
C10orf131	2.25591	1.37829	0.87762	0.0969324	0.440334	0.87904	9.27488	1.96621	16.3017	39.7457	36.4715	55.4536	25.7588	11.9045	34.0029	4.47408	4.40009	4.53789	4.72144	4.69856	4.82497	4.61718	4.49822	4.68032
SEZ6	2.25527	2.78338	-0.528105	8.60183e-05	4.62257e-07	0.839386	183.179	61.9355	118.907	693.458	668.645	373.387	1251.69	793.631	457.039	8.05032	7.43366	7.77305	9.11316	9.08074	8.58242	9.66673	9.236	8.74955
ATOH8	2.25404	1.2846	0.969441	0.170772	0.570137	0.892136	3.47808	14.7466	31.6445	77.3995	63.391	97.9679	105.897	5.95224	10.0009	4.96728	5.08504	5.23708	5.54705	5.4643	5.65665	5.69492	4.9932	5.03686
NRSN1	2.25265	1.33614	0.916518	0.00329339	0.157758	0.687884	22.0278	100.277	247.402	449.754	635.647	679.306	299.566	324.397	311.027	6.8764	7.45542	8.03815	8.50808	8.80625	8.86518	8.18202	8.24378	8.21099
LOC101928979	2.25172	2.843	-0.591284	0.12441	0.0393284	0.947222	1.15936	3.93242	9.58924	26.1485	23.446	21.2572	20.0347	36.7055	50.0043	4.17633	4.2021	4.25417	4.39092	4.37026	4.35295	4.34313	4.46684	4.55118
PLCE1-AS1	2.251	2.21674	0.0342572	0.526459	0.579387	1	9.27488	0	1.91785	0	13.0256	39.7417	8.58628	0.992039	42.0036	3.50669	3.41024	3.43112	3.41049	3.54236	3.75884	3.4998	3.42119	3.77435
DIAPH3-AS1	2.24968	3.55414	-1.30445	NA	0.477348	0.955273	0	0	2.87677	0	0	13.8634	12.4024	15.8726	6.00052	2.39307	2.39281	2.42039	2.39291	2.39264	2.5175	2.50528	2.53374	2.44931
LOC102723883	2.2426	1.00838	1.23422	0.542383	0.856126	0.946583	4.63744	0	3.83569	12.5513	5.21022	22.1814	0	0.992039	16.0014	2.7771	2.73281	2.76951	2.84696	2.78224	2.92389	2.73275	2.74248	2.87552
LOC100506384	2.24064	-4.25645	6.49709	NA	0.407406	0.29356	10.4342	0	0	25.1025	2.60511	21.2572	0	0	0	2.64634	2.55047	2.55042	2.76234	2.57547	2.73432	2.55042	2.55048	2.55049
GAS1	2.24059	2.27635	-0.0357628	0.00187371	0.00164461	0.9975	33.6214	34.4086	50.823	245.796	206.672	109.983	317.692	174.599	84.0072	6.35084	6.35526	6.48841	7.35908	7.23869	6.8487	7.54858	7.12611	6.70827
UCN	2.24026	-1.87145	4.11171	0.582465	0.729963	0.536202	1.15936	2.94931	6.71247	36.6079	14.7623	0	0	2.97612	0	2.65609	2.67466	2.71288	2.96398	2.78902	2.64316	2.64323	2.67495	2.64333
PIRT	2.23954	3.71001	-1.47047	0.00496921	2.36987e-07	0.286992	60.2867	191.705	20.1374	564.807	500.181	220.89	743.19	1396.79	1423.12	7.32752	8.01789	6.92999	8.89615	8.78867	8.12164	9.14684	9.75582	9.77445
ETS1	2.23896	1.23299	1.00597	1.52365e-05	0.0465575	0.31069	56.8086	88.4793	165.894	505.189	573.993	392.796	303.382	186.503	243.021	7.08053	7.28357	7.64997	8.48857	8.59842	8.28072	8.07759	7.7275	7.91244
LINC01352	2.23753	1.18844	1.04909	0.47884	0.794351	0.950448	13.9123	0	1.91785	50.2051	16.499	7.39381	0	25.793	10.0009	3.6878	3.54932	3.56989	3.96445	3.71117	3.62595	3.5492	3.78928	3.65137
TMEM100	2.23713	2.15337	0.0837688	1.18864e-21	5.01154e-20	0.973634	732.715	794.348	800.701	3493.44	4463.42	3018.52	3481.26	3465.19	3410.29	10.1389	10.2033	10.2097	11.554	11.8012	11.4094	11.5506	11.5459	11.53
LOC101926935	2.23706	2.08986	0.147202	0.0380154	0.0660587	0.991841	32.4621	4.91552	40.2748	98.3183	95.5207	171.906	36.2532	113.092	181.016	5.9239	5.64446	5.98669	6.35464	6.34038	6.67281	5.95417	6.42809	6.70509
RSPH14	2.23682	1.06924	1.16758	0.402266	0.789655	0.925575	0	0	17.2606	36.6079	13.0256	32.3479	8.58628	12.8965	15.0013	3.71292	3.71224	3.86764	4.01012	3.83208	3.98168	3.79307	3.83101	3.84888
ZNF649-AS1	2.23606	0.197087	2.03898	0.281313	0.967891	0.653548	9.27488	0	10.5482	17.781	20.8409	54.5293	5.72419	4.9602	12.001	3.76142	3.66689	3.77327	3.83853	3.86483	4.10729	3.7264	3.7188	3.78686
SNORD116-25	2.2351	2.32016	-0.0850626	NA	NA	NA	0	0	3.83569	4.18376	9.55207	4.62113	9.54031	5.95224	4.00034	2.15004	2.14982	2.1863	2.18954	2.23773	2.19357	2.23753	2.20571	2.18783
SLC6A1	2.23453	1.01576	1.21877	0.00158366	0.295895	0.386529	144.92	144.516	378.775	989.458	766.771	1390.04	262.359	194.44	895.077	7.97238	7.96874	8.66546	9.51026	9.27422	9.83674	8.37929	8.1642	9.4165
TIMP3	2.2345	1.54842	0.686079	9.23789e-05	0.0145467	0.718562	337.374	594.778	770.016	3616.86	2852.6	1543.46	751.776	2813.42	1415.12	9.22353	9.65925	9.87582	11.3495	11.1072	10.505	9.85528	11.0931	10.4232
ATP2B2	2.23208	1.33504	0.897041	0.0137026	0.242154	0.77304	95.0675	46.2059	61.3711	277.174	198.857	475.052	230.876	26.7851	253.022	6.96412	6.63508	6.75023	7.65504	7.41631	8.08335	7.52116	6.46106	7.58752
ATP13A4	2.23115	2.29448	-0.0633299	0.000582815	0.000391983	0.992433	280.565	209.401	925.361	2123.26	1609.96	2914.08	1100	2446.37	3399.29	9.07787	8.88286	10.0254	10.8049	10.5364	11.1216	10.1808	10.9454	11.279
CASS4	2.2308	-2.44466	4.67546	NA	NA	NA	5.7968	0	0	15.6891	11.2888	0	0.954031	0	0	1.85277	1.79844	1.79841	1.93697	1.90115	1.79838	1.80764	1.79845	1.79845
LOC729987	2.22949	-0.233549	2.46304	NA	NA	NA	0	0	6.71247	0	26.0511	5.54536	5.72419	0	0	2.13624	2.13599	2.20308	2.13608	2.36904	2.19184	2.19357	2.136	2.13601
FKBPL	2.22581	1.58842	0.637389	NA	NA	NA	2.31872	0	2.87677	6.27563	8.6837	9.24226	8.58628	3.96816	3.00026	2.27992	2.25751	2.28505	2.31638	2.33794	2.34277	2.337	2.29527	2.28623
LINC01546	2.22237	2.2215	0.000869917	0.00629546	0.0068809	1	11.5936	19.6621	17.2606	57.5266	95.5207	73.9381	116.392	58.5303	52.0045	5.3616	5.43666	5.41437	5.72412	5.93919	5.82367	6.03718	5.73059	5.68793
TEX14	2.21948	3.25015	-1.03066	0.611152	0.435798	0.96387	0	0	4.79462	15.6891	6.94696	0	37.2072	7.93631	1.00009	2.82584	2.82541	2.87496	2.97671	2.89619	2.82527	3.14539	2.90577	2.83606
ATP1B2	2.21892	2.09674	0.122184	0.000472136	0.0011878	0.99012	284.043	720.615	984.815	2750.82	4071.79	2441.8	1228.79	5310.39	1973.17	9.27174	9.96606	10.2318	11.1943	11.5913	11.0767	10.4284	11.8676	10.8698
EGFR	2.21715	3.21254	-0.995385	3.80796e-06	1.87497e-12	0.262323	827.783	558.403	805.496	5351.02	3530.79	1308.7	6788.88	5943.31	7582.65	10.3212	10.016	10.2986	12.0571	11.6367	10.7065	12.3046	12.1657	12.421
RNF138P1	2.21697	3.21884	-1.00187	0.123122	0.012146	0.846804	1.15936	5.89862	13.4249	18.8269	18.2358	59.1505	32.4371	81.3472	79.0068	4.70033	4.74377	4.81107	4.85704	4.8517	5.1373	4.96297	5.2524	5.24132
LRRN2	2.21355	1.74135	0.472201	0.00010134	0.0042468	0.863105	48.6931	31.4593	66.1657	164.212	191.041	323.479	145.013	201.384	143.012	6.55652	6.41413	6.67683	7.1598	7.25765	7.63123	7.08337	7.29237	7.07499
ABCD2	2.2109	2.64154	-0.430634	0.00392628	0.000354093	0.931504	18.5498	148.449	91.0977	487.408	327.376	382.63	335.819	883.907	394.034	6.78665	7.65324	7.36423	8.5498	8.22251	8.34788	8.24262	9.08231	8.3718
LINC01322	2.20928	2.14478	0.0645024	6.66864e-06	1.46773e-05	0.992148	53.3306	100.277	120.824	418.376	409.002	444.553	260.45	379.951	576.049	7.12011	7.41486	7.51967	8.39778	8.37965	8.44799	8.02878	8.31981	8.66736
PDE7B	2.20803	2.48327	-0.275242	2.43017e-05	1.21781e-06	0.945686	22.0278	62.9186	58.4943	229.061	191.91	244.92	250.91	268.843	286.025	6.47052	6.804	6.77297	7.54022	7.41908	7.58804	7.60532	7.6554	7.70115
LOC439933	2.20317	2.97058	-0.767404	0.0213265	0.00081574	0.843301	42.8963	4.91552	21.0963	126.559	92.9156	96.1195	113.53	305.548	118.01	6.12834	5.74664	5.93046	6.62453	6.45671	6.47411	6.56333	7.21189	6.58483
PTGS2	2.20182	1.21547	0.986358	0.106609	0.517965	0.852717	10.4342	27.5269	75.755	83.6751	77.2849	363.221	12.4024	93.2517	159.014	5.70511	5.88993	6.26709	6.31591	6.27674	7.27757	5.72487	6.37166	6.68296
IGSF21	2.19718	1.21863	0.978554	0.0865695	0.489305	0.83952	27.8246	6.88173	8.63031	70.0779	74.6798	52.6809	7.63225	47.6179	45.0039	5.07397	4.88284	4.90048	5.3599	5.38659	5.25409	4.89032	5.22028	5.20235
RFTN2	2.19417	1.68929	0.504876	3.11604e-08	4.51431e-05	0.71312	648.082	1693.89	1395.23	5086.4	5820.69	6199.71	3473.63	5263.76	3318.29	10.248	11.0314	10.8617	12.0791	12.2162	12.2809	11.7009	12.1138	11.6565
TIAF1	2.19357	1.51607	0.677498	0.333909	0.604172	0.960645	1.15936	0	21.0963	12.5513	26.0511	63.7716	17.1726	15.8726	31.0027	4.10658	4.09304	4.29454	4.21921	4.33531	4.59109	4.26078	4.2493	4.37375
CPA2	2.19263	0.655359	1.53727	0.0602576	0.750368	0.528566	17.3904	13.7635	26.8499	183.039	21.7093	60.9989	27.6669	27.7771	36.0031	5.09878	5.06116	5.18603	6.0077	5.13884	5.44352	5.19321	5.19427	5.26324
ZSCAN20	2.18812	2.49874	-0.310617	0.153467	0.0999763	0.983969	9.27488	0	47.9462	120.283	59.0492	82.2561	138.334	128.965	57.0049	5.53148	5.41933	5.87133	6.28087	5.9482	6.08976	6.35959	6.31961	5.93463
PCP4	2.18744	1.30281	0.884631	2.50317e-13	5.24354e-05	0.0454474	655.038	545.623	700.973	2857.51	3641.08	2162.69	1793.58	1306.52	1591.14	9.80129	9.65363	9.85675	11.1552	11.4009	10.8797	10.6991	10.4023	10.5855
C15orf59-AS1	2.18736	-0.296089	2.48345	0.557442	0.968526	0.792284	0	3.93242	5.75354	3.13782	5.21022	36.0448	0.954031	0	7.0006	2.59309	2.63376	2.65203	2.62571	2.64659	2.90667	2.60284	2.59275	2.66429
COL9A2	2.18661	0.33478	1.85183	0.0113722	0.858225	0.141167	28.984	129.77	182.195	230.107	641.726	682.079	72.5064	110.116	248.021	6.65985	7.34138	7.56399	7.73026	8.571	8.62553	7.01592	7.24227	7.78587
FLNC	2.18609	3.42034	-1.23425	0.0233375	7.48798e-05	0.593478	57.968	24.5776	46.0283	315.874	248.354	20.333	605.81	377.967	391.034	6.75849	6.44053	6.65541	7.83991	7.65259	6.38857	8.39451	7.98653	8.01479
PCDHB6	2.18608	1.48571	0.700369	0.0020702	0.0705702	0.794057	103.183	20.6452	77.6728	301.23	383.82	230.132	228.967	220.233	114.01	7.07226	6.47767	6.92674	7.76947	7.9582	7.57305	7.5694	7.54205	7.12659
GDNF	2.18608	2.27789	-0.0918126	0.241077	0.244662	0.995296	0	7.86483	5.75354	32.4241	16.499	13.8634	21.9427	14.8806	30.0026	3.80346	3.87714	3.8577	4.0729	3.95205	3.92987	3.99583	3.93851	4.05596
HAS2	2.1856	1.76451	0.421096	0.000800932	0.0112409	0.92162	293.318	365.715	1145.91	1853.4	2566.9	3793.02	1273.63	3535.63	1325.11	9.17207	9.32667	10.2678	10.7182	11.0378	11.4342	10.3645	11.3618	10.4011
AFF2	2.18533	-1.27325	3.45859	NA	0.855481	0.733251	0	0	9.58924	23.0107	6.07859	14.7876	0	0	4.00034	2.54129	2.54099	2.6296	2.73727	2.59832	2.67361	2.54095	2.54101	2.57919
RARRES2	2.18526	3.06087	-0.875607	2.06265e-06	3.04414e-12	0.344641	213.322	126.82	210.963	1159.95	581.808	764.335	1172.5	2302.52	1122.1	8.44858	8.11252	8.43914	9.86504	9.23576	9.47743	9.87544	10.5434	9.83351
ADCY2	2.18043	2.85719	-0.676765	0.0285106	0.00212472	0.885858	103.183	36.3748	59.4533	619.196	197.12	85.0288	224.197	989.063	227.019	7.18602	6.68623	6.8908	8.55008	7.61196	7.07348	7.7067	8.98711	7.71602
NPY5R	2.17922	-2.75491	4.93413	0.67424	0.633084	0.518608	0	0	20.1374	78.4454	13.0256	0	0	0	3.00026	3.2024	3.20162	3.42182	3.84602	3.35102	3.20136	3.2015	3.20166	3.23873
EPHB1	2.17497	1.63267	0.542301	9.13385e-06	0.00185262	0.774712	477.656	502.366	777.687	2394.15	2943.77	2600.77	2015.87	710.3	2725.23	9.52342	9.56193	9.91976	10.9604	11.167	11.0427	10.7918	9.84315	11.0894
ADCY8	2.17451	2.22195	-0.0474401	2.90538e-05	1.90806e-05	0.993467	127.53	107.158	210.004	702.871	533.179	772.653	494.188	429.553	1152.1	7.85593	7.75334	8.17719	9.14767	8.90571	9.23324	8.84096	8.72387	9.60545
NEGR1	2.17407	2.13983	0.0342387	5.90065e-05	8.64332e-05	0.995296	165.788	668.511	371.103	2059.45	1579.57	1804.09	1152.47	2644.78	1518.13	8.63196	9.64874	9.17513	10.6884	10.4299	10.5585	10.1327	10.9386	10.3918
B3GNT7	2.17312	-0.418564	2.59169	0.000111257	0.700495	3.07072e-05	223.756	572.166	1267.7	2716.3	2987.19	3607.25	453.165	572.407	519.045	8.765	9.47909	10.1924	10.9443	11.0421	11.238	9.28695	9.47947	9.39785
STK32A	2.1723	0.0704762	2.10183	0.000226834	0.968662	0.00241701	59.1274	178.925	136.167	351.435	500.181	837.349	115.438	111.108	167.014	6.99462	7.61658	7.43803	8.11858	8.41232	8.87236	7.33753	7.31536	7.57018
FAM69C	2.17179	3.14756	-0.975778	0.0151398	0.000123054	0.716961	26.6653	25.5607	161.099	441.386	409.002	112.756	493.234	775.775	625.054	6.77733	6.75844	7.63953	8.41384	8.34984	7.41088	8.50958	8.91626	8.71884
P2RX6P	2.17166	2.58781	-0.416148	0.353931	0.269953	0.983726	3.47808	6.88173	0.958924	44.9754	4.34185	1.84845	16.2185	22.8169	29.0025	3.6504	3.68404	3.62349	3.98899	3.6584	3.63277	3.77064	3.82644	3.87536
FRMPD2	2.16842	-3.63639	5.80481	NA	NA	NA	0	0	6.71247	25.1025	5.21022	0	0	0	0	1.87093	1.87072	1.93852	2.09775	1.9239	1.87064	1.87068	1.87073	1.87074
RGCC	2.1672	1.23961	0.927585	0.016952	0.288954	0.756385	91.5894	301.813	456.448	509.372	2753.6	555.46	492.28	1194.42	321.028	7.81412	8.58982	8.92453	9.01785	10.6346	9.09276	8.98862	9.79746	8.63801
CELF3	2.16398	0.275303	1.88867	0.227921	0.944737	0.632307	28.984	14.7466	26.8499	67.986	65.1278	182.997	12.4024	0	73.0063	5.32288	5.18546	5.30314	5.61075	5.59317	6.14032	5.16022	5.01326	5.64183
CNTN1	2.16169	0.945326	1.21636	2.59709e-11	0.0139688	0.00356988	1714.69	2698.62	3431.03	8930.23	13642.1	12530.7	4877.96	4735	5494.47	11.3632	11.7512	11.9684	12.8983	13.3377	13.2484	12.2992	12.2707	12.4142
GDF6	2.15721	1.04235	1.11487	0.446894	0.804476	0.934123	5.7968	0	14.3839	35.5619	27.7878	26.8026	7.63225	0	34.0029	3.89572	3.83569	3.97572	4.14452	4.08707	4.07928	3.91309	3.83573	4.1334
NALCN	2.15351	1.56596	0.58755	0.0101579	0.104309	0.888225	54.4899	15.7297	186.99	392.227	369.926	383.554	286.209	227.177	249.021	6.94627	6.58824	7.61296	8.16286	8.11642	8.14522	7.91709	7.74778	7.81386
LOC645434	2.1529	0.902562	1.25034	0.441397	0.833728	0.921318	0	3.93242	17.2606	23.0107	19.9725	51.7566	0	18.8487	21.0018	3.85878	3.89905	4.02414	4.07235	4.04738	4.27787	3.85775	4.03777	4.05588
C11orf94	2.14957	-0.193184	2.34276	NA	NA	NA	0	0	6.71247	0	8.6837	21.2572	1.90806	0	4.00034	2.12328	2.12306	2.18581	2.12314	2.20337	2.30525	2.1414	2.12307	2.16107
SLITRK1	2.14665	2.16593	-0.0192801	8.48575e-05	7.46223e-05	0.998223	671.269	349.985	1495.92	3127.36	4057.03	3963.08	2890.71	5645.7	2761.24	10.0692	9.59479	10.7476	11.4464	11.7067	11.683	11.369	12.0459	11.3242
HAPLN1	2.14582	2.52486	-0.379036	0.00010134	2.45048e-06	0.916187	165.788	377.512	175.483	1781.23	853.608	548.066	1043.71	1531.71	1563.13	8.34717	8.93317	8.381	10.3302	9.62913	9.23889	9.81462	10.1816	10.2014
KCNA6	2.14492	1.83913	0.30579	0.153551	0.277815	0.983969	16.231	4.91552	120.824	60.6645	221.434	346.585	313.876	28.7691	166.014	6.03601	5.88314	6.80532	6.44496	7.20582	7.54576	7.46739	6.17	7.00588
CECR1	2.14244	1.53903	0.603407	0.64396	0.798548	0.988604	0	0	7.67139	1.04594	3.47348	29.5752	11.4484	0	11.0009	2.67279	2.67242	2.74859	2.68338	2.70775	2.93195	2.78348	2.67244	2.77938
BCL2L14	2.14226	3.65352	-1.51126	0.552438	0.243425	0.916011	0	0	5.75354	24.0566	0.86837	0.924226	5.72419	42.6577	25.0021	3.28912	3.28851	3.34878	3.51395	3.29756	3.29834	3.34847	3.65228	3.52173
GOLGA8A	2.14153	1.113	1.02853	NA	NA	NA	18.5498	0	22.0552	12.5513	13.0256	153.421	3.81612	3.96816	80.0069	4.62149	4.40074	4.65658	4.55669	4.5612	5.44793	4.45121	4.45351	5.09337
HOXB2	2.14078	1.74707	0.393709	0.227921	0.404809	0.977607	1.15936	20.6452	8.63031	8.36751	90.3105	36.0448	17.1726	59.5224	26.0022	4.49105	4.6846	4.57014	4.56789	5.14514	4.81063	4.65317	4.97145	4.73069
AHSG	2.13885	1.3156	0.823252	0.161191	0.516413	0.918646	40.5776	0	47.9462	243.704	85.9686	60.0747	87.7709	76.387	56.0048	5.87879	5.47128	5.93411	6.79049	6.17694	6.01915	6.18676	6.12169	5.99163
PCDH9	2.13881	1.69568	0.443131	1.1206e-05	0.00097053	0.849992	776.771	1829.56	2217.03	6886.46	8272.96	6086.03	3377.27	8304.36	3945.34	10.5237	11.2177	11.3884	12.483	12.672	12.3574	11.7787	12.6759	11.928
TMEM108-AS1	2.1384	1.35739	0.781003	0.538942	0.772162	0.969646	0	0	18.2195	17.781	29.5246	33.2721	22.8967	0	24.0021	3.79149	3.79067	3.96292	3.95914	4.05363	4.08134	4.00162	3.79071	4.01042
CFAP52	2.13412	1.88236	0.251759	0.344226	0.471577	0.991841	0	10.8141	14.3839	39.7457	38.2083	33.2721	0.954031	64.4825	28.0024	4.33625	4.44616	4.47959	4.68372	4.67316	4.6366	4.34522	4.84295	4.59573
SPTSSB	2.13235	0.586979	1.54537	0.252345	0.860757	0.768397	25.5059	0	20.1374	14.6431	56.4441	128.467	29.575	23.8089	15.0013	4.8762	4.61615	4.82797	4.77597	5.10859	5.48454	4.91057	4.86117	4.77929
EHD2	2.12957	2.14813	-0.0185506	0.0529957	0.0572449	0.99933	9.27488	22.6114	19.1785	76.3535	42.5501	105.362	120.208	19.8408	87.0075	5.29895	5.42616	5.39464	5.80613	5.58781	5.9576	6.02544	5.40101	5.86487
AQP6	2.12953	2.51726	-0.387725	0.187175	0.113112	0.974832	9.27488	1.96621	7.67139	41.8376	29.5246	11.0907	44.8395	9.92039	53.0046	4.3348	4.26616	4.31968	4.58471	4.49974	4.35036	4.60419	4.34012	4.65335
C4orf45	2.12864	-0.195066	2.32371	NA	NA	NA	0	0	6.71247	6.27563	11.2888	12.0149	0.954031	4.9602	0	2.14998	2.14976	2.21252	2.20855	2.25259	2.25864	2.15896	2.19662	2.14978
CCDC80	2.12791	3.49151	-1.3636	1.33981e-05	2.40706e-14	0.0444733	186.657	285.1	176.442	1335.66	1057.67	440.856	2651.25	3017.78	1623.14	8.5024	8.79856	8.46293	10.1341	9.91195	9.13956	10.8197	10.954	10.3244
NMB	2.12624	0.456387	1.66985	0.010258	0.77874	0.191281	166.948	103.226	133.29	807.465	666.04	287.434	56.2878	100.196	397.034	7.62305	7.32311	7.47617	8.89738	8.72246	8.0162	7.0164	7.30626	8.27474
FAM196A	2.12612	-0.0444545	2.17058	0.0497191	0.988445	0.147006	8.11552	23.5945	32.6034	89.9508	46.892	145.103	24.8048	26.7851	11.0009	5.01775	5.16934	5.24658	5.61892	5.35607	5.87101	5.18007	5.19758	5.04717
IGDCC3	2.12539	2.59848	-0.473088	0.22415	0.127118	0.969646	5.7968	0	37.398	25.1025	95.5207	68.3927	86.8168	36.7055	139.012	5.20894	5.13959	5.5003	5.39838	5.86471	5.71361	5.8188	5.49492	6.06026
RYR2	2.1244	0.947581	1.17682	0.519486	0.850092	0.942111	10.4342	0	6.71247	43.9294	26.9195	3.6969	0	2.97612	30.0026	3.64008	3.53427	3.60388	3.90559	3.78246	3.57325	3.53415	3.56596	3.80601
GPR156	2.12002	1.72996	0.390065	0.155196	0.316816	0.973486	16.231	1.96621	56.5765	171.534	59.9175	94.271	19.0806	73.4109	156.013	5.57054	5.40579	5.90528	6.46882	5.92794	6.13212	5.59713	6.01384	6.4107
SPHKAP	2.11924	1.79683	0.322408	0.411183	0.556863	0.991366	32.4621	0	19.1785	131.788	89.4421	2.77268	60.104	0.992039	118.01	5.27961	4.93548	5.15574	5.87182	5.66715	4.97058	5.4891	4.94867	5.81035
MIR5581	2.11917	1.28442	0.834748	0.543887	0.789655	0.967288	2.31872	0	8.63031	8.36751	6.07859	33.2721	4.77016	0	22.0019	3.08863	3.06429	3.14996	3.1475	3.12554	3.35249	3.11281	3.06432	3.26617
OLAH	2.11725	1.37838	0.738875	NA	0.756003	0.969646	0	1.96621	4.79462	2.09188	2.60511	24.9541	2.86209	8.92835	6.00052	2.46522	2.48479	2.51249	2.48611	2.49104	2.68546	2.49366	2.55124	2.52401
PPP1R42	2.11645	1.67564	0.440809	0.338858	0.536426	0.979337	0	6.88173	10.5482	41.8376	10.4204	24.0299	17.1726	3.96816	35.003	3.83395	3.89868	3.93167	4.16616	3.93043	4.04275	3.98822	3.87155	4.12171
ANK1	2.11514	-4.96755	7.08269	0.380658	0.0578019	0.00946491	25.5059	0	7.67139	35.5619	39.0767	68.3927	0.954031	0	0	4.16396	3.91235	3.99704	4.24481	4.27193	4.46432	3.92325	3.9124	3.91245
PAX1	2.11246	2.35502	-0.242565	NA	NA	NA	0	0	2.87677	7.32157	4.34185	0.924226	0	14.8806	0	1.66506	1.6649	1.69236	1.73284	1.706	1.67379	1.66487	1.79681	1.66491
NXPH1	2.11241	1.17578	0.936629	3.4083e-08	0.00665175	0.139966	1007.48	1300.65	2539.23	6054.94	7586.08	7323.57	4226.36	3067.39	3659.31	10.6621	10.8703	11.4616	12.3085	12.5401	12.5036	11.9488	11.639	11.8082
LOC100506022	2.11112	1.60312	0.507999	0.135798	0.341872	0.955273	48.6931	0	32.6034	106.686	91.1789	152.497	57.2419	107.14	82.007	5.96614	5.51633	5.84262	6.30193	6.22432	6.49978	6.02424	6.30428	6.17443
FAM198A	2.10707	2.36086	-0.253797	8.69689e-07	1.97297e-08	0.936122	323.461	198.587	513.024	1599.24	1860.92	1000.01	1548.39	1794.6	1975.17	9.02232	8.68531	9.37927	10.3971	10.5448	9.95642	10.366	10.5091	10.6033
LINCR-0002	2.10677	1.93181	0.174953	0.612225	0.692156	0.995296	11.5936	0	0	34.516	11.2888	3.6969	3.81612	0	40.0034	3.40557	3.28868	3.28859	3.5946	3.40279	3.32783	3.32912	3.28871	3.63397
PTPDC1	2.10638	0.35251	1.75387	0.000544189	0.784161	0.0248686	46.3744	30.4762	71.9193	229.061	158.043	254.162	69.6443	72.4189	48.0041	6.25542	6.12308	6.42986	7.09303	6.85038	7.16672	6.41556	6.43304	6.26665
PCDH7	2.10519	1.45868	0.646509	8.6013e-10	6.23554e-05	0.388103	259.697	306.728	435.351	1501.97	1716.77	1094.28	964.525	1037.67	753.065	8.72391	8.8425	9.11123	10.2103	10.3404	9.91041	9.7941	9.86118	9.572
LINC00844	2.10451	1.4211	0.683415	0.00292277	0.0842982	0.805951	328.099	170.077	297.266	2415.07	557.494	448.25	486.556	737.085	906.078	8.68225	8.21023	8.6057	10.5112	9.11695	8.93248	9.00101	9.363	9.55151
PDE1A	2.10249	1.76151	0.340983	0.013674	0.0579926	0.955273	27.8246	69.8004	23.9731	320.057	73.8115	129.392	145.013	158.726	109.009	6.1654	6.48284	6.12606	7.4049	6.50765	6.7986	6.86587	6.92107	6.70249
CD72	2.10244	-0.447812	2.55025	0.618022	0.954142	0.815965	1.15936	0	13.4249	24.0566	0	38.8175	5.72419	0	5.00043	3.07697	3.06413	3.19668	3.28723	3.0638	3.39831	3.12345	3.06416	3.11625
NKD1	2.10161	2.46117	-0.359563	8.60907e-09	4.93379e-12	0.831081	177.382	128.787	136.167	732.157	720.747	443.628	705.029	986.087	742.064	8.10767	7.90542	7.93855	9.22368	9.20987	8.79132	9.19001	9.49682	9.23584
TREX2	2.10099	3.09948	-0.998488	NA	NA	NA	0	0	1.91785	0	0	8.31803	7.63225	0	9.00077	1.50769	1.50755	1.52593	1.5076	1.50746	1.58427	1.57821	1.50756	1.59011
ADH6	2.10036	2.33131	-0.230946	0.273107	0.233198	0.991841	4.63744	2.94931	6.71247	11.5053	15.6307	34.1964	41.0233	2.97612	28.0024	3.85594	3.83947	3.87468	3.91775	3.95296	4.09381	4.13864	3.83975	4.0498
ERICH3	2.09774	2.25576	-0.158023	0.061518	0.0444882	0.991841	5.7968	52.1045	54.6586	174.672	217.961	90.5741	54.3798	145.83	339.029	5.95697	6.37987	6.39837	7.00664	7.155	6.62655	6.39632	6.89334	7.46916
MAPK4	2.0958	-0.513247	2.60904	0.0177134	0.759788	0.00980175	35.9402	10.8141	77.6728	164.212	151.965	216.269	31.483	27.7771	28.0024	5.85003	5.60046	6.1463	6.55726	6.51007	6.73866	5.80983	5.77631	5.77847
IGFBP4	2.09354	1.26195	0.831585	0.0903649	0.436323	0.872496	3.47808	25.5607	60.4122	154.799	171.069	57.302	106.851	74.4029	34.0029	5.52551	5.75304	6.02139	6.49183	6.55383	6.00057	6.28392	6.10906	5.82651
C2CD4C	2.08979	0.714364	1.37542	0.426382	0.868977	0.884948	0	15.7297	1.91785	31.3782	17.3674	26.8026	17.1726	10.9124	1.00009	3.58116	3.72296	3.59916	3.84186	3.73653	3.80952	3.73486	3.68191	3.59039
LOC101929284	2.08731	1.66706	0.42025	0.355691	0.545198	0.982335	8.11552	0	6.71247	13.5972	42.5501	6.46958	21.9427	12.8965	12.001	3.66819	3.58717	3.65455	3.71805	3.9401	3.65215	3.78864	3.71183	3.70381
AHRR	2.08336	0.729939	1.35342	0.623416	0.916404	0.947245	0	0.983104	21.0963	82.6292	11.2888	0	0	32.7373	4.00034	3.64722	3.65817	3.86884	4.29874	3.77309	3.6459	3.64607	3.96911	3.69374
RPL23AP32	2.08237	3.22196	-1.13959	NA	0.292647	0.938228	0	0	3.83569	3.13782	6.94696	6.46958	6.67822	15.8726	14.0012	2.56743	2.56713	2.60376	2.59728	2.63231	2.62798	2.62987	2.70837	2.69308
RHCG	2.08233	3.34649	-1.26417	NA	NA	NA	0	0	2.87677	1.04594	11.2888	0	3.81612	7.93631	18.0015	2.21669	2.21646	2.244	2.22665	2.31943	2.21638	2.2528	2.29019	2.37388
C1orf145	2.08139	-0.61252	2.69391	0.247071	0.853528	0.303494	4.63744	2.94931	19.1785	55.4348	11.2888	47.1355	8.58628	2.97612	6.00052	3.87815	3.85968	4.01638	4.2831	3.94401	4.22989	3.91772	3.86	3.89173
LRRC55	2.08124	0.567453	1.51379	NA	NA	NA	0	0	6.71247	19.8728	8.6837	0	0	0	10.0009	2.21208	2.21184	2.27473	2.3837	2.29234	2.21177	2.21181	2.21186	2.30368
LOC284412	2.07932	1.21301	0.86631	0.488402	0.77241	0.955273	2.31872	0.983104	4.79462	2.09188	2.60511	29.5752	2.86209	3.96816	12.001	2.63754	2.62376	2.66184	2.63512	2.64008	2.87188	2.64275	2.65376	2.72898
SYN2	2.07786	2.85102	-0.773161	0.226228	0.0715802	0.930169	3.47808	7.86483	1.91785	12.5513	28.6562	14.7876	13.3564	60.5144	22.0019	3.96054	4.00412	3.94333	4.04884	4.18556	4.06917	4.05616	4.4022	4.13169
ASGR1	2.07649	0.681309	1.39519	0.0200094	0.650528	0.40423	37.0995	12.7803	34.5213	166.304	59.9175	129.392	31.483	41.6656	62.0053	5.68825	5.46926	5.667	6.35883	5.85046	6.21379	5.64205	5.72288	5.86384
PCDH11X	2.07139	1.01084	1.06055	1.8427e-07	0.0343837	0.0768373	492.728	451.245	614.67	1275	2553.01	2722.77	1381.44	818.432	941.081	9.39428	9.32521	9.57273	10.2185	10.8914	10.9556	10.2938	9.81717	9.94081
PPP1R1C	2.07049	0.768139	1.30235	2.4241e-05	0.275033	0.0627974	71.8803	130.753	82.4674	504.143	433.317	261.556	138.334	152.774	195.017	7.09227	7.35636	7.14241	8.25149	8.14924	7.79216	7.38691	7.44325	7.59341
LANCL1-AS1	2.0699	0.218004	1.8519	0.431991	0.968662	0.797052	11.5936	0	11.5071	63.8023	2.60511	30.4995	1.90806	8.92835	16.0014	3.83947	3.7192	3.83847	4.2272	3.74745	4.00255	3.74021	3.81335	3.88047
UBE2QL1	2.06966	0.534124	1.53554	0.00604639	0.700128	0.182472	19.7091	31.4593	33.5623	77.3995	101.599	177.451	34.3451	38.6895	50.0043	5.52722	5.62951	5.64665	5.94298	6.07191	6.38523	5.65296	5.68735	5.77043
SEZ6L	2.06759	2.3397	-0.27211	4.69733e-11	4.10941e-14	0.873508	1131.54	986.053	1170.85	5230.74	5647.01	2906.69	6094.35	5758.79	4792.41	10.6907	10.5778	10.7188	12.1123	12.1901	11.5344	12.268	12.2101	12.0241
GALNT13	2.06477	0.467688	1.59708	2.48989e-06	0.542869	0.00307554	264.334	386.36	693.302	1566.82	2011.15	2048.08	594.361	455.346	810.07	8.75389	9.03586	9.52	10.2736	10.5195	10.5375	9.38739	9.16645	9.65743
APOBEC4	2.06395	4.49439	-2.43044	NA	NA	NA	0	0	0.958924	0	0	4.62113	0	4.9602	20.0017	1.63158	1.6314	1.64125	1.63146	1.63129	1.67781	1.63137	1.68107	1.81431
SLC22A4	2.06337	1.0724	0.990975	0.555237	0.831039	0.955273	0	3.93242	6.71247	28.2404	14.7623	1.84845	9.54031	0	13.0011	2.97028	3.00759	3.03323	3.20558	3.10315	2.98772	3.05851	2.9699	3.08827
GGN	2.06335	-0.423819	2.48717	NA	NA	NA	5.7968	0	0.958924	18.8269	0.86837	8.31803	0	0	5.00043	2.08994	2.03544	2.04471	2.19905	2.04376	2.11261	2.03541	2.03545	2.08273
KCNJ11	2.05856	-1.16794	3.2265	0.662506	0.859825	0.741124	0	0	20.1374	2.09188	18.2358	63.7716	0	0	9.00077	3.30356	3.30285	3.50797	3.32709	3.49094	3.8269	3.30273	3.30288	3.40132
MIR325HG	2.05723	0.764559	1.29267	0.000863086	0.41264	0.191976	44.0557	42.2735	50.823	199.774	205.804	165.436	60.104	124.005	49.0042	6.23316	6.21817	6.28196	6.9845	7.00493	6.86447	6.34634	6.69426	6.269
AOAH	2.05716	-0.147541	2.2047	0.549101	0.983244	0.810965	11.5936	0	40.2748	0	47.7604	168.209	23.8508	0	23.002	4.57266	4.42663	4.84637	4.4274	4.90555	5.53126	4.70057	4.42674	4.69232
C4orf19	2.05662	3.13505	-1.07843	0.367765	0.124864	0.916787	4.63744	0	11.5071	1.04594	19.9725	46.2113	27.6669	62.4985	52.0045	4.33061	4.27918	4.39888	4.29129	4.47662	4.67866	4.54132	4.78216	4.71684
CTXN2	2.05633	0.0254358	2.0309	0.433212	0.996348	0.750314	0	8.84793	11.5071	69.032	6.07859	10.1665	1.90806	6.94427	12.001	3.49255	3.58665	3.613	4.03816	3.55798	3.59979	3.51316	3.56722	3.6178
HRK	2.05589	2.1796	-0.123714	6.10101e-05	1.82602e-05	0.983969	46.3744	42.2735	31.6445	218.601	158.043	122.922	201.301	176.583	166.014	6.45033	6.41711	6.32898	7.25012	7.04048	6.89245	7.19504	7.10967	7.0707
DPP10	2.05281	-1.37015	3.42296	0.523381	0.752723	0.483215	11.5936	0	23.0142	31.3782	94.6523	17.5603	13.3564	0	0	4.10463	3.97622	4.21267	4.28337	4.6842	4.16275	4.12199	3.97628	3.97634
C22orf24	2.0504	0.108545	1.94185	0.60095	0.988885	0.87804	0	0	13.4249	16.735	8.6837	30.4995	9.54031	0	5.00043	3.06211	3.06169	3.1838	3.21097	3.14279	3.31389	3.15037	3.06171	3.10939
FAM181B	2.05028	2.92574	-0.87546	0.00208742	2.10678e-06	0.602759	27.8246	19.6621	27.8088	139.11	118.098	54.5293	175.542	244.042	152.013	6.06331	5.98201	6.06071	6.73814	6.64426	6.27733	6.88209	7.10376	6.79173
LOC101927040	2.04855	2.14103	-0.092474	0.518537	0.540229	0.997724	10.4342	0	0.958924	20.9188	3.47348	22.1814	7.63225	0.992039	41.0035	3.45932	3.35505	3.36517	3.55133	3.3911	3.562	3.43264	3.36563	3.70226
GDF10	2.04741	-4.9313	6.97872	0.531029	0.122406	0.0418621	0	5.89862	10.5482	19.8728	22.5776	25.8783	0	0	0	3.06567	3.12121	3.16275	3.23941	3.26058	3.28488	3.06517	3.06527	3.06529
NXPH3	2.04678	2.24566	-0.198879	0.287052	0.257006	0.992148	5.7968	0	19.1785	36.6079	52.1022	14.7876	63.9201	15.8726	39.0033	4.49261	4.43	4.61773	4.75659	4.86331	4.57842	4.93557	4.58846	4.77402
SPSB4	2.04673	2.51989	-0.473155	0.0031109	0.000139334	0.893722	31.3027	14.7466	27.8088	77.3995	138.939	87.8015	181.266	100.196	141.012	5.97826	5.82158	5.94614	6.29962	6.60164	6.35836	6.76264	6.4235	6.60976
BIK	2.04438	0.299623	1.74476	NA	NA	NA	0	0	4.79462	7.32157	4.34185	8.31803	0	3.96816	2.00017	1.71838	1.71821	1.76344	1.78613	1.7593	1.79504	1.71819	1.75582	1.73741
LINC01033	2.04407	-0.347914	2.39199	0.57058	0.959903	0.792284	4.63744	3.93242	2.87677	9.41345	2.60511	35.1206	0	0	9.00077	2.77319	2.76604	2.75537	2.81897	2.75249	3.02796	2.72555	2.72563	2.81514
C22orf23	2.04343	2.35412	-0.310692	0.00379254	0.000589593	0.951607	15.0717	21.6283	38.3569	142.248	76.4166	92.4226	116.392	111.108	158.014	5.80852	5.87001	6.01346	6.58877	6.27021	6.35894	6.47701	6.45219	6.65108
BSPRY	2.04216	-3.41642	5.45858	NA	NA	NA	0	0	5.75354	16.735	4.34185	2.77268	0	0	0	1.61682	1.61667	1.67064	1.76318	1.65778	1.64315	1.61665	1.61668	1.61669
SEMA6C	2.04064	0.349307	1.69133	0.24934	0.923493	0.684036	9.27488	0.983104	11.5071	27.1944	24.3144	37.8933	4.77016	7.93631	15.0013	3.83745	3.7598	3.85692	3.98268	3.96149	4.05715	3.79593	3.8252	3.88686
ACSM6	2.03817	2.83122	-0.793046	0.460205	0.275146	0.955273	4.63744	0	7.67139	0	19.9725	30.4995	23.8508	31.7453	32.0027	3.87677	3.82843	3.9059	3.82873	4.01607	4.09939	4.04772	4.1085	4.11039
EYA1	2.03762	1.73681	0.300812	2.9964e-05	0.000615069	0.930596	175.063	292.965	343.295	624.426	1142.78	1565.64	654.465	811.488	1240.11	8.3396	8.69384	8.81354	9.30335	9.85036	10.1526	9.34412	9.53463	9.92761
LOC643201	2.03672	1.68801	0.348709	0.373457	0.538744	0.988632	0	16.7128	11.5071	43.9294	23.446	48.984	55.3338	0.992039	35.003	4.37343	4.53767	4.48968	4.74968	4.59561	4.784	4.82462	4.38303	4.68621
GRM8	2.03274	-1.35616	3.38891	0.262751	0.574863	0.105551	15.0717	0	77.6728	49.1591	145.018	185.769	12.4024	15.8726	8.00069	5.16234	4.97072	5.6687	5.47388	6.00831	6.16497	5.13001	5.16978	5.07757
NCKAP5	2.03159	2.35209	-0.320497	1.14852e-05	1.97548e-07	0.916938	180.86	96.3442	177.401	701.825	520.154	635.867	826.191	443.442	1050.09	8.09895	7.7195	8.08468	9.16598	8.90472	9.07864	9.31363	8.77068	9.53635
KCNMB2	2.03072	0.651356	1.37937	7.55647e-09	0.189508	0.0012863	120.573	136.651	187.949	561.669	593.097	666.367	235.646	198.408	266.023	7.58356	7.65632	7.86013	8.70449	8.75197	8.85381	8.0172	7.89692	8.10545
SEMA3C	2.02977	-0.682631	2.7124	0.125738	0.760566	0.0920112	68.4022	25.5607	46.9873	326.333	111.151	137.71	47.7016	0.992039	39.0033	6.1149	5.77023	5.95983	7.08136	6.36116	6.4858	5.96546	5.47922	5.89425
PHEX-AS1	2.02866	2.97195	-0.94328	0.589746	0.402879	0.959106	1.15936	0	3.83569	13.5972	6.94696	0	7.63225	26.7851	5.00043	2.72104	2.70886	2.74743	2.83751	2.77737	2.70874	2.7838	2.94465	2.7588
RGS7BP	2.02743	2.12235	-0.0949153	1.01449e-06	2.37533e-07	0.988469	70.7209	126.82	131.373	323.195	492.366	527.733	496.096	503.956	435.037	7.33978	7.64403	7.6648	8.28487	8.62515	8.68374	8.63133	8.6445	8.52196
GRIK4	2.02742	0.97376	1.05366	2.12348e-05	0.111503	0.17681	42.8963	50.1383	74.796	237.428	242.275	206.102	97.3112	112.1	121.01	6.44886	6.50088	6.66298	7.32657	7.34121	7.23115	6.78913	6.86331	6.90519
LINC00882	2.02708	1.30747	0.719614	0.318949	0.629185	0.951414	9.27488	0	6.71247	26.1485	17.3674	21.2572	12.4024	10.9124	16.0014	3.67252	3.58546	3.64918	3.80928	3.74142	3.77241	3.69974	3.68682	3.7301
BCHE	2.02679	2.10806	-0.0812708	2.74111e-07	7.54737e-08	0.99012	1232.4	1839.39	3023.49	8466.88	9519.07	6855.91	6973.01	11600.9	7707.66	11.0869	11.4088	11.8425	12.8355	12.9552	12.6231	12.64	13.1598	12.7404
CPM	2.02525	-0.504338	2.52959	0.0124012	0.736282	0.00534684	155.354	335.238	711.521	461.259	1405.89	3027.76	266.175	174.599	407.035	8.08471	8.64785	9.29552	8.91239	9.94463	10.7302	8.46685	8.16132	8.80683
LRRTM1	2.02274	1.74733	0.275411	0.00635021	0.0267844	0.964388	93.9081	34.4086	267.54	439.294	626.963	543.445	569.557	320.429	440.038	7.49755	7.07257	8.16703	8.55755	8.86198	8.73742	8.77788	8.30432	8.55903
BTBD17	2.02122	2.60667	-0.58545	2.54214e-09	2.20443e-15	0.453486	119.414	123.871	195.62	550.164	634.779	598.898	843.363	1051.56	782.067	7.87237	7.89132	8.18136	8.98317	9.10776	9.05674	9.36299	9.56819	9.29408
VWC2	2.01953	0.112949	1.90658	0.443832	0.984814	0.781393	28.984	0	31.6445	26.1485	151.965	67.4685	9.54031	0	56.0048	5.04499	4.73958	5.06773	5.01972	5.74239	5.3277	4.85347	4.7397	5.25262
SCRG1	2.01929	0.564706	1.45458	3.83222e-07	0.358018	0.0033649	2870.57	2629.8	4245.16	15441.2	12048.6	12018.6	4492.53	2755.88	7166.62	11.8496	11.7722	12.2067	13.5006	13.2405	13.2379	12.26	11.8134	12.7124
EVI2B	2.01742	-2.5451	4.56252	0.479418	0.403717	0.148165	0	0.983104	44.1105	21.9647	53.839	107.21	5.72419	0	2.00017	4.16018	4.17113	4.58434	4.39863	4.65484	4.96124	4.22853	4.15871	4.18398
PDE4B	2.01546	0.876884	1.13858	1.61352e-10	0.0205703	0.00542725	986.615	1291.8	1260.98	3302.03	5285.77	5723.73	2640.76	2036.66	1823.16	10.4117	10.6426	10.6214	11.5206	11.9957	12.078	11.3025	11.0556	10.9528
LOC102724890	2.01532	1.26665	0.748674	0.474258	0.737484	0.963847	9.27488	0	13.4249	40.7916	12.1572	38.8175	29.575	0	25.0021	4.06544	3.97139	4.10353	4.31864	4.09184	4.30535	4.23762	3.97144	4.20184
LINC01137	2.01472	2.85658	-0.841856	0.500783	0.311865	0.955688	16.231	0	1.91785	43.9294	11.2888	17.5603	0	82.3393	48.0041	4.36548	4.19408	4.21625	4.59165	4.3167	4.37767	4.19386	4.82881	4.6204
PP2D1	2.01433	0.732759	1.28157	0.683923	0.922819	0.955273	0	0	15.3428	0	10.4204	51.7566	8.58628	0	17.0015	3.24703	3.24641	3.40028	3.24663	3.35419	3.67712	3.33628	3.24644	3.41515
ZNF578	2.01351	2.17348	-0.159964	0.0268266	0.015945	0.99012	31.3027	6.88173	70.9604	138.064	158.043	145.103	129.748	218.249	145.012	6.21938	5.96966	6.50759	6.84938	6.93092	6.87904	6.81359	7.13941	6.87849
RNU4-1	2.01279	0.417749	1.59504	NA	NA	NA	5.7968	0	0.958924	19.8728	5.21022	1.84845	1.90806	0.992039	6.00052	2.19286	2.13831	2.14759	2.31011	2.18758	2.1561	2.15669	2.14794	2.19476
LINC00606	2.01192	-3.66217	5.6741	NA	NA	NA	0	4.91552	1.91785	19.8728	7.81533	0	0	0	0	1.81344	1.86229	1.83275	1.99432	1.88993	1.81317	1.81321	1.81325	1.81326
TMEM151B	2.01131	-0.232007	2.24331	0.454477	0.967823	0.699915	0	25.5607	9.58924	15.6891	46.892	79.4834	20.9887	0	9.00077	4.14465	4.39301	4.24663	4.30592	4.55466	4.75243	4.35384	4.14347	4.2408
LOC101927070	2.00946	0.230746	1.77872	NA	NA	NA	4.63744	0	2.87677	20.9188	0	9.24226	4.77016	0	4.00034	2.29947	2.25543	2.28302	2.43541	2.25527	2.34085	2.30068	2.25544	2.29356
ANKS1B	2.0091	0.615742	1.39336	5.91531e-07	0.303342	0.00656197	399.979	1022.43	985.774	2613.8	3295.46	3788.4	1209.71	1123.98	1358.12	9.42741	10.1908	10.1585	11.0755	11.3085	11.4509	10.3416	10.2753	10.4475
HAS2-AS1	2.00767	1.28508	0.722592	0.0573516	0.336273	0.877108	11.5936	29.4931	43.1516	69.032	72.9431	197.784	32.4371	55.5542	118.01	5.5389	5.70785	5.81781	5.99351	6.01738	6.56006	5.73268	5.90661	6.25193
SLC34A2	2.00656	4.79242	-2.78586	0.71037	0.243586	0.812045	0	0	1.91785	0	7.81533	0	14.3105	1.98408	38.0033	2.60022	2.59984	2.62055	2.59997	2.68107	2.59971	2.74253	2.6213	2.93274
FGFR3	2.00648	1.83955	0.166934	0.355114	0.456572	0.992148	12.753	0.983104	6.71247	14.6431	36.4715	30.4995	1.90806	14.8806	56.0048	4.12032	4.00294	4.06211	4.1374	4.31367	4.26906	4.01267	4.1395	4.44316
CMYA5	2.00466	0.915911	1.08875	0.382199	0.793223	0.919686	1.15936	47.189	16.3017	137.018	27.7878	95.1953	37.2072	0	85.0073	5.00013	5.42957	5.16655	5.91593	5.27423	5.72302	5.35344	4.98309	5.66821
PCDH11Y	2.0043	0.417511	1.58678	1.21154e-05	0.620377	0.00520941	187.816	459.109	372.062	1110.79	1244.37	1735.7	376.842	356.142	629.054	8.33242	8.99733	8.82768	9.78052	9.88863	10.2122	8.83776	8.7934	9.26424
CASQ1	2.00384	1.00468	0.999166	0.0156144	0.381053	0.646932	54.4899	19.6621	32.6034	194.545	135.466	97.0437	33.3911	94.2437	86.0074	6.09506	5.8137	5.92932	6.74332	6.52423	6.34579	5.93584	6.33119	6.28716
SLC25A34	2.00196	0.957912	1.04405	0.616264	0.870048	0.956973	0	2.94931	13.4249	10.4594	0.86837	54.5293	0.954031	0	31.0027	3.35503	3.38712	3.49333	3.46473	3.36372	3.8103	3.36499	3.35437	3.64417
HGF	2.00179	-0.090258	2.09205	0.303417	0.984857	0.584039	6.95616	53.0876	61.3711	293.909	116.362	76.7107	16.2185	0	98.0084	5.43973	5.88413	5.94425	6.87987	6.26484	6.0458	5.54764	5.34062	6.16959
ISL1	2.00173	6.89465	-4.89292	0.629188	0.00744191	0.134425	0	0	0.958924	0	4.34185	0	32.4371	87.2994	12.001	3.41797	3.41703	3.42918	3.41736	3.47071	3.41671	3.75174	4.11932	3.55796
RNU11	1.99944	1.19185	0.807589	NA	NA	NA	0	0	3.83569	7.32157	1.73674	6.46958	2.86209	0	6.00052	1.59837	1.59822	1.63459	1.6661	1.61486	1.65862	1.62552	1.59823	1.65435
DNM3-IT1	1.99786	-1.93042	3.92828	0.595788	0.673418	0.478612	10.4342	0	11.5071	14.6431	1.73674	71.1654	5.72419	0	0	3.41672	3.30173	3.42761	3.45855	3.32173	3.87788	3.36689	3.30177	3.3018
C8orf46	1.99497	2.35367	-0.358699	2.5646e-06	1.2963e-08	0.870125	604.026	1273.12	1492.09	5278.85	4603.23	3551.8	4841.71	8031.55	4352.37	10.1976	10.7848	10.9212	12.1187	11.9807	11.7244	12.0314	12.5518	11.9247
B4GALT6	1.9928	2.37396	-0.381159	0.0501469	0.0150424	0.955582	4.63744	53.0876	45.0694	73.2157	129.387	207.951	212.749	112.1	210.018	5.9102	6.36084	6.30046	6.4958	6.78993	7.08784	7.10319	6.70898	7.09421
APOD	1.99234	-0.217616	2.20995	7.27931e-06	0.831334	8.56574e-06	667.791	1260.34	1846.89	4651.29	5321.37	5050.89	1384.3	655.738	1207.1	9.96834	10.5085	10.8605	11.7763	11.9163	11.8619	10.5932	9.95322	10.47
LINC00943	1.99079	2.32819	-0.337406	0.55721	0.514512	0.991841	13.9123	0	2.87677	16.735	49.4971	0	3.81612	7.93631	72.0062	3.96523	3.81606	3.84925	3.99215	4.25396	3.81571	3.85981	3.90463	4.39456
MIR7641-2	1.98958	0.718477	1.2711	NA	0.887304	0.922642	4.63744	0	3.83569	5.22969	6.94696	21.2572	1.90806	3.96816	8.00069	2.57463	2.53049	2.5671	2.58003	2.59565	2.71386	2.54889	2.56836	2.60503
LOC101060498	1.98886	0.574532	1.41433	NA	0.94581	0.951607	5.7968	0	2.87677	33.47	0.86837	0	2.86209	0	10.0009	2.49515	2.43561	2.46573	2.7283	2.44466	2.4355	2.46558	2.43563	2.53556
LOC101927078	1.9882	1.82893	0.159267	0.253629	0.348012	0.992148	11.5936	0	11.5071	36.6079	25.1827	29.5752	20.9887	24.801	36.0031	4.3172	4.20336	4.31596	4.51653	4.43168	4.46547	4.39792	4.42857	4.51236
GRIK1	1.98787	0.942577	1.04529	0.0373484	0.494878	0.693361	28.984	63.9017	123.701	454.983	216.224	189.466	35.2991	162.694	219.019	6.42156	6.70107	7.04059	7.96946	7.40043	7.30951	6.47624	7.20905	7.40904
FAM212A	1.9873	1.04674	0.940563	0.0646477	0.487242	0.792284	9.27488	18.679	23.0142	48.1132	52.1022	102.589	40.0693	49.602	16.0014	4.97673	5.06464	5.10251	5.29284	5.31976	5.59997	5.23662	5.30294	5.04034
PTGER4P2-CDK2AP2P2	1.98596	1.56294	0.423016	0.212749	0.412419	0.969646	3.47808	3.93242	21.0963	11.5053	52.9706	48.984	20.0347	35.7134	29.0025	4.38591	4.38958	4.54873	4.46402	4.78001	4.75426	4.53976	4.66282	4.61245
PTPRZ1	1.98477	2.18221	-0.197441	2.06376e-14	1.90295e-17	0.911579	8704.47	9517.43	12707.7	41817.7	44687.2	35917.3	53535.5	48590.1	38251.3	13.6916	13.7673	14.0204	15.1673	15.2353	15.0128	15.4224	15.3217	15.0765
KCNIP4	1.98237	0.897309	1.08506	0.000236822	0.21458	0.252081	227.235	76.6821	128.496	544.934	428.975	731.987	320.554	192.456	291.025	7.98243	7.3326	7.6096	8.67002	8.46973	8.92897	8.2374	7.86692	8.16354
GRIK2	1.98197	2.23614	-0.254166	3.14063e-13	6.81481e-17	0.853685	388.386	336.222	392.2	1631.66	1381.58	1398.35	1938.59	1349.17	1973.17	9.18296	9.07403	9.18946	10.4328	10.2741	10.2855	10.6006	10.2516	10.6179
TMEM37	1.98051	2.73012	-0.749608	0.688235	0.577091	0.982335	0	0	8.63031	17.781	16.499	0	0	46.6258	11.0009	3.23275	3.23216	3.32133	3.40563	3.39464	3.23196	3.23206	3.62466	3.3441
SLC24A2	1.9804	-2.96651	4.94692	0.556859	0.352825	0.150357	1.15936	147.466	124.66	305.414	464.578	308.691	0	0.992039	34.0029	5.62201	6.8396	6.72804	7.38419	7.73854	7.39367	5.58946	5.61027	6.06968
FGF12	1.97963	0.351882	1.62775	3.78898e-08	0.596309	0.000131261	1722.81	3336.65	3674.6	8548.46	13113.3	12788.5	3585.25	4302.47	3260.28	11.3199	11.902	11.9918	12.8199	13.2645	13.2381	11.9688	12.1409	11.8807
LINC01503	1.97875	1.91257	0.0661757	0.00193607	0.00330598	0.992148	40.5776	29.4931	34.5213	187.223	97.2575	127.543	187.944	103.172	102.009	6.19454	6.10203	6.1444	6.92361	6.54925	6.69332	6.92645	6.57918	6.57336
NCAN	1.97707	1.67791	0.299162	1.86955e-08	3.10417e-06	0.875345	2310.6	3774.14	4441.73	12531.4	17923.2	10990.9	13483.3	8891.65	11309	11.8587	12.2756	12.4215	13.422	13.7913	13.2894	13.4967	13.0786	13.3181
FAM159B	1.97552	1.25347	0.722042	0.0367968	0.293257	0.852717	11.5936	20.6452	24.932	76.3535	108.546	40.6659	40.0693	32.7373	64.0055	5.17805	5.26073	5.29758	5.64545	5.80769	5.42043	5.4161	5.3609	5.57435
METTL7B	1.97465	-0.430688	2.40534	0.281933	0.906478	0.403131	4.63744	16.7128	39.3159	104.594	78.1533	56.3778	18.1266	0	27.0023	4.85112	4.95685	5.13006	5.47399	5.35915	5.24037	4.96859	4.80603	5.03984
DLL3	1.97447	1.80191	0.17256	0.00160002	0.00530646	0.978563	702.572	790.415	1372.22	2478.88	7218.76	1562.87	4639.45	2030.7	3321.29	10.083	10.1772	10.6499	11.2013	12.2879	10.7675	11.8265	11.0108	11.4884
PCDHGC3	1.97387	2.2919	-0.318033	3.58045e-08	5.80392e-11	0.863105	1373.84	1034.23	1427.84	4916.96	4974.02	5176.59	8095.91	3482.06	7205.62	10.9174	10.6832	10.9498	12.0999	12.1115	12.1514	12.609	11.7613	12.4881
MIR125B1	1.97211	0.527113	1.44499	0.432441	0.909149	0.863049	18.5498	0	2.87677	32.4241	13.0256	37.8933	7.63225	2.97612	20.0017	3.86481	3.69902	3.72688	3.96874	3.81892	4.00585	3.77125	3.72793	3.87659
BCAN	1.96954	2.10622	-0.136683	3.02579e-11	7.51895e-13	0.95759	5298.27	5759.02	6047.93	24631.9	23450.3	18910.6	30515.6	16217.9	26916.3	12.906	12.9777	13.0203	14.3646	14.3142	14.096	14.5867	13.9429	14.4561
C9orf41-AS1	1.9683	0.445037	1.52326	0.408049	0.920729	0.836066	9.27488	0	6.71247	31.3782	7.81533	23.1056	5.72419	8.92835	7.0006	3.3995	3.30906	3.3755	3.57951	3.38582	3.5172	3.36606	3.39625	3.37827
ZNF311	1.9663	0.797121	1.16918	0.0644551	0.634563	0.659139	10.4342	16.7128	15.3428	39.7457	42.5501	84.1046	15.2645	25.793	33.0028	4.72073	4.77825	4.7658	4.96164	4.98173	5.23047	4.76507	4.85567	4.9122
2001-03-01	1.96415	1.41487	0.54928	3.33752e-09	5.35355e-05	0.518195	624.895	1135.48	1179.48	3748.65	4530.29	3195.97	3037.63	2405.7	2398.21	10.0024	10.4914	10.5244	11.6135	11.8054	11.4546	11.4045	11.1779	11.1749
S100A1	1.96361	-0.449428	2.41304	0.221635	0.886035	0.304823	12.753	39.3242	23.9731	87.8589	66.8645	142.331	25.7588	0	30.0026	5.11728	5.35172	5.22391	5.66109	5.54126	5.91459	5.23983	4.97181	5.27661
TSPAN12	1.9628	2.3874	-0.424602	8.31255e-07	6.744e-10	0.799139	1228.92	1787.28	1833.46	6913.66	7018.17	4975.11	7076.05	13038.4	5262.45	10.9711	11.2806	11.3024	12.552	12.5673	12.2242	12.5756	13.2111	12.2794
TMEM132B	1.96023	0.887103	1.07313	6.02202e-08	0.0455812	0.0367409	666.632	1165.96	1366.47	4503.81	4351.4	3597.09	1536.94	2569.38	1812.16	10.0251	10.4895	10.6298	11.7795	11.7444	11.5517	10.736	11.2196	10.8877
GPR17	1.96002	-0.0305197	1.99054	0.217433	0.994239	0.479349	422.007	580.031	595.492	1825.16	2493.96	1896.51	660.189	16.8647	887.076	9.05277	9.31912	9.34184	10.3913	10.7079	10.4298	9.43198	7.45825	9.69806
LIMS2	1.95444	-0.617248	2.57169	0.0725098	0.741203	0.0432707	49.8525	79.6314	155.346	294.955	472.393	337.342	64.8741	4.9602	116.01	6.55548	6.76729	7.15559	7.61267	7.9949	7.71838	6.66745	6.07642	6.97418
MIR4500HG	1.95399	-1.12908	3.08307	NA	0.840054	0.676862	6.95616	0	3.83569	33.47	1.73674	6.46958	1.90806	0	3.00026	2.55648	2.48612	2.52574	2.77704	2.50418	2.55183	2.50606	2.48613	2.51732
STMN4	1.95306	1.66116	0.291905	4.26596e-08	5.51875e-06	0.881903	357.083	698.004	621.383	2084.56	2346.34	2063.8	1500.69	2322.36	1482.13	9.27215	9.79572	9.69928	10.7928	10.9091	10.7831	10.4779	10.8988	10.4662
GUCA1A	1.95261	-5.59261	7.54522	0.528685	0.0526613	0.0152921	12.753	0	13.4249	66.9401	12.1572	22.1814	0	0	0	3.61482	3.47973	3.62136	4.01987	3.60904	3.70165	3.4796	3.47977	3.47981
PLP1	1.9526	0.443581	1.50902	1.37393e-06	0.525813	0.0023763	5159.15	12911.1	9153.89	39148.4	36207.6	30024.4	9484.98	10340	17200.5	12.9137	13.7446	13.4206	14.8695	14.7869	14.5907	13.4535	13.5339	14.0246
LINC01018	1.95176	-0.682563	2.63433	0.554698	0.90124	0.69326	0	0	45.0694	34.516	76.4166	63.7716	18.1266	0	10.0009	4.34398	4.34252	4.74523	4.66726	4.94034	4.86715	4.52939	4.3426	4.45111
MEGF11	1.95066	1.98353	-0.0328725	0.0504254	0.0515375	0.99789	98.5456	6.88173	64.2479	247.888	184.963	221.814	322.462	105.156	242.021	6.94558	6.21908	6.73845	7.5228	7.32093	7.44445	7.71845	6.97984	7.50579
HSPB3	1.94703	-0.376436	2.32347	0.542946	0.951978	0.755066	3.47808	3.93242	6.71247	11.5053	20.8409	22.1814	0	10.9124	0	3.0426	3.04665	3.07228	3.11456	3.19075	3.20084	3.00888	3.10949	3.00899
PDE11A	1.94655	-0.958167	2.90472	0.581221	0.855481	0.665582	6.95616	0	16.3017	20.9188	22.5776	46.2113	0	0	12.001	3.62546	3.55378	3.71172	3.75101	3.76505	3.93789	3.55366	3.55381	3.67309
SLC6A12	1.94415	1.66998	0.274177	0.608055	0.716115	0.992148	8.11552	0	2.87677	1.04594	10.4204	30.4995	26.7129	0	8.00069	3.17661	3.09551	3.1252	3.10661	3.19813	3.36411	3.33531	3.09553	3.17548
CSNK1A1L	1.94412	1.20018	0.743934	NA	0.812744	0.973019	0	1.96621	5.75354	14.6431	5.21022	10.1665	0	9.92039	8.00069	2.54125	2.55994	2.59529	2.67208	2.5903	2.63456	2.54091	2.63237	2.61552
KCNQ5-AS1	1.94301	-3.39868	5.34169	NA	0.52803	0.447636	9.27488	0	1.91785	0	10.4204	32.3479	0	0	1.00009	2.50584	2.41293	2.43312	2.41305	2.51691	2.69789	2.41288	2.41295	2.42357
LOC100507661	1.94149	1.36966	0.571821	0.530395	0.732734	0.977935	1.15936	1.96621	20.1374	17.781	2.60511	69.3169	13.3564	0	47.004	3.90991	3.91809	4.09937	4.07808	3.92469	4.44945	4.03654	3.89568	4.30848
MAEL	1.94058	3.15786	-1.21728	0.163795	0.00873038	0.762132	19.7091	0	43.1516	104.594	68.6012	68.3927	145.967	302.572	113.01	5.82961	5.58798	6.04195	6.4346	6.22634	6.22505	6.62672	7.12397	6.47713
CECR6	1.93736	1.00335	0.934003	3.18476e-05	0.0816526	0.270021	98.5456	84.5469	100.687	438.248	331.717	317.009	214.657	115.077	239.021	7.19111	7.11282	7.20111	8.19833	7.98009	7.94536	7.66282	7.27368	7.73786
LINC00673	1.93731	0.15144	1.78587	4.84271e-05	0.904193	0.00147411	511.278	809.094	1848.8	3980.84	3498.66	4661.8	1058.02	1136.88	1326.11	9.69278	10.0615	10.8047	11.5641	11.4324	11.7272	10.2928	10.3565	10.4953
BRINP2	1.93714	0.666827	1.27032	0.000488536	0.434158	0.139726	204.047	366.698	625.218	1130.66	1991.17	1460.28	866.26	333.325	700.06	8.4986	8.92089	9.35914	9.89358	10.4426	10.1377	9.64773	8.8475	9.45756
KLRC4	1.93671	-0.864501	2.80121	NA	NA	NA	5.7968	7.86483	9.58924	4.18376	1.73674	83.1803	3.81612	2.97612	6.00052	3.44078	3.4632	3.48168	3.42235	3.3932	4.02741	3.41788	3.40826	3.44274
CDH6	1.93554	2.35768	-0.422137	0.0131171	0.00159446	0.932921	53.3306	446.329	396.035	1295.92	1286.92	845.667	1128.62	2594.18	871.075	7.82496	9.11442	9.01805	10.0641	10.0576	9.66581	9.9328	10.7536	9.69269
CSRNP3	1.93532	1.49276	0.44256	0.000100505	0.00513095	0.848121	284.043	81.5976	164.935	756.214	587.887	682.079	464.613	479.155	547.047	8.36946	7.5942	7.99138	9.17805	8.95646	9.08631	8.75712	8.7827	8.89445
LOC101928161	1.93434	0.376787	1.55755	0.61276	0.957367	0.92073	6.95616	0	3.83569	13.5972	4.34185	23.1056	0.954031	0	13.0011	2.80703	2.74162	2.77832	2.86456	2.78299	2.93966	2.75086	2.74163	2.85964
NKAIN3	1.93425	2.48839	-0.554137	0.00178905	2.33505e-05	0.834036	133.326	101.26	68.0836	434.065	583.545	137.71	597.223	477.171	622.053	7.63038	7.46818	7.26484	8.48923	8.74228	7.64869	8.76236	8.56875	8.79813
CNTFR	1.93293	1.93287	5.35116e-05	0.00643104	0.00705253	1	22.0278	78.6483	135.208	235.336	383.82	283.737	235.646	321.421	346.03	6.65196	7.09005	7.38371	7.74811	8.11847	7.88474	7.74915	7.97907	8.03621
LOC102546294	1.93255	1.66607	0.266477	0.0581814	0.137084	0.976694	5.7968	51.1214	44.1105	131.788	81.6268	173.754	71.5523	87.2994	163.014	5.74968	6.15154	6.1003	6.5901	6.34402	6.7551	6.28503	6.37553	6.71538
WNT5A	1.93117	1.98664	-0.0554686	1.12812e-07	4.13144e-08	0.992148	358.242	185.807	418.091	1067.9	1269.56	1330.89	1264.09	1347.19	1201.1	8.98602	8.52566	9.10503	9.91175	10.0736	10.1182	10.0694	10.1297	10.0212
PRSS48	1.93043	0.373753	1.55668	0.000325028	0.725073	0.024959	77.6771	73.7328	93.0156	350.39	237.065	344.736	161.231	72.4189	83.0071	6.83931	6.81383	6.92713	7.79081	7.5012	7.7787	7.24257	6.80561	6.87027
WSCD1	1.92851	3.59485	-1.66635	0.000904623	6.31187e-12	0.024959	365.198	462.059	377.816	1891.06	1828.79	867.848	6380.56	6648.65	1532.13	9.31701	9.49527	9.34091	10.7452	10.7127	10.0209	11.9975	12.0419	10.5425
GAB3	1.92607	1.69271	0.233361	0.571371	0.675845	0.992148	11.5936	8.84793	3.83569	55.4348	3.47348	33.2721	0	78.3711	0	4.12621	4.09737	4.04236	4.48032	4.03775	4.32077	3.99742	4.61931	3.99774
LINC01324	1.92459	-0.383237	2.30783	0.641786	0.958642	0.839336	3.47808	0	13.4249	4.18376	43.4185	16.6361	0	0	13.0011	3.19746	3.16034	3.29352	3.20448	3.52917	3.32232	3.16025	3.16037	3.28962
ID4	1.92436	1.22552	0.698845	0.00068396	0.0644891	0.681175	134.486	68.8173	96.8513	415.238	491.498	231.056	176.496	182.535	342.029	7.42541	7.07308	7.23988	8.22379	8.36303	7.77853	7.59499	7.61717	8.06996
SOX8	1.92385	1.44072	0.483132	2.0611e-11	1.29122e-06	0.512873	741.99	772.72	1284	3474.61	3575.08	3573.06	2549.17	2566.41	2484.21	10.1106	10.1428	10.5742	11.5159	11.5445	11.5439	11.2112	11.2177	11.1862
ARHGAP22	1.92261	0.86209	1.06052	0.00628204	0.388971	0.479725	42.8963	77.6652	171.647	351.435	482.814	275.419	269.991	125.989	136.012	6.79036	7.03347	7.48328	7.99899	8.25666	7.81325	7.79845	7.29182	7.33737
PCDHGC4	1.92059	2.26455	-0.343959	2.35949e-05	2.88632e-07	0.890807	135.645	191.705	122.742	528.199	654.751	521.263	1031.31	407.728	724.062	7.88141	8.10166	7.81982	8.88168	9.06846	8.87055	9.48313	8.666	9.15782
SNX22	1.92007	-0.306829	2.2269	0.000904623	0.804029	0.000597233	202.888	161.229	370.145	762.489	565.309	1451.96	212.749	121.029	260.022	8.04577	7.88804	8.5021	9.12752	8.85989	9.74162	8.07859	7.70736	8.22588
GAL3ST1	1.91854	-0.849327	2.76787	0.178095	0.700132	0.106195	24.3466	42.2735	57.5354	154.799	174.542	140.482	42.9314	0	26.0022	5.65545	5.80607	5.91712	6.40976	6.4834	6.35331	5.81107	5.3924	5.66939
LOC340512	1.91809	1.04996	0.868129	0.616349	0.846118	0.967646	5.7968	0	5.75354	9.41345	0.86837	33.2721	0	15.8726	8.00069	3.01827	2.95976	3.01772	3.05241	2.96854	3.24705	2.95968	3.11005	3.03923
NATD1	1.91549	1.85338	0.0621076	0.0291959	0.0416522	0.995296	23.1872	33.4255	46.9873	51.251	144.149	195.936	154.553	60.5144	160.014	5.97371	6.06298	6.17034	6.20191	6.69736	6.8883	6.73876	6.26562	6.75973
SHD	1.91459	-0.0829897	1.99758	0.00257014	0.965616	0.00793967	91.5894	219.232	181.237	434.065	949.997	472.279	218.473	76.387	170.015	7.32237	7.86961	7.73652	8.40056	9.09673	8.47177	7.86709	7.22677	7.69355
LSAMP	1.91354	0.995262	0.918276	5.46313e-12	0.0013419	0.0163189	2265.39	3060.4	3729.25	9454.24	13039.4	11623.1	6639.1	5457.21	5956.51	11.6556	11.9179	12.097	12.9993	13.3304	13.211	12.6459	12.4552	12.5399
TNFAIP6	1.91168	2.21988	-0.308206	0.0451775	0.0162915	0.967796	40.5776	10.8141	73.8371	207.096	83.3635	181.148	90.6329	236.105	257.022	6.36248	6.07094	6.59768	7.18788	6.65501	7.09908	6.6968	7.27885	7.33934
SMOC1	1.90994	1.24472	0.665228	0.000734507	0.0575405	0.716961	825.464	692.105	1151.67	3680.66	3831.25	2519.44	3163.57	654.746	2507.22	10.1056	9.95977	10.3929	11.5036	11.5445	11.1254	11.3509	9.91503	11.1206
PLCL1	1.90918	-0.313861	2.22304	0.48469	0.954099	0.709318	0	12.7803	45.0694	69.032	44.2869	104.438	0	42.6577	4.00034	4.63845	4.77848	5.05329	5.21031	5.04783	5.40055	4.63616	5.03561	4.68396
SLC38A3	1.90585	1.67303	0.232818	0.00353119	0.0149348	0.967302	190.135	35.3917	223.429	538.659	564.441	578.565	477.97	491.059	462.04	7.99257	7.16154	8.10295	8.79183	8.83224	8.85345	8.69097	8.71356	8.66266
SPINT2	1.90524	1.26792	0.637315	0.334883	0.624555	0.955273	12.753	4.91552	16.3017	89.9508	36.4715	0.924226	20.0347	30.7532	31.0027	4.50319	4.42342	4.53599	5.02864	4.70316	4.37921	4.56965	4.65901	4.66096
ATRNL1	1.90502	1.9276	-0.0225755	0.000104503	8.85707e-05	0.997724	92.7488	273.303	169.729	776.087	627.832	605.368	498.004	896.803	646.055	7.7288	8.40809	8.07719	9.26962	9.08161	9.0498	8.88295	9.40149	9.1065
RND1	1.90439	1.675	0.229394	1.96138e-08	1.21781e-06	0.921987	124.052	109.125	109.317	465.443	448.079	367.842	346.313	429.553	317.027	7.57092	7.49735	7.4981	8.50726	8.47633	8.31739	8.27009	8.44156	8.20193
LOC403323	1.90246	2.23906	-0.336596	NA	NA	NA	0	1.96621	0.958924	2.09188	4.34185	4.62113	0	0.992039	13.0011	1.56659	1.5853	1.57568	1.5865	1.60751	1.61006	1.56642	1.57602	1.68286
FAM110B	1.90175	0.867803	1.03394	1.29475e-06	0.0780063	0.0795582	566.927	845.469	1272.49	2694.34	4268.91	3072.13	2020.64	1575.36	1305.11	9.77906	10.1034	10.4609	11.1711	11.6355	11.3015	10.8912	10.6564	10.4838
PLLP	1.90165	0.688173	1.21348	0.000633552	0.412825	0.167986	157.673	66.8511	138.085	479.04	250.959	623.852	179.358	203.368	201.017	7.56452	7.09833	7.48151	8.38647	7.88092	8.6121	7.64755	7.73227	7.72431
SYT11	1.89861	2.08182	-0.183209	1.44101e-09	1.61684e-11	0.942111	2144.82	2299.48	3368.7	9105.94	12439.4	7587.89	10307.4	13035.4	9735.84	11.669	11.727	12.0588	13.0065	13.3244	12.8248	13.1318	13.3728	13.0739
BAIAP2L1	1.89804	0.422434	1.4756	0.595222	0.948646	0.92073	0	1.96621	9.58924	26.1485	4.34185	12.9392	8.58628	0	7.0006	2.83881	2.8575	2.92736	3.05867	2.87984	2.95619	2.91852	2.83847	2.90433
PCDH20	1.89714	-0.766978	2.66412	0.0111053	0.499958	0.000883765	228.394	233.979	738.371	608.736	1411.1	2453.82	134.518	201.384	370.032	8.32434	8.34111	9.2989	9.1243	9.91702	10.4782	7.96124	8.2324	8.69843
PDGFRA	1.89611	2.07957	-0.183461	4.04175e-05	4.86298e-06	0.965959	1417.9	2006.51	4048.58	7835.13	11263.6	8719.15	12712.5	12294.3	6583.57	11.291	11.5697	12.188	12.8238	13.1918	12.931	13.317	13.2822	12.6518
KIAA1755	1.8948	2.57719	-0.682389	0.289483	0.123459	0.947245	26.6653	0	22.0552	48.1132	50.3655	82.2561	100.173	13.8885	176.015	5.4289	5.14175	5.38524	5.60173	5.61805	5.82083	5.9168	5.30382	6.2373
MT3	1.8937	2.40638	-0.512677	0.000955725	1.08929e-05	0.840542	340.852	180.891	188.908	1591.92	596.57	451.022	986.468	1349.17	1429.12	8.79185	8.33615	8.36458	10.1616	9.25129	9.01517	9.70334	10.0004	10.0562
DCT	1.89001	1.80963	0.0803782	0.50635	0.574471	0.997724	0	0	23.9731	44.9754	13.8939	30.4995	47.7016	30.7532	6.00052	4.15814	4.15702	4.38246	4.5377	4.29527	4.43418	4.5562	4.436	4.21993
ALDOB	1.88874	2.42601	-0.537276	NA	NA	NA	0	0	2.87677	7.32157	3.47348	0	7.63225	0	8.00069	1.64253	1.64237	1.66982	1.71029	1.67541	1.64232	1.71313	1.64238	1.71632
ADAMTS14	1.88841	-2.00435	3.89276	0.375934	0.412488	0.0973095	25.5059	5.89862	11.5071	47.0673	6.94696	104.438	7.63225	0	3.00026	4.33113	4.13585	4.19687	4.50238	4.14715	4.83957	4.15514	4.06596	4.10238
KIAA1161	1.88804	1.37471	0.513336	0.201149	0.451182	0.955273	56.8086	0.983104	96.8513	154.799	204.067	213.496	118.3	34.7214	248.021	6.43441	5.89309	6.68032	6.94849	7.12873	7.15932	6.78906	6.25939	7.26404
ARHGAP19-SLIT1	1.88536	0.912502	0.97286	NA	0.837893	0.947245	0	1.96621	6.71247	6.27563	10.4204	15.7118	9.54031	3.96816	3.00026	2.59234	2.61102	2.65506	2.65111	2.68787	2.73207	2.68015	2.6299	2.62084
PSD2	1.88391	1.80489	0.0790157	0.0880528	0.121795	0.99385	8.11552	186.79	179.319	594.093	325.639	463.037	163.139	395.824	750.064	6.67709	7.81689	7.78896	8.7293	8.2274	8.51479	7.72567	8.38418	8.93813
TIGD3	1.88282	2.67053	-0.787715	0.408109	0.204623	0.947245	0	6.88173	9.58924	5.22969	35.6032	20.333	61.058	37.6975	7.0006	4.03473	4.10618	4.13288	4.08963	4.35232	4.2309	4.52018	4.3672	4.10743
STX17-AS1	1.88276	1.90632	-0.0235611	NA	NA	NA	2.31872	1.96621	0.958924	16.735	2.60511	0	8.58628	0	11.0009	2.21821	2.21475	2.20507	2.34327	2.22075	2.19572	2.27536	2.19581	2.29622
ATP13A5-AS1	1.88222	0.847083	1.03514	0.0363176	0.52503	0.658058	33.6214	42.2735	83.4264	203.958	102.468	281.889	119.254	31.7453	136.012	6.20802	6.27756	6.55402	7.06919	6.65746	7.29598	6.73968	6.18978	6.81485
PCOLCE2	1.8821	1.36204	0.520066	0.000103666	0.0102006	0.778984	375.633	192.688	566.724	846.165	1561.33	1776.36	925.41	945.413	1047.09	9.00944	8.5352	9.34015	9.68795	10.2597	10.3855	9.76866	9.78807	9.88166
MCMDC2	1.88037	2.64505	-0.764676	0.141919	0.0226348	0.884948	3.47808	5.89862	21.0963	27.1944	30.393	55.4536	93.495	50.594	48.0041	4.85296	4.87423	5.00569	5.05403	5.07816	5.24706	5.4405	5.21702	5.20056
TTC21B-AS1	1.88007	0.386529	1.49355	NA	0.945364	0.881903	0	1.96621	7.67139	5.22969	13.0256	17.5603	4.77016	4.9602	3.00026	2.59903	2.61771	2.67036	2.64827	2.71674	2.75356	2.64402	2.64578	2.62753
TCP11	1.87964	1.63039	0.249249	0.803569	0.857602	0.995296	0	0	12.466	46.0213	0	0	0	38.6895	0	3.09071	3.09009	3.22358	3.49925	3.08969	3.08988	3.08999	3.44676	3.09015
FGF1	1.87897	2.72862	-0.849649	0.28317	0.0864352	0.921987	20.8685	0	63.289	104.594	157.175	48.0597	29.575	269.835	259.022	5.86891	5.60618	6.2295	6.47932	6.72251	6.11572	5.95417	7.09401	7.06407
ITGB8	1.87735	1.85644	0.0209077	0.000993496	0.00125296	0.998009	2929.7	5220.28	5531.07	16042.6	21972.4	12250.6	9058.52	31610.3	8873.76	12.1884	12.6852	12.7375	13.7686	14.094	13.4966	13.2003	14.4796	13.1805
LFNG	1.87591	3.09575	-1.21984	0.116156	0.00257809	0.673916	26.6653	1.96621	17.2606	95.1804	35.6032	36.969	101.127	115.077	174.015	5.60343	5.34776	5.51388	6.06225	5.67796	5.68925	6.09298	6.16018	6.39655
GUSBP5	1.87483	1.03009	0.84474	0.0385756	0.399507	0.780699	31.3027	17.6959	66.1657	92.0426	116.362	214.42	74.4144	116.069	45.0039	5.95225	5.82638	6.20399	6.35291	6.47356	6.84176	6.25432	6.47185	6.05965
OLFM2	1.87168	1.62455	0.247132	8.5622e-15	2.91488e-11	0.83095	343.171	406.022	456.448	1364.95	1612.56	1437.17	1203.03	1254.93	1262.11	9.03602	9.16241	9.25391	10.2109	10.3703	10.2599	10.0926	10.132	10.1373
GRID2	1.87087	1.7362	0.134667	3.07697e-05	0.000147975	0.976813	133.326	203.502	327.952	603.507	1087.2	743.078	830.961	715.26	671.058	8.03598	8.30136	8.64602	9.14387	9.67541	9.32658	9.42708	9.29257	9.23627
CCNI2	1.86862	0.490546	1.37807	0.0830347	0.807858	0.53519	13.9123	19.6621	16.3017	81.5832	39.945	60.9989	13.3564	17.8567	39.0033	4.82776	4.87874	4.84885	5.2916	5.03848	5.17654	4.82173	4.86289	5.03155
CCDC108	1.86398	1.84601	0.017968	0.183135	0.215743	1	23.1872	6.88173	16.3017	122.375	13.8939	32.3479	43.8854	82.3393	40.0034	5.11868	4.9592	5.05476	5.7163	5.03082	5.19515	5.28296	5.52258	5.25444
CAPS2	1.86379	0.202527	1.66126	0.280986	0.958071	0.670754	1.15936	7.86483	34.5213	67.986	30.393	60.9989	8.58628	24.801	17.0015	4.48778	4.54974	4.76514	4.96775	4.73527	4.93124	4.55619	4.69273	4.6297
SERINC2	1.86157	-0.850025	2.7116	0.0856131	0.601532	0.0248686	89.2707	8.84793	93.9745	185.131	137.202	375.236	25.7588	29.7612	51.0044	6.44292	5.77131	6.46993	6.87797	6.68637	7.39945	5.9633	6.00341	6.18701
LRRTM3	1.86156	1.38722	0.474343	1.72745e-08	6.35607e-05	0.632307	535.624	452.228	676.041	1526.02	2309.86	2210.75	1277.45	1833.29	1242.11	9.52691	9.39314	9.71731	10.4459	10.8476	10.8042	10.2796	10.6214	10.2537
RNU5B-1	1.86129	2.9988	-1.13751	NA	NA	NA	2.31872	0	0.958924	7.32157	3.47348	0.924226	5.72419	4.9602	15.0013	2.12009	2.09771	2.10698	2.16592	2.13082	2.10661	2.1516	2.14461	2.23118
GFAP	1.8603	0.881872	0.978432	0.000568664	0.216515	0.351404	4271.08	5684.31	2886.36	13829.4	23545.9	9250.58	4230.17	6345.08	13089.1	12.3518	12.6165	12.0059	13.4957	14.0552	13.0885	12.343	12.7209	13.4392
ADAP2	1.86017	-3.8342	5.69437	NA	NA	NA	0	0.983104	6.71247	0	9.55207	18.4845	0	0	0	1.87471	1.88402	1.93713	1.87459	1.96222	2.03511	1.8745	1.87454	1.87455
SPRED3	1.8601	-0.0298756	1.88998	0.304389	0.99488	0.608441	25.5059	0	23.0142	57.5266	58.1808	60.0747	7.63225	22.8169	17.0015	4.7873	4.54497	4.76653	5.01397	5.0187	5.03007	4.62541	4.76491	4.71444
ANGPTL1	1.85996	3.21274	-1.35278	0.212615	0.0107325	0.719531	12.753	13.7635	18.2195	98.3183	62.5227	1.84845	105.897	216.265	93.008	5.41881	5.42788	5.4757	6.05657	5.84406	5.28157	6.09616	6.53178	6.02825
CHRNB2	1.85977	0.841643	1.01813	0.0586596	0.56499	0.716239	73.0397	23.5945	93.9745	105.64	275.273	310.54	171.726	33.7293	136.012	6.62122	6.2345	6.74329	6.80519	7.41908	7.50846	7.09327	6.3292	6.94871
CTNND2	1.8586	1.56486	0.293735	1.23947e-05	0.000414774	0.918633	124.052	334.255	313.568	967.494	906.578	928.847	790.892	802.56	693.06	8.06802	8.72808	8.67953	9.629	9.56954	9.59168	9.44586	9.45896	9.32865
NT5E	1.85689	1.03025	0.82664	2.73603e-05	0.0513873	0.353439	314.187	780.584	784.4	1700.7	2124.9	2984.33	1437.72	1371.99	1030.09	9.13451	9.84937	9.85353	10.5591	10.7753	11.1144	10.3997	10.3559	10.0933
HOXB3	1.85675	1.57408	0.282668	0.0270431	0.0872345	0.965959	13.9123	19.6621	14.3839	53.3429	65.9961	54.5293	57.2419	35.7134	50.0043	5.08066	5.13103	5.08388	5.37975	5.4572	5.38751	5.40442	5.25911	5.35829
FAM66C	1.85251	1.0729	0.779614	0.0117701	0.255741	0.73506	27.8246	48.1721	63.289	143.294	151.965	208.875	52.4717	85.3154	156.013	6.12081	6.28012	6.38313	6.78866	6.82388	7.02322	6.31055	6.51454	6.83923
ADAM21	1.85204	1.47107	0.380974	0.57327	0.718767	0.991366	27.8246	0	8.63031	87.8589	43.4185	0	61.058	38.6895	1.00009	4.70568	4.43236	4.52747	5.09418	4.82647	4.43183	4.94385	4.79145	4.44414
GPM6A	1.8514	1.0705	0.7809	7.36969e-12	0.000279432	0.0552097	17975.9	26928.2	26770.3	90430.8	98327.3	69883.5	47501.2	56307.2	46722	14.6281	14.9906	14.9852	16.1859	16.2734	15.9199	15.5326	15.7015	15.5163
VIPR2	1.85131	1.03765	0.813663	1.51614e-06	0.0200256	0.250622	889.229	1104.03	2177.72	4682.67	4367.03	6003.77	2628.36	3003.89	2932.25	10.4158	10.5929	11.1947	11.9387	11.8685	12.1925	11.3717	11.4998	11.4765
LOC148709	1.85101	0.704811	1.1462	0.119154	0.713626	0.723224	3.47808	39.3242	35.4802	53.3429	115.493	114.604	53.4257	40.6736	34.0029	5.24538	5.56677	5.5375	5.6653	6.00173	5.99749	5.6659	5.57679	5.52611
KIRREL2	1.84858	1.21311	0.63547	NA	NA	NA	3.47808	0	0	6.27563	6.07859	0	0.954031	0	7.0006	1.38129	1.34831	1.34829	1.40681	1.4052	1.34826	1.3575	1.34831	1.41332
SEMA5A	1.84844	0.846361	1.00208	0.000119036	0.181726	0.230707	1060.81	2102.86	2402.1	6213.92	7867.43	5964.03	2574.93	5450.26	1983.17	10.6887	11.2756	11.3972	12.3236	12.567	12.2818	11.4616	12.1905	11.2227
GRIA4	1.84785	0.995981	0.851865	3.3324e-07	0.0180963	0.160169	546.058	725.531	983.856	1861.77	3575.95	2683.03	1405.29	1433.5	1661.14	9.66001	9.88994	10.1509	10.7372	11.3838	11.0941	10.4725	10.4909	10.6288
EPAS1	1.84728	1.36158	0.485693	0.00120252	0.0317167	0.852717	106.661	331.306	196.579	875.451	769.376	640.489	554.292	293.644	784.067	7.80168	8.55224	8.17322	9.37719	9.26011	9.09711	8.97193	8.46022	9.27694
ARPP21	1.8467	1.13203	0.71467	6.56951e-05	0.0350437	0.529231	153.035	135.668	291.513	573.175	655.619	859.53	364.44	349.198	559.048	7.9359	7.86099	8.37783	8.92291	9.03993	9.28247	8.5496	8.51609	8.90158
KCNV2	1.84563	3.09583	-1.2502	NA	NA	NA	0	0	1.91785	0	6.94696	0	8.58628	0	8.00069	1.43398	1.43385	1.45221	1.43389	1.49847	1.4338	1.5128	1.43385	1.50763
EYA2	1.84449	0.656044	1.18845	0.0170959	0.598203	0.438253	32.4621	58.9862	109.317	367.125	247.486	108.134	109.714	89.2835	118.01	6.35567	6.56061	6.85494	7.66491	7.37047	6.849	6.85691	6.7492	6.89727
CPA5	1.84342	6.20365	-4.36024	0.507971	0.000532884	0.0323865	0	0	2.87677	7.32157	3.47348	0	52.4717	98.2119	69.0059	4.10015	4.09856	4.1355	4.18998	4.14236	4.09803	4.59619	4.87149	4.70592
G0S2	1.84275	2.81016	-0.967403	0.00246694	4.83078e-07	0.445994	81.1552	65.868	120.824	325.287	387.293	248.617	1040.85	559.51	279.024	7.32262	7.22512	7.53266	8.21893	8.35919	8.01343	9.21861	8.66894	8.10012
ITPR1-AS1	1.84225	0.960735	0.881518	0.522919	0.816743	0.954563	0	7.86483	29.7266	20.9188	48.6287	65.62	12.4024	0	61.0052	4.38032	4.46345	4.65979	4.58645	4.79816	4.9047	4.5083	4.37897	4.87673
KNDC1	1.83954	2.20441	-0.36487	0.498401	0.426322	0.99012	0	14.7466	7.67139	40.7916	26.9195	12.9392	2.86209	3.96816	97.0083	4.07932	4.23772	4.16514	4.45855	4.34883	4.21973	4.11158	4.12443	4.79758
C1GALT1C1L	1.83934	1.4911	0.348239	0.00212584	0.0211021	0.930596	171.585	56.0369	144.797	698.687	329.112	304.07	340.589	346.222	359.031	7.75668	7.16137	7.64828	8.84922	8.22164	8.16083	8.24819	8.26096	8.28949
TMEM26	1.8393	3.27664	-1.43734	0.480628	0.136784	0.863105	0	2.94931	16.3017	43.9294	19.9725	5.54536	1.90806	127.973	58.005	4.35456	4.39002	4.53921	4.78018	4.57562	4.42096	4.3768	5.25595	4.88053
LOC101928509	1.83788	0.732156	1.10573	0.0474221	0.612531	0.631443	28.984	114.04	111.235	265.668	151.096	493.537	64.8741	105.156	253.022	6.47782	7.04956	7.03541	7.60378	7.21795	8.09371	6.76344	7.00419	7.56816
B3GAT2	1.83773	-0.186761	2.02449	0.00333931	0.906478	0.00527749	71.8803	140.584	130.414	203.958	627.832	394.644	100.173	74.4029	127.011	6.92326	7.28906	7.24304	7.53382	8.42623	8.03255	7.091	6.93813	7.22724
FTO-IT1	1.83752	1.42684	0.410682	0.512645	0.682251	0.988469	6.95616	7.86483	6.71247	1.04594	27.7878	48.0597	22.8967	0	35.003	3.93221	3.94012	3.92953	3.87618	4.10371	4.23742	4.06655	3.86573	4.15449
LINC00654	1.83613	1.52206	0.314072	0.0340006	0.114143	0.9608	24.3466	38.341	36.4391	95.1804	122.44	136.785	174.588	71.4268	39.0033	5.85976	5.97471	5.95962	6.33162	6.4624	6.5238	6.66769	6.19995	5.97995
TMOD4	1.83587	0.407837	1.42803	0.576578	0.945408	0.914402	12.753	0	17.2606	82.6292	6.07859	18.4845	3.81612	0	36.0031	4.04061	3.9034	4.08354	4.53749	3.97137	4.09487	3.94691	3.90345	4.24126
LSAMP-AS1	1.8355	0.763029	1.07247	0.378968	0.816031	0.898001	4.63744	0.983104	18.2195	11.5053	30.393	43.4386	5.72419	10.9124	24.0021	3.88347	3.84801	4.00186	3.94527	4.09497	4.18151	3.89305	3.94002	4.04746
DRP2	1.83486	1.36331	0.471554	0.00906221	0.0881961	0.900937	89.2707	38.341	112.194	238.474	210.146	406.659	145.013	140.87	331.028	7.02924	6.6797	7.14921	7.62722	7.53934	8.03161	7.29876	7.28121	7.86975
LOC100506142	1.83405	1.20966	0.624391	0.348239	0.6378	0.955273	37.0995	0	33.5623	18.8269	46.0236	186.694	53.4257	25.793	84.0072	5.44858	5.07608	5.41933	5.28694	5.51707	6.20345	5.57014	5.35209	5.75983
GPR19	1.83312	0.82403	1.00909	1.56461e-08	0.0375419	0.0239776	449.832	270.354	375.898	1208.06	1296.48	1398.35	759.409	664.666	515.044	9.06618	8.67745	8.9236	9.9338	10.0009	10.0731	9.50931	9.39265	9.17654
PTPN21	1.83258	1.47763	0.354947	0.0110721	0.0631965	0.945086	78.8365	29.4931	152.469	230.107	279.615	419.599	268.083	173.607	285.024	7.05812	6.68922	7.4202	7.69339	7.83454	8.14941	7.80332	7.50276	7.84847
NCAM2	1.83179	1.51511	0.316675	1.15111e-06	0.000105543	0.872106	362.88	534.808	839.058	2051.09	2504.38	1630.33	1678.14	1677.54	1611.14	9.26524	9.56033	9.93532	10.761	10.9579	10.5399	10.5674	10.5671	10.5286
NEUROD1	1.83173	1.14617	0.685564	3.24412e-05	0.0231604	0.529231	194.772	171.06	223.429	575.266	645.199	877.09	450.303	254.954	599.051	8.10178	8.01527	8.19488	8.93549	9.03527	9.31023	8.72965	8.28897	8.97048
BOLA3-AS1	1.82943	1.47845	0.350974	0.0485256	0.156888	0.955273	55.6493	22.6114	94.9334	147.477	207.54	260.632	288.117	54.5622	140.012	6.55649	6.27852	6.79868	7.0465	7.26723	7.42669	7.49984	6.54731	7.01518
CATSPERG	1.8293	1.6945	0.134803	0.546114	0.629185	0.995296	10.4342	0	9.58924	35.5619	8.6837	26.8026	0	39.6816	25.0021	3.96886	3.86425	3.96062	4.17389	3.95183	4.1085	3.8641	4.2032	4.09414
PPP1R17	1.82861	-0.283204	2.11181	0.475677	0.955816	0.702064	5.7968	16.7128	7.67139	21.9647	8.6837	76.7107	2.86209	0	22.0019	3.89218	3.99885	3.91107	4.04554	3.92122	4.41991	3.85993	3.82799	4.04593
MIR181A1HG	1.82758	1.86461	-0.0370307	0.0796637	0.0809284	0.997724	31.3027	4.91552	40.2748	78.4454	77.2849	115.528	61.058	86.3074	131.011	5.7712	5.51792	5.84061	6.08795	6.08164	6.27547	5.98418	6.13118	6.34301
LPAR1	1.82691	2.57567	-0.748767	0.139685	0.0221554	0.891884	164.629	78.6483	56.5765	289.725	755.482	17.5603	434.084	995.015	357.031	7.63111	7.17687	7.01242	8.05068	8.88102	6.61549	8.3848	9.14115	8.22007
LOC339529	1.82624	0.709701	1.11653	0.322931	0.811662	0.868965	5.7968	3.93242	31.6445	31.3782	9.55207	106.286	17.1726	33.7293	17.0015	4.46887	4.44745	4.70613	4.7039	4.50675	5.15652	4.58157	4.72254	4.58007
BTK	1.82511	0.511631	1.31347	0.475668	0.91114	0.883933	11.5936	8.84793	0.958924	56.4807	18.2358	0.924226	10.4943	13.8885	6.00052	3.68319	3.65692	3.57613	4.02149	3.74325	3.57562	3.67272	3.70437	3.6288
LOC729658	1.82504	1.91011	-0.0850705	0.32341	0.331976	0.995296	31.3027	0	56.5765	19.8728	66.8645	224.587	66.7822	180.551	83.0071	5.85901	5.60681	6.02895	5.77223	6.09132	6.67949	6.09085	6.569	6.18152
SERPINE2	1.82466	2.1844	-0.359744	1.06178e-08	2.21166e-12	0.780699	1464.27	1632.94	2007.03	6326.88	7198.79	4556.43	10075.5	6020.69	7106.61	11.1046	11.1954	11.3725	12.4552	12.5857	12.1308	12.9322	12.4055	12.5726
ANKRD24	1.82464	1.85553	-0.0308866	NA	NA	NA	0	0	5.75354	18.8269	1.73674	0	0	3.96816	17.0015	2.26517	2.26493	2.3192	2.42898	2.28161	2.26485	2.26489	2.30276	2.41481
LARGE-AS1	1.82322	1.44927	0.373944	0.542946	0.694168	0.99012	10.4342	0	16.3017	8.36751	25.1827	60.9989	41.9774	0	31.0027	4.233	4.13499	4.28326	4.21424	4.3546	4.58373	4.47277	4.13504	4.39776
TMEM255A	1.82271	2.34892	-0.526206	2.59477e-08	1.23108e-13	0.534172	396.501	669.494	442.064	1733.12	2130.11	1473.22	2093.14	2827.31	2765.24	9.36763	9.77955	9.44835	10.6329	10.8325	10.4791	10.8153	11.1134	11.0911
HPR	1.82128	2.44583	-0.624557	0.00581988	7.35791e-05	0.797976	64.9242	51.1214	32.6034	217.555	217.093	89.6499	168.863	325.389	314.027	6.73293	6.63305	6.4801	7.41961	7.41861	6.88405	7.25013	7.71431	7.68712
GUCY1B2	1.82061	2.16672	-0.346116	NA	0.700469	0.992148	4.63744	0	0.958924	9.41345	0	10.1665	2.86209	0	22.0019	2.39581	2.35172	2.36101	2.43859	2.35155	2.44525	2.37918	2.35174	2.54019
RAB41	1.8183	0.576938	1.24136	0.0933601	0.758651	0.621318	27.8246	8.84793	12.466	59.6185	44.2869	68.3927	18.1266	30.7532	24.0021	4.93015	4.76359	4.79804	5.14901	5.05106	5.20091	4.84927	4.95289	4.89923
TMPRSS9	1.81777	1.25029	0.567471	0.141286	0.416871	0.937673	76.5177	47.189	105.482	175.718	329.981	302.222	222.289	7.93631	315.027	6.82409	6.61456	6.98958	7.30027	7.75561	7.68762	7.46143	6.22043	7.71915
IL1RAPL1	1.81581	0.884431	0.931377	4.85359e-05	0.120552	0.230707	158.832	94.378	146.715	385.951	438.527	582.262	196.53	215.273	326.028	7.67027	7.37332	7.62033	8.30517	8.40838	8.64418	7.80818	7.87037	8.17339
KLHL4	1.81555	2.69862	-0.883069	0.000293277	8.08858e-09	0.386529	284.043	845.469	452.612	2332.44	1975.54	1263.42	3011.88	4757.82	2505.22	9.18928	10.0314	9.52251	10.9723	10.8102	10.3888	11.2273	11.698	11.0429
GPR88	1.81455	1.07472	0.739834	0.652686	0.846118	0.975792	12.753	0	0.958924	41.8376	6.07859	0	3.81612	20.8328	4.00034	3.22449	3.09728	3.10757	3.45518	3.16054	3.0971	3.13762	3.29569	3.13959
ASTN1	1.81418	1.25438	0.559793	7.53659e-08	0.000527011	0.500215	770.974	632.136	1221.67	2978.83	3252.05	3000.96	1830.79	2608.07	1824.16	10.0597	9.89885	10.4544	11.2964	11.384	11.3038	10.8253	11.1653	10.8219
EPHB3	1.81411	1.99031	-0.176196	0.00397284	0.00132668	0.977607	255.059	53.0876	209.045	498.913	876.186	441.78	696.443	662.682	694.06	8.31809	7.42417	8.17571	8.84693	9.34453	8.74555	9.1364	9.09224	9.13327
PCDHGA10	1.81403	0.65596	1.15807	0.60307	0.909297	0.944012	6.95616	0	12.466	16.735	17.3674	34.1964	29.575	0	1.00009	3.58463	3.51845	3.6332	3.66897	3.67431	3.79903	3.76705	3.51848	3.52829
PHYHIPL	1.81308	1.4613	0.351782	2.33143e-07	6.03644e-05	0.825003	1617.31	3134.13	3002.39	8182.38	10955.4	8111.93	8155.06	5390.74	7807.67	11.3291	11.897	11.8582	12.8183	13.1166	12.8096	12.8149	12.4055	12.7711
GRIA2	1.81211	0.411029	1.40108	0.000447977	0.663997	0.044333	1646.29	1260.34	3455.96	5169.03	7733.7	9440.97	2279.18	1868.01	4313.37	11.0662	10.8382	11.7484	12.1446	12.5563	12.7651	11.357	11.1774	11.9645
NTRK2	1.81163	0.301583	1.51005	2.35949e-05	0.727802	0.00389567	1575.57	1925.9	2346.49	6322.7	7601.71	6605.44	1937.64	1341.24	3929.34	10.9801	11.1584	11.3391	12.3107	12.5015	12.3558	11.1639	10.8408	11.8321
SRD5A3-AS1	1.80845	0.733509	1.07494	0.371689	0.820398	0.888225	1.15936	8.84793	7.67139	26.1485	10.4204	25.8783	6.67822	5.95224	17.0015	3.46596	3.5371	3.5265	3.67728	3.55098	3.6756	3.51745	3.51084	3.60665
LOC100130992	1.80838	2.1773	-0.368925	0.348298	0.257006	0.982231	6.95616	0	22.0552	17.781	59.0492	24.9541	64.8741	39.6816	27.0023	4.58315	4.50881	4.72114	4.68437	4.98555	4.74524	5.01994	4.85761	4.76186
NEURL1	1.80826	1.48372	0.324535	0.606821	0.732626	0.991841	0	4.91552	5.75354	4.18376	12.1572	21.2572	20.0347	0	10.0009	2.99223	3.03866	3.04637	3.03192	3.1031	3.17658	3.16709	2.99185	3.0844
ADCYAP1R1	1.80766	1.76891	0.0387488	7.1462e-08	1.4129e-07	0.992148	570.405	524.977	807.414	2067.82	2671.11	1923.31	1790.72	2840.21	1855.16	9.69978	9.63384	9.98499	10.8428	11.0942	10.773	10.7047	11.1553	10.7384
DPP6	1.80573	1.65674	0.148991	6.01206e-10	1.82611e-08	0.951711	1279.93	1195.45	1836.34	6024.61	5202.41	3849.4	4669.98	4321.32	4605.4	10.8216	10.7643	11.1339	12.2748	12.1261	11.8271	12.0179	11.9408	12.004
DGKB	1.80553	1.71399	0.0915407	1.27468e-06	5.23159e-06	0.98695	212.163	337.205	416.173	1043.85	1402.42	931.62	871.03	1187.47	1112.1	8.55579	8.88379	9.04641	9.83803	10.1161	9.73386	9.67298	9.95814	9.8968
CADM2	1.80492	0.791715	1.01321	7.83521e-12	0.0107478	0.00268173	2265.39	2020.28	2502.79	7716.94	7977.72	8025.05	3695.92	3044.57	5011.43	11.4563	11.3549	11.5458	12.637	12.6712	12.6772	11.9081	11.7257	12.2031
CXADR	1.80345	0.20573	1.59772	2.70436e-06	0.81286	0.000425346	3880.38	5061.02	7753.86	17728.7	22057.5	18491.9	4672.84	9240.85	5341.46	12.3393	12.5776	12.9786	13.8089	14.0381	13.8528	12.505	13.1493	12.6271
C2orf16	1.80109	1.54988	0.251214	0.647355	0.74257	0.992148	9.27488	0	13.4249	0	50.3655	28.651	11.4484	0	55.0047	3.98548	3.88647	4.02542	3.88683	4.31595	4.15797	4.00645	3.88652	4.34532
ACTC1	1.80104	-0.0472295	1.84827	0.0543317	0.985898	0.152599	10.4342	114.04	117.948	317.965	274.405	254.162	88.7249	82.3393	64.0055	6.14979	6.90815	6.92718	7.59119	7.48135	7.42511	6.77393	6.73681	6.62033
C5orf67	1.80037	3.86946	-2.06909	NA	NA	NA	2.31872	0	0	0	7.81533	0	19.0806	12.8965	1.00009	2.16227	2.13989	2.13986	2.13997	2.21261	2.13982	2.30568	2.25612	2.14959
VWA2	1.80019	-0.471052	2.27124	0.151957	0.840131	0.168064	31.3027	10.8141	64.2479	38.6997	85.1003	246.768	20.9887	22.8169	33.0028	5.48743	5.28132	5.73711	5.54991	5.86497	6.50073	5.38965	5.40796	5.50171
KCND2	1.7981	1.77431	0.0237854	0.000420431	0.000544139	0.997724	133.326	301.813	391.241	1048.03	1055.94	772.653	985.514	1253.94	590.051	8.16032	8.70118	8.90053	9.75282	9.76004	9.47479	9.69587	9.92183	9.23902
ZFHX4-AS1	1.7969	0.978733	0.81817	0.0155109	0.319872	0.712791	33.6214	129.77	107.399	248.933	237.065	456.568	98.2652	197.416	239.021	6.65549	7.2464	7.13902	7.67249	7.63799	8.14059	7.09126	7.51118	7.64356
LRRN3	1.7966	1.48892	0.307685	2.65868e-05	0.000871577	0.906255	469.541	1313.43	994.404	2710.03	3784.36	3157.16	2705.63	1970.19	3122.27	9.72937	10.5686	10.3251	11.2478	11.58	11.3984	11.2462	10.9413	11.3873
CA8	1.79486	1.92074	-0.125879	8.68949e-05	2.18515e-05	0.980863	366.358	458.126	433.433	1342.99	2228.24	793.91	2137.98	1211.28	1414.12	9.11739	9.28939	9.24563	10.2284	10.7202	9.74923	10.679	10.1316	10.2772
CACNA1H	1.79286	2.23322	-0.440362	0.361391	0.246006	0.974108	0	5.89862	15.3428	19.8728	16.499	37.8933	20.9887	23.8089	56.0048	4.171	4.23091	4.31951	4.35873	4.32962	4.49799	4.36809	4.39125	4.61675
CMTM5	1.79148	0.245829	1.54565	4.15717e-05	0.798265	0.00343724	213.322	197.604	345.213	1053.26	613.069	952.877	270.945	234.121	392.034	8.18185	8.12837	8.53737	9.50439	9.01372	9.41111	8.35268	8.24658	8.63837
CHRM1	1.79126	-1.1304	2.92166	0.0669509	0.382131	0.00446994	13.9123	44.2397	80.5496	190.361	158.043	133.089	26.7129	26.7851	10.0009	5.56388	5.83919	6.08339	6.56804	6.45119	6.34806	5.69007	5.69104	5.51797
LINC00652	1.79054	1.92957	-0.139022	0.346856	0.335714	0.992355	17.3904	10.8141	17.2606	1.04594	89.4421	66.5443	90.6329	69.4427	13.0011	5.03095	4.96559	5.0288	4.85983	5.52624	5.39796	5.53194	5.41503	4.98773
S1PR2	1.78998	0.937196	0.852789	0.00302655	0.232489	0.568229	418.529	955.577	1415.37	2763.37	3397.06	3488.03	1290.8	3151.71	900.077	9.53394	10.1951	10.546	11.1864	11.3934	11.4202	10.4619	11.3177	10.1435
EPHB2	1.78928	1.51337	0.275911	6.408e-05	0.00120412	0.930596	177.382	348.019	398.912	1059.54	1174.9	963.043	790.892	1244.02	606.052	8.37164	8.84337	8.94945	9.79262	9.88951	9.70457	9.5263	9.94336	9.29367
LRRTM4	1.78902	0.596045	1.19297	0.000633552	0.468958	0.138855	127.53	311.644	377.816	577.358	1228.74	1019.42	422.636	446.418	367.032	7.94479	8.54582	8.69564	9.04685	9.73449	9.55796	8.78576	8.83052	8.67275
EPHA5-AS1	1.78736	1.62559	0.161768	0.472393	0.572088	0.992433	8.11552	0	14.3839	42.8835	18.2358	16.6361	10.4943	3.96816	55.0047	4.03507	3.95085	4.09362	4.31675	4.12781	4.11378	4.0575	3.99299	4.39562
SLC8A3	1.78695	0.14864	1.63831	0.274053	0.968597	0.646932	110.139	0	121.783	135.972	310.008	353.979	58.1959	147.814	51.0044	6.82765	5.92717	6.88517	6.95072	7.51934	7.62211	6.51321	7.00221	6.45974
GRIN2C	1.78676	1.31829	0.468464	0.623416	0.778081	0.988632	3.47808	0	7.67139	32.4241	4.34185	1.84845	2.86209	0.992039	24.0021	2.94957	2.91329	2.99062	3.19703	2.9579	2.93255	2.94303	2.92377	3.13296
PHLDA1	1.78653	-0.345244	2.13177	0.000182043	0.709856	5.12856e-05	1385.43	2365.35	3540.35	4682.67	8978.95	11493.7	2318.3	1438.46	1983.17	10.8999	11.3754	11.7576	12.0328	12.7012	12.9633	11.3569	10.9317	11.2145
ST7-OT4	1.78648	2.92441	-1.13794	0.377882	0.0925776	0.862956	3.47808	0.983104	5.75354	5.22969	7.81533	22.1814	24.8048	20.8328	32.0027	3.62333	3.59891	3.64418	3.63948	3.66295	3.78351	3.80344	3.7729	3.85515
LOC100506207	1.78633	0.292365	1.49396	0.137518	0.912437	0.529231	12.753	15.7297	15.3428	87.8589	29.5246	34.1964	24.8048	13.8885	15.0013	4.57203	4.59896	4.59538	5.07832	4.71521	4.75102	4.67726	4.5821	4.59237
BGN	1.78543	1.48849	0.296944	0.433082	0.582573	0.990439	12.753	19.6621	2.87677	47.0673	48.6287	25.8783	63.9201	0	35.003	4.60002	4.66185	4.50048	4.87011	4.88108	4.71408	4.97627	4.46943	4.78505
PIK3R1	1.78493	1.42713	0.357792	5.29735e-06	0.000532823	0.849944	450.991	666.544	688.507	2335.58	2557.35	1332.73	1381.44	2152.73	1324.11	9.42847	9.74032	9.76733	10.8889	10.9791	10.3511	10.3844	10.8087	10.345
ANKRD44	1.78324	1.17387	0.609375	0.000359091	0.0399151	0.69741	493.887	755.024	1280.16	2062.59	2119.69	4525.01	1448.22	2335.26	1924.17	9.64862	9.98579	10.4451	10.8911	10.9174	11.6775	10.5578	11.0114	10.8245
DLG2	1.78143	1.86705	-0.0856205	0.00041781	0.000194401	0.991841	86.952	237.911	199.456	702.871	653.014	449.174	477.97	829.345	608.052	7.65382	8.26522	8.14224	9.13863	9.07388	8.75494	8.80642	9.28761	9.01133
LOC102723517	1.78091	-1.13846	2.91936	NA	NA	NA	0	1.96621	6.71247	21.9647	2.60511	5.54536	0	1.98408	2.00017	2.12975	2.14939	2.19532	2.32626	2.15567	2.18429	2.12947	2.14957	2.14974
ATP13A5	1.77896	0.782679	0.996286	0.00857765	0.422576	0.498706	129.848	53.0876	157.263	347.252	255.301	564.702	207.979	110.116	267.023	7.38241	6.94888	7.49837	8.05853	7.82741	8.45172	7.68249	7.28787	7.85998
SLC15A2	1.7775	1.79191	-0.0144101	0.0264589	0.0279905	0.99933	128.689	138.618	334.664	1056.4	554.889	453.795	240.416	485.107	1360.12	7.86949	7.91255	8.53401	9.53706	8.95259	8.78132	8.2832	8.83741	9.77956
GRM5	1.77411	1.58511	0.188999	0.00701978	0.0222054	0.975792	98.5456	39.3242	77.6728	215.463	372.531	147.876	289.071	179.559	177.015	7.03647	6.64802	6.91742	7.50959	7.91345	7.2656	7.7196	7.38792	7.37867
IRAK2	1.774	1.58806	0.185935	0.483137	0.587328	0.992148	0	7.86483	23.9731	60.6645	32.1297	16.6361	17.1726	1.98408	77.0066	4.32463	4.40904	4.55972	4.82375	4.62651	4.49455	4.49955	4.34586	4.91913
CCER2	1.77361	1.65758	0.116037	0.0222506	0.0414098	0.991841	47.5338	23.5945	32.6034	111.915	105.073	136.785	128.794	48.6099	149.013	6.11878	5.92548	6.00305	6.48812	6.45577	6.59828	6.56431	6.12573	6.64752
MYRIP	1.77289	0.592358	1.18053	0.229996	0.81286	0.792284	60.2867	1.96621	119.865	155.845	116.362	350.282	84.9088	33.7293	156.013	6.39514	5.84028	6.73516	6.89205	6.71843	7.46111	6.55115	6.18568	6.89287
RAB31	1.77196	1.13064	0.641314	0.00395404	0.12453	0.768334	1223.12	6302.68	3295.82	11834.8	12242.3	12882.8	5665.04	12883.6	5147.44	11.2283	12.644	12.0399	13.2738	13.3087	13.3614	12.5413	13.3614	12.4501
RIT2	1.77067	3.03556	-1.26489	0.00223307	7.19468e-09	0.151202	147.239	400.123	178.36	708.101	1087.2	682.079	2047.35	2936.44	970.083	8.29115	9.00249	8.40985	9.48722	9.88083	9.45396	10.4997	10.8692	9.77389
LOC101928323	1.76982	-0.0648454	1.83467	0.464263	0.989997	0.753328	6.95616	0	10.5482	15.6891	20.8409	23.1056	4.77016	4.9602	7.0006	3.3126	3.24674	3.34445	3.38791	3.42933	3.44653	3.29232	3.29414	3.31289
WFDC2	1.76911	0.0793221	1.68979	0.176688	0.980769	0.471003	13.9123	5.89862	16.3017	58.5726	31.2613	33.2721	17.1726	9.92039	11.0009	4.31856	4.24263	4.33945	4.64283	4.4608	4.47567	4.34704	4.28155	4.29169
HTR7P1	1.76619	0.621765	1.14442	NA	0.935776	0.960772	0	1.96621	7.67139	0	5.21022	27.7268	0	9.92039	5.00043	2.52779	2.5476	2.60315	2.52758	2.57965	2.77164	2.52741	2.62395	2.57765
LAMP5	1.76575	2.81356	-1.04781	0.00581988	1.14164e-06	0.396834	64.9242	133.702	108.358	514.602	281.352	249.541	462.705	1250.96	447.038	7.26305	7.65506	7.52791	8.67019	8.1758	8.08471	8.57923	9.49016	8.54995
SLC35F4	1.76505	1.15951	0.60554	0.631815	0.81286	0.980863	9.27488	0	2.87677	21.9647	5.21022	13.8634	0	4.9602	22.0019	3.09962	3.01328	3.04102	3.2035	3.06283	3.13914	3.01321	3.06062	3.2039
AURKAPS1	1.76357	-0.432261	2.19583	0.439044	0.918536	0.612282	8.11552	3.93242	31.6445	2.09188	21.7093	124.77	10.4943	5.95224	16.0014	4.20825	4.15924	4.43471	4.13744	4.34654	4.99044	4.23359	4.18298	4.29111
LBH	1.76183	0.896601	0.865227	4.92946e-07	0.0321856	0.1227	403.457	320.492	439.187	994.688	1365.95	1583.2	921.594	566.454	677.058	9.01171	8.83502	9.0784	9.78241	10.0795	10.2215	9.71283	9.28712	9.43926
NKAIN4	1.76122	0.893253	0.867964	3.62098e-07	0.0305998	0.111824	399.979	312.627	510.147	1362.86	1137.56	1645.12	647.787	672.603	951.082	9.03461	8.8469	9.22902	10.1042	9.93411	10.2856	9.42958	9.46194	9.76912
KCNN2	1.7612	1.96788	-0.206675	4.70785e-06	1.881e-07	0.947222	182.019	214.317	344.254	739.479	1073.31	699.639	1036.08	1040.65	823.071	8.32059	8.42746	8.77164	9.40707	9.74689	9.3582	9.71385	9.7179	9.50291
LOC100996455	1.7607	-0.297841	2.05854	0.500783	0.954141	0.720738	38.2589	0	9.58924	34.516	51.2338	75.7865	3.81612	0.992039	34.0029	4.72861	4.38169	4.48393	4.70086	4.8198	4.96699	4.42384	4.39299	4.69703
PRDM8	1.75937	0.293693	1.46568	0.210241	0.920216	0.645192	69.5616	7.86483	94.9334	202.912	104.204	276.344	55.3338	10.9124	145.012	6.35337	5.81535	6.50349	6.95807	6.55285	7.17611	6.25561	5.85202	6.7423
KCNMB2-AS1	1.75756	0.604324	1.15324	0.509079	0.891917	0.92073	12.753	0	4.79462	34.516	7.81533	16.6361	10.4943	2.97612	13.0011	3.46826	3.34634	3.39449	3.63999	3.4233	3.50199	3.4481	3.37663	3.47052
INHBB	1.75752	1.89345	-0.135923	0.0113379	0.0058387	0.988604	20.8685	17.6959	35.4802	83.6751	86.837	80.4077	97.3112	75.395	103.009	5.66609	5.63558	5.78625	6.09488	6.11208	6.07736	6.16548	6.0493	6.19317
ALMS1-IT1	1.75738	-0.59402	2.3514	NA	NA	NA	0	0	8.63031	29.2863	0	0	5.72419	0	0	2.08271	2.08245	2.17051	2.34759	2.08228	2.08237	2.14197	2.08247	2.08248
TAT-AS1	1.75421	1.26233	0.491879	0.652279	0.803204	0.988632	4.63744	0	5.75354	2.09188	6.07859	26.8026	0	11.9045	13.0011	2.87239	2.82805	2.88255	2.84838	2.88549	3.05322	2.82799	2.93689	2.94616
RPS15AP10	1.75402	0.932945	0.821076	0.593701	0.843241	0.96332	11.5936	0	3.83569	1.04594	3.47348	47.1355	14.3105	7.93631	7.0006	3.30688	3.19048	3.23097	3.20193	3.22706	3.58456	3.33192	3.2721	3.26293
FAM186B	1.75339	2	-0.246602	0.51559	0.481584	0.992148	1.15936	0	11.5071	15.6891	5.21022	22.1814	15.2645	23.8089	12.001	3.43146	3.41964	3.52595	3.56127	3.46927	3.61314	3.55783	3.62537	3.53021
RNF180	1.7527	1.92976	-0.177056	3.62098e-07	1.2963e-08	0.951414	303.752	345.069	466.037	1177.73	1457.99	1122.93	1068.51	1839.24	1342.12	8.9184	9.01114	9.24385	10.0499	10.2515	10.0057	9.95989	10.4764	10.1726
DKK3	1.75101	2.06247	-0.311465	2.58422e-07	4.97865e-10	0.852717	581.999	753.058	834.264	2174.51	3228.6	1900.21	3049.08	3679.47	2335.2	9.82567	10.0316	10.1167	10.9833	11.372	10.8546	11.3148	11.5038	11.0523
LIPF	1.74909	1.93392	-0.184833	0.618122	0.612612	0.99385	0	0	12.466	18.8269	9.55207	13.8634	20.9887	0.992039	26.0022	3.35353	3.353	3.46749	3.51989	3.44209	3.47938	3.53703	3.36273	3.57473
WNK3	1.74867	1.763	-0.0143305	5.86966e-05	5.25346e-05	0.998584	263.175	520.062	529.326	1508.24	1936.47	968.589	1663.83	1680.51	1113.1	8.88181	9.3933	9.4076	10.3389	10.5812	9.92733	10.4333	10.4429	10.054
DCC	1.74854	1.65608	0.0924614	1.77896e-05	6.20934e-05	0.988517	262.015	640.001	480.421	1769.73	1455.39	1423.31	1136.25	1825.35	1398.12	8.90028	9.58361	9.34864	10.5089	10.3213	10.3001	10.0898	10.539	10.2832
CNTN3	1.74663	-2.7686	4.51522	0.772831	0.656627	0.643649	6.95616	0	13.4249	0	0	68.3927	0	0	3.00026	2.99839	2.91621	3.06755	2.91643	2.91581	3.4955	2.91611	2.91624	2.95275
TNC	1.74531	2.31583	-0.570519	1.1206e-05	1.215e-09	0.610358	477.656	573.15	314.527	1565.77	2029.38	981.528	1982.48	2084.27	2730.23	9.42758	9.57335	9.11282	10.4673	10.7183	10.0352	10.6953	10.7444	11.0135
PZP	1.7451	1.32511	0.419987	NA	NA	NA	0	0	6.71247	5.22969	1.73674	15.7118	0	4.9602	12.001	2.27133	2.27109	2.33396	2.3205	2.28774	2.41065	2.27105	2.31803	2.37995
LINC01158	1.74435	1.5742	0.170152	5.91489e-07	9.71152e-06	0.954563	958.791	748.142	1100.84	3949.47	2861.28	2597.07	2320.2	3816.37	2224.19	10.311	10.1056	10.429	11.636	11.3147	11.22	11.1112	11.6014	11.0707
TDRD6	1.74293	0.861625	0.881309	NA	NA	NA	0	0	7.67139	0	1.73674	24.0299	0	0	14.0012	2.2411	2.24082	2.31712	2.24092	2.25867	2.45818	2.24078	2.24084	2.37468
SHROOM3	1.74289	4.33392	-2.59103	0.521826	0.0305998	0.542917	0	3.93242	7.67139	32.4241	6.94696	0	25.7588	169.639	41.0035	4.26648	4.31833	4.36613	4.62637	4.35643	4.26373	4.5643	5.39477	4.70023
SGPP1	1.74248	1.86307	-0.120588	0.103313	0.084797	0.992148	106.661	8.84793	153.428	430.927	324.77	144.179	385.429	408.72	184.016	7.24792	6.47893	7.46429	8.22297	7.99677	7.42501	8.13227	8.17976	7.58342
CD9	1.74208	2.10837	-0.366294	4.48401e-05	3.23393e-07	0.862899	1795.85	1388.14	1539.07	7987.84	3995.37	3816.13	5541.97	9902.54	4920.42	11.1998	10.9797	11.0666	12.6337	11.9384	11.8939	12.2612	12.8578	12.1426
CORO2B	1.7396	1.01037	0.72923	0.0543279	0.397418	0.833571	31.3027	15.7297	83.4264	104.594	159.78	171.906	62.966	84.3233	116.01	6.04215	5.89747	6.39406	6.50445	6.74186	6.7864	6.27207	6.39903	6.55885
LOC100128239	1.73958	0.282206	1.45737	0.040618	0.877135	0.294198	78.8365	61.9355	75.755	120.283	320.429	281.889	48.6556	170.631	44.0038	6.64728	6.53834	6.62779	6.86706	7.52194	7.4255	6.44234	7.0785	6.40655
PID1	1.73945	1.38347	0.355984	4.94137e-06	0.0005471	0.843466	475.338	895.608	880.292	1681.87	3189.52	2647.91	2140.85	1917.61	1817.16	9.59052	10.1028	10.088	10.6713	11.2958	11.1099	10.9017	10.7958	10.7445
LOC100507557	1.73928	0.87504	0.864239	0.0199963	0.397857	0.672521	76.5177	35.3917	51.7819	265.668	98.1258	182.072	100.173	63.4905	136.012	6.52744	6.24082	6.36644	7.25623	6.64644	7.00149	6.65699	6.44629	6.82371
FOXD3-AS1	1.73917	0.910942	0.828224	0.00669823	0.285535	0.616166	28.984	43.2566	72.8782	168.396	178.884	138.634	70.5983	109.124	94.0081	6.12379	6.23533	6.43182	6.87026	6.90822	6.75545	6.41816	6.6244	6.54913
XKR9	1.73915	1.90438	-0.165229	0.348298	0.325654	0.992148	0	12.7803	16.3017	31.3782	46.0236	20.333	18.1266	59.5224	32.0027	4.42374	4.54086	4.57099	4.68927	4.78912	4.60431	4.58624	4.86838	4.69386
CPS1	1.73775	-1.51596	3.2537	0.00818007	0.0411861	1.31414e-06	92.7488	64.8849	65.2068	168.396	246.617	327.176	16.2185	40.6736	21.0018	6.52444	6.35125	6.35338	6.87489	7.13807	7.34925	5.92673	6.16672	5.9802
C1orf61	1.73634	1.51023	0.226111	4.79719e-07	1.95739e-05	0.927726	5854.77	5805.23	7285.9	29991.3	16599.8	16536.2	13609.3	18445	21914.9	12.9332	12.9256	13.1294	14.5263	13.9187	13.9149	13.7218	14.0248	14.2003
CCDC160	1.73587	1.01524	0.720622	0.057604	0.400098	0.840573	12.753	46.2059	71.9193	209.188	142.413	85.953	83.0007	72.4189	110.009	5.87553	6.15951	6.32916	6.9103	6.67477	6.4095	6.39319	6.33219	6.53207
SGCD	1.73553	0.72217	1.01336	0.163583	0.711231	0.801043	11.5936	79.6314	69.0425	138.064	113.756	282.813	17.1726	156.742	91.0078	5.91635	6.4458	6.38116	6.73649	6.62704	7.20357	5.9704	6.81282	6.51033
MFNG	1.73332	2.92641	-1.19309	5.84811e-05	2.55893e-13	0.044333	350.127	531.859	397.953	1754.04	1737.61	765.259	4284.55	2651.72	2796.24	9.23187	9.5532	9.32605	10.6176	10.6086	9.85706	11.519	11.0256	11.0792
ZBTB22	1.73159	0.575138	1.15645	NA	NA	NA	1.15936	0	6.71247	14.6431	4.34185	7.39381	2.86209	5.95224	3.00026	2.29142	2.28001	2.3429	2.4107	2.32125	2.34903	2.30743	2.33602	2.30876
IL1RAP	1.73025	1.0924	0.63785	2.36694e-06	0.00763404	0.438253	346.649	220.215	401.789	1367.04	941.313	905.741	747.006	607.128	711.061	8.80851	8.48002	8.92267	10.0002	9.65094	9.61575	9.44288	9.26256	9.39943
EVI2A	1.72966	-0.925331	2.65499	0.034526	0.405202	0.00191087	515.915	944.763	1391.4	2700.61	3153.05	3606.33	550.476	71.4268	880.076	9.42598	9.94965	10.3104	10.966	11.1253	11.2649	9.47898	8.17069	9.88558
SLC17A6	1.729	-2.62273	4.35173	0.756941	0.647201	0.615939	0	0	30.6856	0	11.2888	90.5741	0	0	5.00043	3.40513	3.40418	3.72759	3.40452	3.53906	4.13222	3.40402	3.40423	3.46692
SMIM5	1.72852	2.02047	-0.291953	0.634869	0.600477	0.992148	0	9.83104	4.79462	31.3782	17.3674	0	0.954031	39.6816	19.0016	3.55209	3.64338	3.59747	3.81298	3.70757	3.55128	3.56074	3.86821	3.72064
KLRC3	1.72625	1.1167	0.609554	0.00372759	0.116669	0.77182	41.737	92.4118	119.865	262.531	223.171	356.751	157.415	156.742	238.02	6.71621	7.04577	7.18451	7.68882	7.5746	7.91866	7.34564	7.343	7.6192
CREB3L1	1.72553	1.67625	0.0492802	0.366284	0.427237	0.998223	2.31872	30.4762	18.2195	14.6431	98.9942	55.4536	29.575	125.989	8.00069	4.85736	5.13665	5.02613	4.99129	5.5764	5.32413	5.12898	5.70181	4.92093
SMIM17	1.72365	0.699904	1.02375	0.00830892	0.477348	0.439508	97.3862	63.9017	97.8102	321.103	182.358	352.13	71.5523	218.249	131.011	6.99694	6.79692	6.99839	7.76413	7.3645	7.83527	6.84635	7.48477	7.15988
GPR171	1.72348	1.5186	0.204883	0.656414	0.741467	0.993561	11.5936	0	3.83569	4.18376	10.4204	36.0448	0	1.98408	42.0036	3.47141	3.35344	3.39447	3.39828	3.46027	3.67424	3.35333	3.37499	3.71644
TNN	1.72297	2.74411	-1.02114	0.505568	0.234332	0.930596	13.9123	0	17.2606	69.032	33.8664	0	58.1959	67.4587	83.0071	4.90344	4.75241	4.93463	5.31652	5.07757	4.75172	5.25016	5.30738	5.3957
LTBP1	1.7225	2.08291	-0.360411	0.0840879	0.0295398	0.956035	83.4739	48.1721	130.414	520.878	292.641	51.7566	282.393	613.08	215.018	7.09727	6.84587	7.34774	8.3794	7.90933	6.87358	7.88179	8.52113	7.68024
B3GNT9	1.72226	0.95243	0.769826	0.467329	0.775404	0.951607	0	17.6959	27.8088	25.1025	60.7859	64.6958	1.90806	66.4666	20.0017	4.57542	4.75227	4.83874	4.81655	5.07033	5.09364	4.59486	5.10377	4.77286
MIR4482	1.7216	1.7269	-0.00530656	0.33242	0.372124	1	9.27488	3.93242	4.79462	14.6431	14.7623	29.5752	14.3105	8.92835	36.0031	3.82129	3.77197	3.78002	3.86766	3.86867	3.98396	3.86485	3.81798	4.02811
LINC00950	1.72151	3.71452	-1.99301	0.706849	0.317697	0.881836	0	0	8.63031	0	0	28.651	10.4943	44.6418	59.0051	3.7115	3.71057	3.80457	3.7109	3.70995	3.98701	3.82346	4.10731	4.20216
DISC1	1.71985	2.76842	-1.04857	0.479586	0.194717	0.91687	3.47808	0	5.75354	8.36751	17.3674	4.62113	19.0806	22.8169	21.0018	3.39459	3.36071	3.41548	3.43932	3.51611	3.40491	3.52974	3.55868	3.54473
PRKAR2A-AS1	1.7193	1.09179	0.627512	0.365253	0.665965	0.954563	23.1872	0	41.2337	38.6997	33.8664	139.558	23.8508	63.4905	50.0043	5.21856	4.98024	5.36359	5.34466	5.30706	5.88953	5.22362	5.51378	5.42601
TMEM54	1.7193	1.45887	0.260437	0.0187828	0.0668713	0.96387	48.6931	17.6959	48.9051	144.34	128.519	106.286	143.105	90.2756	83.0071	6.17567	5.92054	6.17624	6.67501	6.60986	6.50846	6.67036	6.42768	6.38848
LRP1	1.71871	2.15611	-0.437405	0.000324389	2.37718e-06	0.836631	360.561	151.398	302.061	873.359	945.655	858.606	1631.39	698.396	1296.11	8.87356	8.26999	8.73813	9.62134	9.69417	9.60597	10.2125	9.42151	9.98962
SLC35F1	1.71827	1.04241	0.67586	0.00878789	0.200542	0.762618	1412.1	4295.18	4078.3	9785.8	12369.1	10045.4	4488.72	12933.2	2734.23	11.2397	12.2048	12.1562	13.0152	13.2573	13.042	12.2464	13.3038	11.7922
PCDHB10	1.71724	0.995106	0.722137	3.69714e-05	0.0430643	0.411703	127.53	137.635	162.058	508.326	358.637	538.824	345.359	308.524	198.017	7.58919	7.63259	7.73243	8.57787	8.29597	8.62697	8.26647	8.18006	7.86306
CTNNA2	1.71616	1.13804	0.578113	2.63712e-06	0.00469782	0.533521	380.27	692.105	802.619	1989.38	2390.62	1783.76	1123.85	1497.98	1507.13	9.27723	9.74965	9.87564	10.711	10.8917	10.6055	10.1735	10.4393	10.445
ZIM2-AS1	1.71407	0.569391	1.14467	0.00282639	0.542869	0.224265	108.98	60.9524	86.3031	375.492	177.148	287.434	135.472	90.2756	154.013	7.03149	6.75352	6.91058	7.85667	7.31939	7.65409	7.15393	6.93302	7.23113
GPR162	1.71389	1.39728	0.316611	0.000604943	0.00858478	0.921987	67.2429	144.516	155.346	444.524	408.134	353.979	285.255	431.537	252.022	7.21856	7.618	7.66247	8.42545	8.35656	8.24356	8.07898	8.40139	7.98833
CYP2E1	1.71301	1.22418	0.488826	0.583405	0.759175	0.983969	13.9123	0	17.2606	1.04594	24.3144	76.7107	0.954031	19.8408	52.0045	4.27243	4.12557	4.30361	4.13804	4.3662	4.72238	4.13638	4.32705	4.57293
ZNF521	1.71052	2.04621	-0.335688	6.74853e-06	3.08592e-08	0.854824	252.74	207.435	366.309	675.677	1048.12	981.528	1210.67	879.939	1324.11	8.61349	8.47619	8.88803	9.39358	9.78934	9.72855	9.92442	9.62861	10.0095
LOC105274304	1.70978	1.41769	0.292093	0.0796462	0.196949	0.969646	11.5936	24.5776	28.7677	106.686	34.7348	72.0896	47.7016	66.4666	60.0052	5.29864	5.40472	5.43709	5.88189	5.48139	5.71793	5.57148	5.68648	5.64876
ITGBL1	1.70969	-0.501645	2.21133	0.392527	0.889358	0.517447	11.5936	6.88173	15.3428	58.5726	22.5776	29.5752	0.954031	2.97612	20.0017	4.06695	4.02147	4.10086	4.41441	4.16301	4.21867	3.96037	3.9819	4.14136
DPH6-AS1	1.70958	1.91908	-0.209504	0.489193	0.460827	0.992148	0	1.96621	20.1374	26.1485	6.94696	39.7417	11.4484	31.7453	41.0035	4.04937	4.06921	4.23921	4.28809	4.11928	4.38913	4.16249	4.33119	4.39761
ITGB3	1.70938	-5.86536	7.57475	0.415322	0.00695777	0.00114133	16.231	3.93242	11.5071	29.2863	27.7878	46.2113	0	0	0	3.80629	3.69743	3.76621	3.90697	3.89657	4.01774	3.65937	3.65952	3.65955
FAM198B	1.70913	2.7619	-1.05277	0.0637209	0.000627647	0.643746	33.6214	18.679	140.003	223.831	180.621	225.511	335.819	258.922	712.061	6.66742	6.5059	7.3428	7.66112	7.51028	7.6667	7.96972	7.76856	8.60968
CXXC5	1.7059	1.54983	0.156068	5.06164e-06	5.09166e-05	0.960949	105.502	124.854	160.14	442.432	497.576	335.494	394.969	404.752	345.03	7.5153	7.60764	7.75776	8.49719	8.59458	8.2776	8.40569	8.42522	8.29921
KLRC2	1.70529	-0.385126	2.09042	0.00212584	0.713657	0.000702382	353.605	437.481	412.337	883.818	889.211	2151.6	269.037	177.575	475.041	8.72211	8.89358	8.84502	9.50922	9.51509	10.3739	8.51211	8.22041	8.96204
SEMA6D	1.70527	0.86619	0.839082	0.000215996	0.137091	0.358767	842.855	543.656	1428.8	2747.68	2901.22	3532.39	1128.62	2398.75	1605.14	10.0945	9.73901	10.5597	11.184	11.2381	11.4357	10.347	11.0506	10.6673
PLCD3	1.70461	1.33575	0.36886	0.12377	0.301549	0.960949	31.3027	31.4593	14.3839	57.5266	96.3891	97.0437	23.8508	43.6497	127.011	5.5883	5.58887	5.45347	5.76587	5.97471	5.97755	5.53049	5.67582	6.10058
SLC2A5	1.70343	1.04102	0.662408	0.440458	0.727955	0.955273	27.8246	0.983104	45.0694	81.5832	114.625	44.3628	0.954031	114.085	37.0032	5.35897	5.08416	5.49531	5.72738	5.89542	5.49011	5.08336	5.89225	5.43409
ST6GALNAC3	1.70188	1.32324	0.378645	0.0325646	0.14343	0.944297	84.6333	39.3242	204.251	466.489	322.165	280.04	177.45	443.442	201.017	7.18816	6.86766	7.71079	8.33941	8.04333	7.93696	7.61617	8.29769	7.69988
AZGP1	1.70148	0.713942	0.987536	0.00352474	0.400879	0.38274	55.6493	115.023	140.003	347.252	322.165	342.888	180.312	100.196	230.02	6.8929	7.23706	7.35066	7.97724	7.92019	7.96783	7.50903	7.1623	7.67358
TEX38	1.70098	0.296882	1.4041	0.733455	0.971521	0.947563	8.11552	0	4.79462	2.09188	0	39.7417	3.81612	0	12.001	2.83636	2.75292	2.80333	2.77543	2.75264	3.09715	2.79329	2.75294	2.87337
SLIT1	1.69902	1.51552	0.183498	0.000856181	0.00413979	0.967803	357.083	336.222	601.245	1194.46	1533.54	1475.99	1616.13	533.717	1552.13	9.03993	8.99402	9.45531	10.0655	10.3024	10.2656	10.3529	9.35628	10.3139
FAM107A	1.69884	0.618883	1.07996	0.15588	0.751895	0.754202	93.9081	164.178	94.9334	647.436	432.448	66.5443	32.4371	143.846	366.031	7.06273	7.40149	7.06739	8.48246	8.134	6.88496	6.6016	7.31515	7.99603
IRF1	1.69834	-0.0879452	1.78629	0.350317	0.983244	0.633475	277.087	116.006	441.105	265.668	421.16	2020.36	140.243	47.6179	597.051	8.20284	7.58669	8.58655	8.16975	8.54698	10.0383	7.70799	7.12125	8.85359
TTLL13P	1.69811	0.835146	0.862963	0.651813	0.879817	0.965959	1.15936	8.84793	0.958924	21.9647	0.86837	12.9392	7.63225	0	12.001	2.7711	2.84185	2.76884	2.94878	2.76781	2.87717	2.83105	2.75956	2.86915
LRRK2	1.69789	0.780174	0.917719	1.47923e-05	0.121795	0.148618	573.883	901.506	966.595	1951.72	2120.56	3852.17	1647.61	1234.1	1313.11	9.69643	10.0683	10.1289	10.7758	10.8561	11.4505	10.6144	10.3468	10.4034
SCN3A	1.69703	1.20699	0.490033	1.09817e-05	0.0040811	0.69326	282.884	263.472	563.847	1159.95	1264.35	1177.46	960.709	784.703	819.07	8.75083	8.69914	9.28852	9.92931	10.0105	9.94347	9.75536	9.57346	9.61153
LOC100268168	1.69632	1.0278	0.668523	0.60443	0.818148	0.972956	0	4.91552	20.1374	4.18376	5.21022	72.0896	7.63225	42.6577	1.00009	3.751	3.80575	3.95649	3.79794	3.80859	4.32712	3.83482	4.13736	3.76178
MDGA2	1.69469	0.893714	0.800975	0.00857765	0.29417	0.646932	175.063	362.765	810.29	1039.66	2243	1083.19	993.146	898.788	614.053	8.45993	8.96834	9.63799	9.86436	10.6081	9.90245	9.82225	9.73117	9.3959
SEC14L1P1	1.6942	0.422634	1.27156	0.509638	0.925453	0.888225	4.63744	0	21.0963	38.6997	6.07859	38.8175	5.72419	13.8885	15.0013	3.82077	3.77569	3.9622	4.08807	3.83349	4.08924	3.83039	3.9031	3.91252
PALM2	1.69377	1.76039	-0.0666182	0.299059	0.307815	0.99683	44.0557	0	44.1105	78.4454	110.283	96.1195	172.68	46.6258	79.0068	5.91362	5.4952	5.91333	6.13605	6.30187	6.23186	6.55738	5.9319	6.13931
LOC441178	1.69337	1.26445	0.428924	0.555237	0.728796	0.986968	1.15936	5.89862	16.3017	16.735	0	59.1505	9.54031	20.8328	26.0022	3.84763	3.8963	3.99491	3.99874	3.8336	4.3078	3.93222	4.03424	4.07684
GSG1L	1.69173	1.35084	0.340894	0.000634605	0.0107908	0.907014	165.788	262.489	228.224	511.464	540.995	1069.33	356.808	664.666	654.056	8.0682	8.38061	8.28055	8.90481	8.95234	9.56224	8.6125	9.12999	9.11587
LOC101926943	1.69115	0.923001	0.76815	0.492954	0.793341	0.953734	18.5498	4.91552	8.63031	20.9188	12.1572	70.2412	0	37.6975	23.002	4.30431	4.17407	4.21169	4.3248	4.2457	4.66511	4.12092	4.45692	4.34244
PRKCQ-AS1	1.68898	1.69089	-0.00191518	0.280777	0.315795	1	33.6214	0	43.1516	66.9401	112.888	67.4685	96.3571	85.3154	66.0057	5.70612	5.38178	5.77749	5.93441	6.1751	5.93769	6.0957	6.03854	5.9288
VSTM2B	1.68888	-0.679502	2.36838	0.209174	0.750956	0.161226	74.199	30.4762	155.346	154.799	103.336	580.414	52.4717	7.93631	102.009	6.50008	6.14209	6.92692	6.92433	6.67659	7.94931	6.33986	5.87503	6.66921
PCDHA2	1.68824	0.493865	1.19437	0.00353252	0.617735	0.192447	90.4301	109.125	286.718	440.34	631.305	497.234	198.438	220.233	267.023	7.3847	7.48296	8.11611	8.45328	8.75929	8.5545	7.85278	7.92479	8.06323
KCNB2	1.68704	-4.93993	6.62698	0.754762	0.279189	0.248103	0	11.7972	4.79462	0	15.6307	37.8933	0	0	0	2.73602	2.85448	2.78617	2.73575	2.88969	3.0668	2.73554	2.73563	2.73565
DCLK2	1.68703	1.34845	0.338579	6.8581e-06	0.000627928	0.852333	368.676	212.35	374.939	827.338	1079.38	1170.07	672.592	758.91	1002.09	8.87759	8.47823	8.89007	9.55431	9.79741	9.87276	9.37161	9.47745	9.72849
CRTAC1	1.68699	2.7042	-1.01721	0.210095	0.0208728	0.815756	17.3904	26.5438	38.3569	108.778	151.965	4.62113	214.657	192.456	130.011	5.83507	5.92527	6.03142	6.48412	6.67976	5.67988	6.90513	6.83101	6.58525
FCGBP	1.68665	3.49576	-1.80911	0.704759	0.34066	0.896673	0	0.983104	5.75354	16.735	5.21022	0	0	35.7134	41.0035	3.27811	3.28833	3.33884	3.44379	3.33309	3.27727	3.27737	3.59757	3.6356
FAM13A-AS1	1.68644	0.711515	0.974925	0.371458	0.808738	0.900315	51.0118	0	36.4391	85.767	24.3144	170.982	58.1959	28.7691	56.0048	5.64707	5.17974	5.53865	5.86036	5.43559	6.23512	5.69583	5.47542	5.68123
ZNF300P1	1.68637	0.491953	1.19442	4.65457e-05	0.464779	0.0319477	115.936	129.77	135.208	406.87	477.604	341.964	209.887	125.989	200.017	7.36437	7.42796	7.45206	8.22622	8.35734	8.0896	7.73333	7.4108	7.70064
SGK1	1.68556	-1.05293	2.73848	0.0102812	0.195065	5.12856e-05	584.317	295.914	714.398	1167.27	1745.42	2216.29	198.438	103.172	467.04	9.20929	8.65103	9.38742	9.84404	10.2386	10.48	8.35998	7.95423	9.01748
ZNF488	1.68109	0.139287	1.5418	0.0302612	0.943984	0.17107	891.548	2293.58	1803.74	3083.43	8290.33	4624.83	2787.68	377.967	2329.2	10.3137	11.159	10.9331	11.4459	12.4641	11.8531	11.3471	9.66343	11.1737
CFHR4	1.67983	1.84023	-0.160399	0.841347	0.845825	0.997724	0	0	8.63031	0	0	27.7268	0	0	31.0027	2.66406	2.66365	2.75328	2.6638	2.66338	2.92107	2.66358	2.66367	2.94619
TM4SF1	1.67925	-0.036783	1.71603	1.29346e-07	0.971183	1.31414e-06	1756.43	1257.39	1864.15	4674.3	3967.58	6979.75	1454.9	1619.01	1681.14	10.9342	10.6354	10.9888	11.8832	11.7175	12.2982	10.7639	10.8599	10.8941
SPRY1	1.67804	1.69309	-0.0150467	0.0807988	0.08696	0.999436	177.382	19.6621	90.1388	429.881	362.979	124.77	419.774	213.288	294.025	7.56456	6.61867	7.16315	8.2243	8.08812	7.34353	8.20509	7.69	7.92412
CA6	1.6771	2.03097	-0.353872	0.63803	0.584324	0.991841	11.5936	0	6.71247	31.3782	26.0511	0.924226	46.7475	27.7771	0	3.91337	3.79635	3.86609	4.07909	4.03814	3.80608	4.18793	4.05152	3.79644
FRY-AS1	1.67692	-0.262001	1.93893	0.250542	0.933213	0.40881	5.7968	9.83104	17.2606	37.6538	19.9725	48.0597	7.63225	8.92835	11.0009	4.02364	4.06182	4.12843	4.28642	4.15145	4.35689	4.04088	4.05334	4.07272
PAK3	1.67548	1.39818	0.277301	0.00439726	0.0270179	0.951414	238.828	189.739	316.445	848.256	827.557	704.26	840.501	222.217	901.077	8.38348	8.22453	8.58967	9.41808	9.39589	9.2511	9.40986	8.332	9.47338
HERC5	1.67522	1.71884	-0.0436131	0.000236822	0.000156911	0.992433	91.5894	102.243	156.305	240.566	422.896	455.643	374.934	371.023	408.035	7.38173	7.43737	7.68416	7.97343	8.40426	8.46509	8.3076	8.29924	8.37507
ARHGEF6	1.67455	2.88313	-1.20858	0.000909344	3.27713e-10	0.0971511	180.86	350.968	444.941	1043.85	1487.52	588.732	2032.09	3103.1	2076.18	8.5887	9.04964	9.23516	9.97379	10.3085	9.46606	10.6145	11.0446	10.6358
LINC00327	1.67309	2.83423	-1.16114	0.251294	0.0220997	0.772464	8.11552	0.983104	21.0963	35.5619	27.7878	33.2721	44.8395	102.18	69.0059	4.87467	4.79541	4.99776	5.11681	5.05491	5.0991	5.18494	5.51489	5.33974
FHL3	1.67291	2.52762	-0.854707	0.000708224	3.10366e-08	0.372754	83.4739	96.3442	60.4122	253.117	280.484	231.981	547.614	265.867	571.049	7.20247	7.27516	7.04894	7.89173	7.96827	7.82848	8.50885	7.92807	8.5448
MEGF10	1.67213	1.06627	0.605858	1.5799e-06	0.00590662	0.439508	242.306	255.607	351.925	708.101	1075.04	926.074	478.924	660.698	641.055	8.45614	8.49303	8.73051	9.30924	9.68825	9.5503	8.97621	9.24866	9.22245
AKAP7	1.67115	1.20857	0.462585	0.000328433	0.0184966	0.806318	117.095	295.914	354.802	747.846	894.421	805.925	590.545	607.128	579.05	7.94783	8.5509	8.68889	9.31191	9.47357	9.37901	9.10565	9.12942	9.0888
PFN4	1.67089	0.0720591	1.59883	0.277588	0.985075	0.621318	26.6653	4.91552	34.5213	77.3995	29.5246	103.513	7.63225	16.8647	45.0039	5.04896	4.84113	5.11206	5.39168	5.07221	5.52643	4.87005	4.96189	5.18961
MYC	1.67007	-0.755726	2.42579	0.00587525	0.380652	0.000147162	331.577	217.266	403.707	682.998	738.115	1610	274.761	92.2596	197.017	8.47624	8.15673	8.63522	9.08899	9.15957	9.904	8.33009	7.61727	8.08761
LOC285847	1.66997	0.789727	0.880243	NA	0.927673	0.981707	0	0	8.63031	2.09188	6.07859	19.4087	0	0	15.0013	2.38783	2.38757	2.46757	2.40778	2.44478	2.55646	2.38752	2.38758	2.52141
TAL2	1.6686	0.332149	1.33645	0.44965	0.936851	0.846429	10.4342	6.88173	10.5482	33.47	19.9725	35.1206	20.0347	0	15.0013	3.96911	3.93687	3.96986	4.14937	4.04922	4.161	4.04966	3.87144	4.00832
MAGEE2	1.66841	1.95066	-0.282248	0.0396219	0.0129155	0.96387	23.1872	44.2397	81.5085	65.8942	216.224	192.239	186.99	211.304	179.015	6.26777	6.44644	6.69603	6.60043	7.26242	7.18348	7.16525	7.24636	7.13689
MID2	1.66824	0.624829	1.04341	0.0176213	0.575614	0.462814	23.1872	63.9017	47.9462	167.35	131.992	131.24	51.5177	77.3791	80.0069	5.92718	6.22804	6.12172	6.71278	6.57563	6.57228	6.14666	6.30855	6.32342
NEBL-AS1	1.66818	0.708021	0.960156	0.512175	0.856674	0.934645	11.5936	0.983104	10.5482	48.1132	23.446	1.84845	4.77016	7.93631	25.0021	3.77337	3.66851	3.76354	4.05308	3.87581	3.6774	3.70749	3.73877	3.88804
CADM3	1.66572	1.23114	0.434576	0.274193	0.516776	0.965959	18.5498	18.679	19.1785	73.2157	50.3655	55.4536	31.483	3.96816	97.0083	5.09034	5.09077	5.09481	5.4529	5.32154	5.35311	5.1913	4.96153	5.56484
C4orf36	1.66554	1.48115	0.184393	0.0566314	0.118645	0.983969	11.5936	32.4424	19.1785	70.0779	56.4441	74.8623	71.5523	51.586	54.0046	5.27256	5.4502	5.34082	5.69871	5.61721	5.72596	5.70733	5.5859	5.60155
ZNF365	1.66542	-0.0225845	1.688	9.18384e-06	0.985898	8.7733e-05	137.964	270.354	209.045	650.574	623.49	686.7	206.071	195.432	207.018	7.71742	8.17054	7.98622	8.88473	8.84788	8.93277	7.97631	7.94017	7.9796
CA14	1.66321	1.40366	0.259544	7.47457e-06	0.000267577	0.917993	1298.48	2003.57	2287.03	5854.12	5996.1	5854.05	3946.83	7196.25	3646.31	10.922	11.2931	11.4116	12.3125	12.3367	12.3125	11.923	12.5223	11.8467
PGAM2	1.66162	2.13005	-0.468432	0.0145638	0.000883813	0.884948	52.1712	19.6621	59.4533	155.845	151.965	107.21	143.105	239.081	192.016	6.46089	6.18693	6.51009	6.99827	6.98332	6.7849	6.94716	7.27817	7.13025
NINJ1	1.65901	2.11673	-0.457721	9.44176e-05	1.97345e-07	0.77542	350.127	390.292	317.404	1481.05	1085.46	774.501	2152.29	1466.23	969.083	8.99463	9.07699	8.92033	10.2449	9.95174	9.64646	10.6115	10.2353	9.84749
OSR1	1.6585	-0.0238223	1.68232	0.00409351	0.988915	0.0164679	177.382	153.364	275.211	400.595	651.278	861.379	270.945	102.18	223.019	7.83805	7.74273	8.14818	8.4414	8.85466	9.10714	8.1365	7.50232	7.99482
SCD5	1.65828	0.793153	0.865132	5.16586e-07	0.0489757	0.0864908	8556.08	12246.5	17840.8	36791.9	47291.4	37894.2	21200.5	19964.8	25800.2	13.5629	13.8822	14.2345	14.9538	15.2143	14.9841	14.4013	14.3428	14.5948
DGKG	1.65734	-0.786651	2.44399	0.145083	0.642282	0.060773	121.733	50.1383	116.03	355.619	105.941	446.401	19.0806	21.8249	126.011	6.88109	6.43663	6.85275	7.63506	6.8001	7.82169	6.13955	6.17131	6.90193
CACNB2	1.65704	1.39488	0.262155	0.00104215	0.00900815	0.944635	165.788	238.894	154.387	605.599	372.531	785.592	311.014	678.555	481.041	7.96707	8.21287	7.92068	8.95026	8.54719	9.18053	8.40712	9.04978	8.75476
MYOT	1.65629	1.35818e-05	1.65627	0.568901	0.999993	0.845647	22.0278	0	12.466	49.1591	40.8134	18.4845	12.4024	0	22.0019	4.23829	4.0437	4.15917	4.42414	4.37318	4.20996	4.15861	4.04374	4.2382
AKAP6	1.65596	1.8021	-0.146135	4.89106e-09	1.00687e-10	0.951414	270.131	281.168	378.775	1000.96	1088.94	842.894	1030.35	1107.12	1108.1	8.69831	8.72596	8.94901	9.77606	9.85405	9.6201	9.80278	9.86933	9.87014
METTL11B	1.65537	1.38601	0.26937	0.703968	0.794856	0.992148	12.753	0	3.83569	30.3322	21.7093	0	12.4024	30.7532	0	3.55289	3.43575	3.47268	3.68912	3.62605	3.43556	3.54993	3.69222	3.4358
KIF21B	1.65362	0.37051	1.28311	0.00224168	0.717749	0.0971068	251.581	367.681	432.475	920.426	895.29	1494.47	322.462	272.811	765.066	8.48606	8.77056	8.90025	9.55598	9.53081	10.0152	8.66885	8.54392	9.38824
LOC101927636	1.65099	-1.17417	2.82515	NA	NA	NA	0	0	6.71247	10.4594	5.21022	5.54536	0	0	3.00026	1.71675	1.71658	1.77918	1.81176	1.76566	1.76868	1.71656	1.71659	1.7452
LINC00884	1.64794	-0.0925163	1.74046	0.493176	0.986237	0.770731	24.3466	1.96621	10.5482	34.516	26.0511	54.5293	11.4484	0	23.002	4.3207	4.12706	4.2065	4.39519	4.33404	4.52067	4.21445	4.10792	4.3104
RIMS3	1.64627	-0.0498899	1.69616	0.0955937	0.985355	0.244684	32.4621	20.6452	110.276	108.778	165.859	237.526	54.3798	35.7134	68.0058	5.99644	5.88641	6.4892	6.4817	6.72601	6.96166	6.16486	6.02249	6.25578
KLK6	1.64611	-2.23866	3.88476	0.59139	0.475649	0.273304	0	19.6621	55.6176	93.0886	48.6287	94.271	0	0	16.0014	4.62851	4.83527	5.11711	5.33344	5.06964	5.34015	4.62626	4.62668	4.80033
LINC00893	1.64557	-0.916843	2.56242	0.618165	0.846118	0.689214	16.231	0	13.4249	27.1944	2.60511	62.8474	6.67822	0	9.00077	3.7929	3.62924	3.76708	3.88666	3.6576	4.13335	3.70086	3.62928	3.72437
CETN4P	1.64527	1.89557	-0.250305	0.404223	0.347048	0.991366	0	13.7635	18.2195	58.5726	19.1041	23.1056	16.2185	58.5303	45.0039	4.49087	4.61645	4.65413	4.93166	4.66131	4.69373	4.63736	4.93162	4.85028
AXIN2	1.6452	2.90072	-1.25552	0.176834	0.00474465	0.657507	37.0995	1.96621	116.03	130.742	202.33	152.497	355.854	420.625	383.033	6.58343	6.17287	7.10743	7.17922	7.46631	7.27585	7.89087	8.02688	7.95007
LINC01340	1.64375	-1.35454	2.99828	NA	NA	NA	3.47808	0	6.71247	21.9647	3.47348	6.46958	0	0	4.00034	2.27459	2.24129	2.30422	2.42903	2.27444	2.30204	2.24125	2.2413	2.2794
NCKAP1L	1.64178	1.31663	0.32515	0.611802	0.741873	0.991841	2.31872	6.88173	1.91785	31.3782	2.60511	0.924226	1.90806	16.8647	9.00077	2.89168	2.93626	2.88729	3.14011	2.89412	2.87702	2.88718	3.02605	2.95622
LIX1	1.641	0.909575	0.731422	0.246516	0.646871	0.918633	3.47808	114.04	53.6997	345.16	107.678	82.2561	56.2878	138.885	127.011	5.84763	6.68067	6.32422	7.41972	6.64925	6.51079	6.34286	6.79425	6.7417
ZNF582-AS1	1.64076	1.05774	0.583017	0.0110134	0.178165	0.815965	108.98	58.9862	161.099	303.322	458.499	264.329	128.794	320.429	236.02	7.28748	6.99188	7.51695	7.95573	8.28176	7.85405	7.38088	7.99742	7.77266
GUSBP9	1.63956	1.10644	0.533124	NA	NA	NA	3.47808	0.983104	2.87677	5.22969	0	17.5603	4.77016	2.97612	8.00069	2.29533	2.27158	2.28961	2.31147	2.26189	2.41634	2.30725	2.29056	2.3364
SLC24A3	1.63823	2.62927	-0.991038	0.0096253	4.10339e-06	0.43189	81.1552	59.9693	186.031	288.679	423.765	306.843	637.293	997.991	391.034	7.38131	7.23465	7.87573	8.19548	8.50264	8.24263	8.85375	9.26526	8.43616
EFS	1.63777	0.839149	0.798621	9.12805e-05	0.11114	0.313896	155.354	102.243	210.963	457.075	468.92	532.354	320.554	275.787	242.021	7.73228	7.4897	7.93147	8.51544	8.53686	8.64267	8.23451	8.12183	8.02738
TMEM220-AS1	1.63697	1.79752	-0.160549	0.107912	0.0771136	0.99012	18.5498	11.7972	39.3159	103.548	41.6818	72.0896	82.0467	49.602	111.01	5.49426	5.42845	5.66438	6.04378	5.68167	5.8791	5.93481	5.73784	6.07884
LINC00921	1.63636	2.18261	-0.546248	0.767674	0.703217	0.991366	0	0	8.63031	17.781	0	9.24226	12.4024	0	27.0023	2.90581	2.90543	2.98598	3.06281	2.90518	2.9914	3.01874	2.90545	3.13232
SYTL3	1.63596	2.79743	-1.16148	0.360957	0.0669416	0.842301	19.7091	22.6114	20.1374	116.099	78.1533	0	128.794	189.479	116.01	5.63695	5.66387	5.63912	6.28272	6.08186	5.4049	6.3415	6.57802	6.28248
PTH2R	1.63581	0.296938	1.33888	0.00282003	0.793359	0.0762777	149.557	120.922	140.962	372.354	459.368	446.401	166.001	81.3472	258.022	7.51677	7.39008	7.48001	8.16099	8.33006	8.30658	7.58169	7.18262	7.88312
ST8SIA5	1.63474	2.98902	-1.35428	0.111149	0.000532884	0.478846	53.3306	37.3579	61.3711	133.88	290.036	48.0597	234.692	810.496	162.014	6.62406	6.47922	6.68528	7.11906	7.67191	6.57632	7.50921	8.5576	7.24466
TPPP3	1.63474	1.94635	-0.311609	1.45556e-06	3.72507e-09	0.843466	100.864	142.55	121.783	420.467	375.136	340.115	507.545	423.601	478.041	7.50207	7.69767	7.60434	8.47046	8.37923	8.30227	8.62608	8.47658	8.57593
PPAP2B	1.63455	1.42594	0.208607	1.16286e-05	0.000211347	0.942111	1885.12	927.067	1675.24	5712.92	4173.39	4045.34	3288.54	3638.8	5128.44	11.1217	10.5179	11.0161	12.1907	11.875	11.8441	11.6417	11.7401	12.0811
DAPL1	1.63378	0.906398	0.72738	0.468606	0.777849	0.951414	6.95616	4.91552	1.91785	21.9647	9.55207	11.0907	3.81612	13.8885	8.00069	3.14194	3.12313	3.09478	3.2665	3.16505	3.17848	3.11283	3.20223	3.15127
HEY1	1.63344	1.30286	0.330587	1.41204e-11	1.52301e-07	0.680658	1973.23	2376.16	2885.4	7131.21	7500.98	7817.1	5752.81	5383.8	6715.58	11.4151	11.5766	11.7506	12.6193	12.6704	12.7122	12.4053	12.3402	12.559
RPGRIP1	1.63281	-0.856748	2.48956	0.641903	0.866279	0.73302	2.31872	0	27.8088	8.36751	10.4204	74.8623	6.67822	0	10.0009	3.62122	3.59382	3.86569	3.68618	3.70701	4.18419	3.66828	3.59387	3.70288
CNR1	1.63279	1.22855	0.404236	7.75724e-05	0.00589223	0.815965	162.31	98.3104	200.415	493.683	507.128	428.841	301.474	390.863	388.033	7.81181	7.52136	7.94852	8.63083	8.65362	8.51532	8.23982	8.44073	8.43494
APC2	1.6324	1.24634	0.386065	7.47457e-06	0.00131883	0.792284	215.641	209.401	281.924	752.03	779.796	660.822	411.187	525.781	741.064	8.28057	8.2596	8.46987	9.2716	9.30425	9.15774	8.7601	8.96186	9.2586
KCNE4	1.62615	1.83488	-0.208733	0.000741658	9.86716e-05	0.955273	388.386	182.857	468.914	856.624	1459.73	893.726	1303.21	1501.95	905.078	9.01691	8.48223	9.16599	9.68165	10.1781	9.71989	10.0696	10.2054	9.73128
MEST	1.62326	2.23499	-0.611728	0.000233958	8.23475e-08	0.616166	13437	19607	14638.9	64560.6	58337.1	24000.3	82307.1	89974	52191.5	14.2542	14.5883	14.3282	15.75	15.6458	14.7746	16.003	16.097	15.5325
LOC284395	1.62273	-1.16341	2.78615	0.518537	0.73306	0.457327	6.95616	9.83104	7.67139	28.2404	13.8939	33.2721	0.954031	0	10.0009	3.50702	3.53263	3.51329	3.6793	3.56777	3.71468	3.45016	3.44093	3.53413
ENOX1-AS2	1.62203	1.11811	0.503923	0.600968	0.784821	0.982335	6.95616	0	8.63031	16.735	3.47348	27.7268	0.954031	18.8487	14.0012	3.34729	3.28134	3.36222	3.43126	3.31463	3.51545	3.29059	3.44831	3.40873
SLC9A7	1.62195	0.252665	1.36928	0.000333553	0.793495	0.0163189	142.601	231.029	329.87	714.376	813.663	639.564	224.197	255.946	359.031	7.85546	8.16874	8.43187	9.07485	9.19119	8.9779	8.14759	8.24198	8.49785
PDZD9	1.62193	0.373802	1.24812	NA	NA	NA	0	0	7.67139	2.09188	8.6837	12.9392	0	0	10.0009	2.11517	2.11495	2.18625	2.1351	2.19527	2.23153	2.11492	2.11496	2.20656
LMO7DN-IT1	1.62063	1.65925	-0.0386154	0.721793	0.746275	1	5.7968	0	12.466	6.27563	0	49.9082	5.72419	0	52.0045	3.59477	3.53019	3.6621	3.59957	3.52966	3.96191	3.59354	3.53023	3.97534
MAP3K14-AS1	1.61937	-1.97659	3.59596	0.773032	0.754835	0.73506	0	0	15.3428	33.47	0	13.8634	1.90806	0	2.00017	2.68145	2.68106	2.82982	2.97444	2.68081	2.81674	2.70118	2.68108	2.70221
SOX6	1.617	0.494219	1.12278	4.87226e-05	0.428417	0.0404889	661.994	1047.99	1424.96	2124.3	3934.59	3559.19	1527.4	1312.47	1577.14	9.90208	10.288	10.5632	10.9382	11.5503	11.4483	10.627	10.4883	10.6567
TIMP4	1.61673	1.48168	0.135049	0.00392074	0.0107922	0.983969	128.689	179.908	131.373	465.443	681.671	202.405	373.98	487.091	368.032	7.65546	7.86308	7.6661	8.57336	8.90059	7.9419	8.39602	8.61128	8.38327
AZIN1-AS1	1.61582	1.34861	0.267209	0.407236	0.562769	0.99012	4.63744	5.89862	9.58924	33.47	16.499	12.0149	5.72419	34.7214	11.0009	3.74222	3.75405	3.78889	3.98287	3.85029	3.81097	3.7523	3.99201	3.80186
ASB4	1.61441	-5.53939	7.15381	0.750782	0.172127	0.143548	12.753	0	12.466	0	7.81533	69.3169	0	0	0	3.24331	3.10234	3.24062	3.10258	3.19184	3.67609	3.10223	3.10238	3.10241
LINC01549	1.61418	-0.993219	2.6074	0.219813	0.58034	0.0815898	38.2589	19.6621	80.5496	184.085	72.9431	167.285	28.6209	2.97612	38.0033	5.72317	5.55484	6.01204	6.47247	5.96678	6.41251	5.63972	5.36736	5.72049
LOC100505921	1.6129	0.445593	1.16731	0.10877	0.808448	0.608441	20.8685	24.5776	33.5623	135.972	56.4441	49.9082	39.1153	46.6258	22.0019	5.28052	5.31196	5.38516	5.9467	5.54681	5.50368	5.42735	5.48117	5.28975
PCDH19	1.61084	2.39445	-0.783612	0.00144914	3.09971e-07	0.480322	213.322	120.922	223.429	624.426	707.722	370.615	1144.84	1215.25	571.049	8.27563	7.91145	8.30694	9.12543	9.2365	8.68815	9.68086	9.73786	9.0477
CTF1	1.61077	2.34551	-0.734741	NA	NA	NA	0	0	4.79462	5.22969	9.55207	0	4.77016	18.8487	1.00009	2.19346	2.19323	2.23862	2.2426	2.28124	2.19315	2.23839	2.35721	2.20293
CNTD1	1.61035	1.44524	0.165113	0.527926	0.628694	0.992433	0	2.94931	22.0552	24.0566	27.7878	24.9541	8.58628	7.93631	52.0045	3.99461	4.02241	4.18849	4.20397	4.23241	4.21099	4.07475	4.06895	4.38987
MAP2	1.6087	1.14351	0.465183	5.60786e-06	0.00290674	0.676862	2929.7	5551.59	4197.21	10204.2	17160.7	11303.3	10874	9212.08	7924.68	12.0394	12.6117	12.3547	13.2015	13.7333	13.3043	13.2653	13.0998	12.9519
C2orf72	1.60853	1.02761	0.580924	0.000851964	0.0695515	0.691405	98.5456	58.0031	120.824	324.241	266.59	255.086	210.841	188.487	166.014	7.1182	6.87556	7.22676	7.87937	7.73523	7.70349	7.57121	7.49672	7.41546
SNTG1	1.60825	0.97911	0.629137	0.000568664	0.0771136	0.626388	235.35	260.523	236.854	620.242	747.667	866	373.98	302.572	768.066	8.30952	8.38093	8.31313	9.07249	9.2368	9.36868	8.65379	8.49096	9.26059
HOXD-AS2	1.60821	0.740364	0.867843	NA	0.910758	0.969646	3.47808	0	5.75354	21.9647	3.47348	2.77268	12.4024	0	3.00026	2.46983	2.43645	2.49078	2.62471	2.46963	2.46305	2.54909	2.43646	2.46526
NID1	1.6078	2.53449	-0.926692	0.017089	2.74984e-05	0.533114	59.1274	71.7666	42.1926	206.05	249.222	72.0896	268.083	320.429	414.036	6.78343	6.8678	6.65025	7.48122	7.61655	6.8694	7.66985	7.80457	8.00756
LOC101928386	1.60702	-1.84673	3.45375	NA	NA	NA	6.95616	0	3.83569	15.6891	7.81533	9.24226	0	0	3.00026	2.34577	2.28075	2.31732	2.41998	2.3536	2.36614	2.28071	2.28077	2.30952
ST3GAL5	1.60438	0.888812	0.715566	0.00233887	0.183317	0.608441	319.983	226.114	824.674	1236.3	1555.25	1378.02	884.387	778.751	876.075	8.89276	8.64626	9.66714	10.0379	10.2569	10.1407	9.72967	9.61638	9.72118
PLEKHG7	1.60417	0.0749126	1.52925	NA	NA	NA	0	9.83104	8.63031	0	1.73674	54.5293	10.4943	0	9.00077	3.10252	3.20515	3.19327	3.10215	3.12094	3.55412	3.21165	3.10198	3.19696
MGC2889	1.60356	0.970362	0.633198	0.0922532	0.435782	0.87904	48.6931	149.432	154.387	64.8482	522.759	484.294	269.991	208.328	213.018	6.88098	7.44568	7.46624	6.99726	8.38047	8.31577	7.85232	7.6657	7.68121
DBIL5P	1.60304	1.6167	-0.0136657	0.633168	0.670053	1	4.63744	0.983104	7.67139	2.09188	8.6837	29.5752	25.7588	0	15.0013	3.26477	3.22975	3.29233	3.24058	3.30138	3.46694	3.43958	3.22017	3.3557
FXYD6	1.60154	1.13623	0.465309	4.81007e-06	0.00274902	0.669978	4308.18	8146.98	6931.1	19512	24118.1	15203.5	17147.8	11316.2	14150.2	12.6122	13.1829	13.0331	14.0405	14.2593	13.7878	13.909	13.4964	13.7162
CHRNA3	1.59944	-3.82794	5.42738	NA	NA	NA	0	0	7.67139	14.6431	8.6837	0	0	0	0	1.68506	1.6849	1.75603	1.81478	1.76503	1.68485	1.68487	1.68491	1.68491
MT1G	1.59923	3.49233	-1.8931	0.662953	0.226355	0.835978	0	0	4.79462	10.4594	3.47348	0.924226	20.0347	14.8806	20.0017	2.91511	2.91473	2.96044	3.01127	2.94798	2.92363	3.08995	3.04869	3.08958
PTN	1.59788	1.63895	-0.0410626	2.5229e-07	1.06495e-07	0.992148	8048.28	10787.6	8581.41	32793.3	29187.7	21012.3	22067.7	36122.1	27199.3	13.4213	13.6843	13.4779	14.7705	14.6511	14.3207	14.3694	14.8705	14.5794
LOC101927755	1.59722	0.585329	1.01189	0.274193	0.809422	0.834448	9.27488	9.83104	12.466	33.47	24.3144	37.8933	6.67822	26.7851	14.0012	4.15372	4.15831	4.18148	4.34543	4.27857	4.3759	4.12963	4.2972	4.19477
ST3GAL6-AS1	1.59693	0.644671	0.952263	0.267477	0.779203	0.852717	35.9402	1.96621	34.5213	59.6185	70.338	88.7257	37.2072	20.8328	55.0047	5.35437	5.04811	5.34344	5.51496	5.57922	5.67836	5.36362	5.23219	5.48606
TMEM257	1.59671	1.71612	-0.119412	0.0237306	0.0143983	0.991252	77.6771	66.8511	163.017	216.509	390.767	323.479	186.99	571.415	253.022	7.15863	7.08711	7.57291	7.76292	8.20684	8.05801	7.66277	8.52231	7.87389
LCTL	1.59661	0.792467	0.804145	0.701653	0.896804	0.970867	0	0	29.7266	0	21.7093	68.3927	3.81612	22.8169	25.0021	3.9095	3.90847	4.18906	3.90884	4.12282	4.44986	3.9506	4.13217	4.15057
LOC101928471	1.59637	-0.448163	2.04453	0.746344	0.955501	0.890807	9.27488	0	5.75354	2.09188	3.47348	39.7417	0	0	11.0009	2.86512	2.77066	2.83068	2.79314	2.80733	3.1144	2.77059	2.77068	2.88159
GJB2	1.59478	3.40891	-1.81413	0.0354402	9.41681e-08	0.0493339	198.251	149.432	140.003	960.172	287.431	225.511	662.098	2266.81	2249.19	8.22782	8.03124	7.98819	9.56205	8.50541	8.32011	9.21555	10.4194	10.4113
LOC101928128	1.59463	0.598683	0.99595	NA	0.90124	0.942111	5.7968	1.96621	1.91785	14.6431	6.07859	8.31803	9.54031	3.96816	1.00009	2.53893	2.50319	2.50271	2.61527	2.5415	2.5616	2.57232	2.52208	2.49394
TJP1	1.59371	1.31231	0.281399	0.243981	0.415562	0.980286	6.95616	5.89862	14.3839	26.1485	29.5246	26.8026	18.1266	29.7612	20.0017	4.16824	4.15796	4.23346	4.32787	4.35319	4.33295	4.26478	4.3547	4.28002
BTD	1.59353	0.815269	0.778264	4.00086e-05	0.0901946	0.27431	324.621	159.263	295.348	706.009	765.902	878.015	489.418	403.76	477.041	8.56567	8.07132	8.49415	9.20563	9.27818	9.40133	8.89203	8.73547	8.87083
UGT8	1.5929	0.348379	1.24452	6.92334e-05	0.634328	0.0158625	1863.09	2986.67	3996.79	6343.62	12148.5	8196.04	4515.43	3472.14	3276.28	11.3392	11.7546	12.027	12.4783	13.1445	12.7374	12.1441	11.8941	11.84
SOX10	1.59193	-0.21937	1.8113	0.00290063	0.85431	0.00295204	430.122	909.371	1156.46	2079.33	2566.9	2879.89	952.123	347.214	845.073	9.31416	9.93838	10.1561	10.7161	10.9261	11.0424	9.9794	9.15189	9.8735
RTP4	1.59102	0.0221311	1.56889	0.51025	0.996348	0.813411	0	6.88173	25.8909	40.7916	10.4204	48.0597	10.4943	5.95224	17.0015	3.93565	4.0056	4.17323	4.28318	4.03946	4.33236	4.0403	3.99643	4.09927
PIP5KL1	1.58922	0.399186	1.19004	0.620032	0.943847	0.930596	2.31872	0	12.466	14.6431	6.94696	23.1056	8.58628	0.992039	10.0009	3.03297	3.01024	3.12414	3.14229	3.07568	3.20913	3.09043	3.01993	3.10288
PRCAT47	1.58897	0.319621	1.26935	NA	0.972418	0.963847	0	0	11.5071	0	6.07859	28.651	12.4024	0	2.00017	2.58712	2.58678	2.69865	2.5869	2.6479	2.83997	2.70671	2.58679	2.60747
LRRN1	1.58767	1.70193	-0.114266	0.00137837	0.000532823	0.986968	925.169	916.253	1982.1	2262.37	5554.1	3676.57	4342.75	5109.99	2988.26	10.438	10.4297	11.0996	11.2224	12.106	11.6901	11.8561	12.0207	11.4874
CA10	1.58703	-2.21008	3.79712	0.30422	0.123837	0.00657758	1212.69	2115.64	3070.47	4226.64	7037.27	7960.36	516.131	31.7453	835.072	10.434	10.958	11.3274	11.6546	12.1938	12.3269	9.70887	8.3086	10.1042
ZNF571-AS1	1.58633	0.565925	1.0204	0.611346	0.912473	0.945864	13.9123	0	23.0142	41.8376	18.2358	50.8324	6.67822	0	48.0041	4.31003	4.1697	4.38944	4.53233	4.34853	4.59311	4.23996	4.16975	4.5743
SLC1A1	1.58631	-0.971649	2.55796	0.0418332	0.330721	0.00135248	477.656	690.139	1211.12	1363.9	2813.52	2966.77	542.844	86.3074	584.05	9.24024	9.55295	10.0672	10.1806	10.9035	10.9583	9.3463	8.1043	9.40845
ATP1A4	1.58628	-0.338043	1.92432	0.665008	0.958071	0.849066	24.3466	0.983104	3.83569	40.7916	10.4204	36.0448	0	0	23.002	3.91663	3.7003	3.73018	4.03976	3.79513	4.00667	3.68957	3.68974	3.90601
CCDC26	1.58205	-5.80816	7.39021	0.589746	0.0257796	0.00930266	5.7968	22.6114	1.91785	7.32157	23.446	60.0747	0	0	0	3.49152	3.6502	3.44923	3.50712	3.65762	3.92024	3.42759	3.42775	3.42778
SERINC5	1.58145	0.579851	1.0016	5.80314e-05	0.306746	0.0842312	8103.93	9995.22	17231.9	34862.2	34453.5	36421.9	13428	24904.2	14478.2	13.4212	13.6085	14.1208	14.8289	14.8167	14.8744	13.882	14.4851	13.9533
TIAM2	1.5803	1.96245	-0.382151	0.0298449	0.00437517	0.930596	20.8685	42.2735	30.6856	102.502	77.2849	101.665	150.737	140.87	75.0064	5.85517	6.03085	5.93926	6.39221	6.25883	6.38833	6.60292	6.56349	6.24569
ARMCX2	1.58019	1.54557	0.0346259	3.51902e-06	6.51502e-06	0.992433	381.429	275.269	403.707	932.978	1159.27	1077.65	1144.84	741.053	1209.1	8.98066	8.73745	9.02418	9.7347	9.93484	9.86689	9.92306	9.52925	9.97412
CDH20	1.57998	0.774823	0.80516	0.0375844	0.475387	0.71312	24.3466	66.8511	57.5354	133.88	165.859	146.028	80.1386	123.013	52.0045	6.02833	6.33843	6.27896	6.67678	6.80256	6.72677	6.41664	6.63007	6.24184
SLC4A10	1.57997	0.0610907	1.51888	0.0402102	0.976335	0.165766	22.0278	68.8173	70.0014	184.085	118.098	180.224	46.7475	53.5701	68.0058	5.93041	6.27963	6.28684	6.80035	6.54008	6.78752	6.13183	6.18044	6.27465
MT1L	1.57915	2.51644	-0.937292	0.392192	0.118486	0.888225	8.11552	2.94931	5.75354	30.3322	7.81533	12.0149	40.0693	43.6497	12.001	4.00438	3.9525	3.98079	4.19293	4.00079	4.04058	4.26365	4.28792	4.04055
SSC4D	1.57851	2.16389	-0.585386	0.0597019	0.00482637	0.869765	53.3306	25.5607	37.398	175.718	98.1258	73.0138	186.99	250.986	82.007	6.32322	6.09644	6.19996	6.92954	6.59444	6.45222	6.96987	7.16913	6.50592
REPS2	1.57845	-1.11762	2.69607	0.455367	0.678298	0.330431	148.398	265.438	180.278	465.443	642.594	666.367	65.8281	0.992039	207.018	7.50001	7.91308	7.63058	8.36876	8.65264	8.68522	7.03705	6.35574	7.7284
APBB2	1.57844	1.52179	0.0566519	2.44197e-06	6.52722e-06	0.991841	2913.47	4985.32	5342.16	9984.53	15038.4	14523.3	13364.1	13957	10702.9	12.1109	12.5793	12.6424	13.2385	13.6505	13.6149	13.5302	13.5743	13.3073
LINC01301	1.57722	0.714181	0.863042	0.0739604	0.583876	0.738225	27.8246	190.722	210.004	257.301	622.621	400.19	308.152	158.726	237.02	6.82413	7.72274	7.7886	7.93335	8.64622	8.27393	8.06833	7.6023	7.87393
LYPD1	1.57705	2.40475	-0.827694	0.00248369	4.55449e-07	0.430257	46.3744	46.2059	74.796	158.983	184.963	156.194	316.738	368.047	203.017	6.65751	6.65381	6.85295	7.26705	7.36487	7.25598	7.74775	7.8637	7.42704
KCNQ1OT1	1.57685	1.16112	0.415733	0.235484	0.481236	0.963189	1310.08	110.108	756.591	1886.87	1412.84	3193.2	1285.08	867.042	2715.23	10.3117	8.48608	9.81852	10.6597	10.3826	11.1857	10.2938	9.93722	11.0208
DUSP5P1	1.57536	-1.72224	3.2976	0.614814	0.625612	0.440246	10.4342	0.983104	41.2337	25.1025	32.1297	99.8164	0	0	16.0014	4.30423	4.19861	4.57247	4.44283	4.50211	4.92342	4.18657	4.18688	4.35946
LINC01567	1.57407	1.81834	-0.244262	0.702513	0.681199	0.992148	6.95616	0	2.87677	7.32157	21.7093	0	7.63225	24.801	2.00017	2.94475	2.87922	2.90692	2.94802	3.06737	2.8791	2.9508	3.09004	2.89862
TBX15	1.57398	1.12073	0.453249	0.0075625	0.0988515	0.869765	231.872	414.87	655.904	1083.59	1543.09	1253.25	601.994	1612.06	620.053	8.65039	9.07681	9.45475	9.90369	10.2387	10.0398	9.38151	10.2809	9.40667
CACNG4	1.57344	0.64246	0.93098	0.00179131	0.380033	0.313176	206.366	436.498	565.765	1251.99	1121.07	1226.45	556.2	911.684	420.036	8.47204	9.02201	9.23563	9.94896	9.84519	9.92961	9.22126	9.65433	8.9913
METRN	1.57288	1.61944	-0.0465654	4.25685e-05	2.33681e-05	0.992148	108.98	109.125	93.0156	381.768	296.114	247.693	306.244	344.238	305.026	7.36324	7.36278	7.27868	8.20439	8.00965	7.87933	8.0347	8.12372	8.03163
FN1	1.57237	1.94261	-0.370237	0.0417488	0.00809656	0.942111	95.0675	121.905	79.5907	575.266	208.409	98.8922	300.52	435.505	404.035	7.25211	7.38972	7.15929	8.53148	7.73422	7.27128	8.00174	8.29654	8.23511
OLIG1	1.57227	1.39398	0.178296	1.4764e-05	0.000190677	0.951607	791.843	989.002	1391.4	3343.87	3603.74	2488.02	2760.01	3553.48	2025.17	10.174	10.358	10.6552	11.4853	11.5601	11.1959	11.2965	11.546	10.9999
PODN	1.57212	0.264785	1.30734	0.0108595	0.838819	0.150234	173.904	278.218	433.433	568.991	1256.53	808.698	500.866	177.575	386.033	8.09128	8.41829	8.76504	8.99353	9.71619	9.30464	8.88511	8.10366	8.67128
GRB14	1.57152	1.12795	0.443565	0.0157604	0.136531	0.893722	220.278	388.326	610.834	602.461	774.586	2248.64	812.834	835.297	1018.09	8.57299	8.9768	9.34683	9.33511	9.55371	10.5612	9.59662	9.62103	9.80113
CARD10	1.57008	0.377678	1.1924	0.708508	0.957381	0.950448	9.27488	0	15.3428	16.735	14.7623	41.5902	0	0	32.0027	3.71278	3.62562	3.76502	3.77651	3.76018	3.95523	3.62551	3.62565	3.89202
FXYD7	1.56972	0.478447	1.09127	0.11218	0.782491	0.645236	66.0835	65.868	58.4943	126.559	193.647	244.92	116.392	15.8726	133.011	6.46303	6.46097	6.41215	6.78362	7.04363	7.20235	6.73717	6.05786	6.81207
LINC01351	1.56947	1.19195	0.377512	1.85858e-05	0.00239426	0.806318	633.01	922.151	1019.34	2571.96	2385.41	2685.8	1288.9	2677.51	1917.16	9.84378	10.1556	10.2424	11.1042	11.0306	11.147	10.451	11.1439	10.8198
SCG3	1.56902	0.772348	0.796676	4.24236e-08	0.0229264	0.0605297	940.241	975.239	912.895	2682.83	3134.82	2573.97	1826.97	1149.77	1854.16	10.1766	10.2078	10.1511	11.1482	11.3028	11.1075	10.7769	10.352	10.7909
LOC100379224	1.56825	0.819287	0.74896	0.00428854	0.25959	0.583412	45.215	93.3949	59.4533	174.672	222.303	191.315	101.127	118.053	131.011	6.46842	6.7654	6.56584	7.11542	7.2724	7.17348	6.80515	6.88657	6.94426
MCF2L2	1.5673	-0.285184	1.85248	0.546639	0.954532	0.762132	3.47808	12.7803	26.8499	32.4241	21.7093	73.9381	32.4371	2.97612	0	4.21126	4.30421	4.4277	4.47159	4.38479	4.74182	4.47189	4.20496	4.17213
DUSP9	1.56692	1.07456	0.492357	NA	NA	NA	2.31872	0.983104	0.958924	5.22969	0.86837	6.46958	0	8.92835	0	1.48314	1.47042	1.47017	1.51004	1.46926	1.52132	1.46091	1.54292	1.46095
FBXO15	1.56624	0.946118	0.620126	0.0617083	0.386648	0.852717	25.5059	30.4762	32.6034	75.3076	77.2849	109.983	50.5636	87.2994	33.0028	5.57922	5.61632	5.63207	5.90337	5.91435	6.06894	5.75659	5.96554	5.63516
CNIH2	1.56622	2.00303	-0.436806	0.245944	0.119855	0.955273	16.231	6.88173	3.83569	25.1025	24.3144	29.5752	37.2072	35.7134	34.0029	4.46414	4.37853	4.34843	4.53706	4.53088	4.57164	4.62726	4.61658	4.60427
IGFBP1	1.56433	-3.13648	4.70081	0.767839	0.550771	0.5367	15.0717	0	1.91785	0	13.0256	36.969	1.90806	0	0	2.8627	2.71415	2.73475	2.7143	2.84464	3.0394	2.73464	2.71418	2.71419
LINC01135	1.56407	-0.552312	2.11638	0.430612	0.868061	0.529451	6.95616	21.6283	4.79462	32.4241	15.6307	50.8324	2.86209	3.96816	16.0014	3.92506	4.05638	3.90309	4.14068	4.00518	4.26718	3.88334	3.89483	4.00846
SCN2A	1.56369	0.389214	1.17447	0.00575454	0.707995	0.17745	280.565	93.3949	341.377	573.175	658.225	882.636	283.347	333.325	320.027	8.31971	7.62274	8.46865	8.89339	9.01399	9.27737	8.32671	8.45015	8.4188
RALYL	1.56292	-1.21497	2.77789	0.0678767	0.223569	0.00117263	56.8086	343.103	286.718	529.245	980.39	520.339	124.978	127.973	43.0037	7.05829	8.20254	8.05982	8.56781	9.13199	8.55336	7.4758	7.49082	6.93932
FAM131B	1.56157	0.7564	0.805166	0.000604679	0.207582	0.371675	143.761	270.354	218.635	636.977	465.446	767.107	440.762	255.946	373.032	7.85494	8.27712	8.1258	8.96666	8.70081	9.13115	8.65601	8.23732	8.52209
SPSB1	1.5614	0.986385	0.575017	0.335836	0.649955	0.951476	34.7808	1.96621	38.3569	26.1485	54.7073	140.482	65.8281	25.793	57.0049	5.40736	5.09653	5.4346	5.3366	5.55034	5.98571	5.62065	5.33335	5.56519
ZDHHC22	1.56111	1.87549	-0.314377	0.000904623	3.59507e-05	0.916187	481.134	406.022	460.283	1539.62	1741.08	695.018	2366	1320.4	1257.11	9.33023	9.19635	9.29433	10.3585	10.4773	9.63461	10.7798	10.2126	10.1666
PCDHB19P	1.56102	0.884754	0.676264	NA	0.930097	0.991366	0	0	8.63031	0	5.21022	20.333	0	0	16.0014	2.34742	2.34717	2.42714	2.34726	2.39643	2.52306	2.34712	2.34718	2.48902
MMP16	1.56045	0.572366	0.98808	0.000351786	0.377349	0.148618	473.019	270.354	663.575	1163.08	1414.58	1572.11	603.902	584.311	904.078	9.17066	8.74502	9.45292	9.95702	10.1422	10.2438	9.37249	9.34468	9.72568
ZXDA	1.56017	1.17068	0.389489	0.186667	0.414258	0.960303	34.7808	6.88173	99.7281	163.166	126.782	127.543	157.415	100.196	61.0052	6.11464	5.8444	6.52715	6.80223	6.65515	6.65836	6.78076	6.52949	6.30483
PTCHD2	1.55832	1.12977	0.428545	0.371261	0.607432	0.969646	30.1434	20.6452	25.8909	161.075	26.0511	38.8175	46.7475	3.96816	117.01	5.36099	5.27464	5.32307	6.0771	5.32414	5.4316	5.49179	5.09718	5.8946
TTC9	1.5581	-0.159313	1.71741	0.377586	0.967823	0.631609	22.0278	19.6621	29.7266	3.13782	56.4441	150.649	16.2185	29.7612	18.0015	4.93936	4.91688	5.00671	4.74347	5.20666	5.67897	4.88353	5.00702	4.9011
MAP1A	1.55783	1.18466	0.373169	4.91053e-06	0.00109976	0.780843	442.875	763.872	618.506	1754.04	2029.38	1592.44	1681.96	1054.54	1414.12	9.36222	9.80525	9.62772	10.5629	10.7044	10.4706	10.5227	10.0887	10.3584
LINC01102	1.55718	0.73174	0.825441	0.0158517	0.422394	0.615066	309.549	326.39	435.351	891.14	496.708	1765.27	325.325	496.02	958.082	8.66758	8.70715	8.93415	9.5539	9.04255	10.2064	8.70456	9.04147	9.6205
LOC100130705	1.55535	1.15381	0.40154	0.618007	0.772611	0.989036	0	0.983104	15.3428	7.32157	9.55207	31.4237	7.63225	4.9602	24.0021	3.32382	3.33291	3.46194	3.39247	3.41235	3.58349	3.39521	3.37075	3.53007
SHISA4	1.55502	0.837725	0.717296	4.43128e-08	0.0103527	0.112248	345.489	511.214	496.722	1324.16	1332.95	1322.57	792.8	906.724	721.062	8.95228	9.25821	9.23476	10.0999	10.1063	10.0988	9.63091	9.75043	9.54797
BTBD8	1.55449	0.877611	0.676875	0.611375	0.837639	0.969646	11.5936	0	18.2195	37.6538	13.8939	36.0448	25.7588	0	29.0025	4.12493	4.01014	4.1832	4.33325	4.14536	4.32221	4.24495	4.01019	4.27001
MCF2	1.5543	1.02592	0.528374	0.00184777	0.0790021	0.762132	73.0397	107.158	162.058	260.439	382.083	364.145	270.945	231.145	196.017	7.11757	7.30567	7.54671	7.86655	8.15615	8.11831	7.89529	7.78203	7.66969
EMILIN3	1.55337	3.94631	-2.39294	0.300566	0.000425015	0.173583	0	19.6621	21.0963	80.5373	21.7093	18.4845	231.83	255.946	145.012	5.33969	5.59566	5.61146	6.10001	5.61715	5.58138	6.75454	6.82691	6.43544
FAM225B	1.55293	0.451142	1.10178	0.559574	0.921279	0.921987	0	15.7297	5.75354	43.9294	12.1572	7.39381	8.58628	6.94427	14.0012	3.46996	3.61917	3.52756	3.83113	3.58762	3.54336	3.55471	3.53914	3.60406
TNS2	1.55125	0.396135	1.15512	0.234709	0.868699	0.738225	81.1552	20.6452	130.414	115.053	117.23	448.25	64.8741	29.7612	211.018	6.61005	6.1279	6.86935	6.79593	6.80679	7.75658	6.50388	6.22049	7.18115
CRB1	1.551	0.892878	0.658125	2.37729e-05	0.0385596	0.396288	1013.28	1001.78	1621.54	2701.66	4346.19	3609.1	2128.44	1735.08	2890.25	10.386	10.3761	10.8	11.2813	11.7546	11.567	11.0528	10.8621	11.3471
VCAM1	1.55042	1.79426	-0.243837	0.146526	0.087768	0.978563	191.294	48.1721	195.62	378.63	579.203	316.085	109.714	261.898	1137.1	7.8394	7.07753	7.85447	8.35758	8.71945	8.21266	7.48206	8.06734	9.34153
TMCC1	1.54743	-0.020439	1.56786	0.000219973	0.988343	0.0012158	735.034	1439.26	1867.02	2785.34	4323.62	4706.16	1296.53	1264.85	1424.12	10.054	10.6331	10.8738	11.2589	11.7007	11.7879	10.5389	10.5168	10.6235
LOC100131347	1.54616	2.02741	-0.48125	0.64851	0.556863	0.985311	3.47808	0	5.75354	20.9188	5.21022	0.924226	5.72419	9.92039	22.0019	2.9393	2.90566	2.96024	3.08751	2.95518	2.91457	2.95997	2.99757	3.09586
SYT6	1.54503	0.393249	1.15178	2.48989e-06	0.469502	0.00493807	599.389	925.101	1096.05	2426.58	2229.97	2993.57	1156.29	1286.67	1000.09	9.70521	10.0672	10.2169	10.9662	10.8834	11.1748	10.265	10.3621	10.1355
C1orf106	1.54416	0.940012	0.604148	0.0212077	0.266772	0.810595	54.4899	155.33	85.3442	256.255	283.089	322.555	232.784	98.2119	236.02	6.84941	7.37532	7.04375	7.70961	7.78234	7.87968	7.64182	7.11467	7.6514
SLCO1A2	1.54379	-1.85665	3.40044	0.415335	0.366277	0.0917821	19.7091	26.5438	6.71247	29.2863	39.945	85.0288	8.58628	0	6.00052	4.43782	4.49628	4.31258	4.51852	4.60034	4.87638	4.3319	4.23923	4.30531
TRIM16L	1.54343	1.37376	0.169673	0.037378	0.0855877	0.983321	49.8525	26.5438	68.0836	205.004	111.151	105.362	131.656	152.774	90.0077	6.32061	6.13707	6.43953	7.03205	6.67128	6.64337	6.76338	6.8493	6.56504
SRSF12	1.54175	0.540572	1.00118	0.000736189	0.440039	0.165122	201.729	418.802	472.749	987.366	856.213	1341.98	404.509	623.001	564.048	8.38143	8.91666	9.01473	9.65757	9.5276	9.94625	8.88893	9.24669	9.16183
KIAA0087	1.54085	1.60802	-0.0671751	0.623417	0.646633	0.998223	2.31872	0	7.67139	10.4594	10.4204	8.31803	4.77016	21.8249	4.00034	2.86848	2.84583	2.91771	2.94223	2.94201	2.92349	2.89126	3.03431	2.88413
TEX41	1.54084	0.866741	0.674095	NA	NA	NA	0	2.94931	1.91785	7.32157	6.94696	0	0	6.94427	2.00017	1.58793	1.61589	1.60617	1.65565	1.65249	1.58773	1.58775	1.65235	1.60696
PPAPDC3	1.54013	1.44114	0.0989916	0.0133415	0.0264419	0.991841	64.9242	48.1721	61.3711	180.947	144.149	182.072	82.0467	186.503	205.018	6.60528	6.48997	6.58113	7.144	7.00504	7.14827	6.70733	7.16348	7.22516
MMP17	1.53975	-0.753464	2.29322	0.241828	0.70358	0.160728	35.9402	24.5776	49.864	52.2969	62.5227	206.102	6.67822	15.8726	43.0037	5.46035	5.36169	5.56642	5.58364	5.65297	6.28991	5.17691	5.27742	5.51568
SRGAP1	1.5392	1.02709	0.512114	0.00187129	0.0738384	0.778596	592.433	1164.98	1450.85	2137.9	3584.63	3603.56	1483.52	3227.1	1829.16	9.87964	10.44	10.6363	10.9979	11.5056	11.5109	10.6566	11.4002	10.8503
LINC00515	1.53753	0.98559	0.551938	0.611152	0.809369	0.976813	0	5.89862	10.5482	29.2863	8.6837	10.1665	0.954031	18.8487	13.0011	3.28578	3.34141	3.38311	3.53008	3.3666	3.37976	3.29453	3.45225	3.40422
LINC00925	1.53619	1.34834	0.187853	0.13199	0.232656	0.988357	219.119	46.2059	197.538	370.262	225.776	745.85	245.186	142.854	790.068	7.9195	7.05936	7.8461	8.31893	7.94059	8.9211	8.00076	7.63144	8.97335
LOC100129518	1.53427	1.30485	0.229416	0.539216	0.662628	0.992148	22.0278	0	5.75354	18.8269	13.0256	48.0597	9.54031	44.6418	14.0012	4.22587	4.01895	4.07852	4.19913	4.1478	4.41642	4.11542	4.3936	4.15681
THRB	1.53398	0.759214	0.77477	0.0479104	0.490551	0.740548	48.6931	137.635	307.814	373.4	443.737	615.534	185.082	326.381	326.028	7.11724	7.62375	8.17597	8.32624	8.4662	8.74345	7.81205	8.22087	8.22003
SELM	1.53311	0.471325	1.06179	0.475727	0.900002	0.892323	3.47808	2.94931	12.466	8.36751	24.3144	22.1814	13.3564	6.94427	6.00052	3.37116	3.36581	3.45167	3.41585	3.5466	3.53035	3.45925	3.40298	3.39436
TIMP2	1.53282	1.05639	0.476427	0.000135932	0.0184706	0.720939	275.928	372.596	471.79	1273.95	1073.31	896.499	623.936	1077.35	630.054	8.69113	8.91398	9.10091	9.97813	9.81776	9.65286	9.33388	9.82112	9.34224
FAM106B	1.53249	0.792694	0.739794	NA	0.92952	0.988517	3.47808	0	5.75354	0	1.73674	24.9541	0	0	16.0014	2.405	2.36937	2.42728	2.36947	2.38719	2.59396	2.36932	2.36938	2.52055
MXRA5	1.53227	2.28147	-0.749197	NA	NA	NA	0	0	9.58924	0	27.7878	0	46.7475	0	0	2.91127	2.91074	3.014	2.91093	3.17923	2.91056	3.32087	2.91077	2.91079
SLC9A9	1.53148	2.06659	-0.535108	0.0522949	0.00457403	0.881836	147.239	52.1045	237.813	620.242	362.979	280.965	304.336	977.159	550.047	7.77929	7.23921	8.10402	8.87836	8.42737	8.22771	8.2888	9.29242	8.77363
WDR93	1.52784	0.838452	0.689386	0.542946	0.81286	0.957463	20.8685	1.96621	39.3159	111.915	0	67.4685	30.529	45.6338	35.003	5.00444	4.8113	5.15538	5.57479	4.78684	5.34362	5.0867	5.20138	5.12239
TMEM108	1.52618	0.0172542	1.50893	0.00314655	0.990474	0.0168538	321.143	927.067	965.636	1628.53	1844.42	2905.77	924.456	651.77	665.057	9.04972	9.91261	9.9492	10.4365	10.5573	11.0107	9.91008	9.60586	9.62296
PON1	1.52567	1.35631	0.169359	0.696251	0.770808	0.995296	3.47808	0	7.67139	18.8269	7.81533	5.54536	8.58628	0	20.0017	2.9113	2.87769	2.94963	3.04317	2.95092	2.9303	2.9578	2.87771	3.05242
PTPRO	1.52433	0.999419	0.524908	9.59459e-05	0.0239501	0.645542	997.049	1225.93	1774.01	2297.93	4309.72	4891	2461.4	2678.51	2852.24	10.4334	10.6089	10.9382	11.179	11.7948	11.9233	11.2443	11.3253	11.386
L3MBTL4-AS1	1.52298	1.66955	-0.146567	0.731378	0.733103	0.996042	4.63744	0	11.5071	0	11.2888	35.1206	29.575	21.8249	0	3.50112	3.45631	3.5627	3.45651	3.56079	3.74261	3.70456	3.64719	3.45636
SERPINI1	1.51971	-1.56228	3.08198	0.591121	0.632087	0.418729	27.8246	0	24.932	71.1238	34.7348	45.2871	2.86209	0	15.0013	4.52752	4.28741	4.50562	4.7911	4.57817	4.64846	4.31503	4.28746	4.42492
PCDHB4	1.51928	0.660694	0.858583	0.000649782	0.282969	0.288589	701.413	368.664	1016.46	1994.61	2220.42	1766.2	1020.81	1399.77	878.075	9.72512	9.21429	10.0485	10.6812	10.7867	10.5633	10.0523	10.3422	9.91854
OLIG2	1.51895	1.23923	0.279724	8.38914e-06	0.000526172	0.87547	335.055	305.745	489.051	1029.2	1193.14	1016.65	969.296	1017.83	681.058	8.86847	8.79988	9.16367	9.8102	9.94757	9.79903	9.75537	9.80004	9.44179
NETO1	1.51633	2.01835	-0.502019	NA	NA	NA	0	0.983104	4.79462	11.5053	3.47348	1.84845	3.81612	8.92835	11.0009	2.28915	2.29844	2.33435	2.39357	2.32204	2.30668	2.32528	2.37145	2.38935
SEC1P	1.51582	0.865351	0.650474	NA	0.908671	0.987994	9.27488	0	0.958924	23.0107	6.07859	0	10.4943	0	8.00069	2.64379	2.55799	2.56728	2.7545	2.61537	2.55789	2.65456	2.558	2.63267
MDFI	1.51559	1.70841	-0.192816	0.00799901	0.00222305	0.969219	77.6771	173.026	103.564	258.347	470.657	284.662	494.188	408.72	256.022	7.26685	7.7161	7.41038	7.99223	8.46017	8.06368	8.50056	8.34446	7.98567
TMEM125	1.51547	-6.72632	8.24179	0.43607	0.000698044	0.000134668	23.1872	27.5269	6.71247	85.767	17.3674	60.9989	0	0	0	4.40317	4.44092	4.24126	4.82765	4.3497	4.6849	4.16404	4.16434	4.16441
SLC44A1	1.51474	0.679968	0.834776	0.000763171	0.267893	0.32382	2055.54	3475.27	3376.37	6521.43	10890.2	8041.69	4053.68	7317.28	2900.25	11.4504	11.9221	11.8953	12.5303	13.0541	12.7416	12.0669	12.6459	11.7556
ANKRD33B	1.51457	2.27047	-0.755899	0.0938183	0.0046645	0.799787	45.215	13.7635	25.8909	99.3642	88.5738	53.6051	137.38	79.3631	191.016	6.0076	5.73651	5.85088	6.33466	6.27874	6.06642	6.50854	6.22756	6.70596
LOC284648	1.51442	0.605466	0.908956	0.705131	0.920726	0.96387	12.753	0	15.3428	0	3.47348	76.7107	26.7129	0.992039	15.0013	3.8308	3.69433	3.85569	3.69466	3.73353	4.29471	3.95689	3.70591	3.85244
KATNBL1P6	1.51361	1.00207	0.511544	NA	NA	NA	3.47808	0.983104	0.958924	6.27563	3.47348	5.54536	5.72419	2.97612	2.00017	1.79436	1.77077	1.77052	1.81992	1.79432	1.8134	1.81501	1.78968	1.78048
IL27RA	1.51208	0.619307	0.892776	0.193538	0.7358	0.817812	82.3145	10.8141	88.221	96.2264	244.88	175.603	143.105	97.2198	38.0033	6.51275	5.95484	6.54572	6.58887	7.15454	6.93246	6.80687	6.59408	6.21216
PEAK1	1.51196	2.10589	-0.593932	0.00324197	1.11927e-05	0.706426	150.717	98.3104	242.608	440.34	573.124	389.099	457.935	830.337	829.071	7.91429	7.6651	8.23369	8.69489	8.91741	8.59428	8.72733	9.24661	9.2452
SALL3	1.51114	0.465064	1.04607	0.00352275	0.591537	0.207627	71.8803	118.956	115.071	235.336	258.774	378.933	117.346	179.559	126.011	6.91608	7.16759	7.14913	7.59642	7.66391	7.94966	7.15993	7.41506	7.20009
PRCP	1.51049	2.39946	-0.888974	0.00223495	1.16101e-07	0.338366	1762.23	1257.39	1244.68	5078.03	5275.35	1794.85	10022.1	7239.9	5234.45	11.1304	10.8408	10.8323	12.1312	12.1695	11.1463	12.8326	12.4924	12.1616
ZBTB49	1.51032	1.19047	0.319853	0.142102	0.324148	0.965959	11.5936	106.175	194.662	300.184	232.723	358.6	189.852	205.352	319.027	6.51319	7.21192	7.58097	7.88956	7.70413	8.0265	7.56424	7.61714	7.93582
LINC01229	1.50974	-0.978565	2.48831	NA	NA	NA	0	8.84793	0.958924	10.4594	0	17.5603	0	0	5.00043	2.14366	2.22518	2.1527	2.23905	2.14329	2.29753	2.1434	2.14345	2.19071
NTSR2	1.5097	1.7206	-0.210896	0.490016	0.451772	0.992148	0	16.7128	16.3017	62.7563	21.7093	10.1665	30.529	18.8487	60.0052	4.3803	4.54452	4.5408	4.8759	4.58785	4.48357	4.6592	4.56338	4.85971
ASB16	1.50917	0.929797	0.579373	0.568413	0.797961	0.969646	10.4342	0	11.5071	17.781	11.2888	33.2721	2.86209	14.8806	24.0021	3.72968	3.63232	3.73894	3.79166	3.73699	3.90742	3.66	3.76777	3.84052
ZBTB20-AS4	1.50891	1.42397	0.0849393	0.448797	0.528141	0.995296	20.8685	0	26.8499	50.2051	35.6032	49.9082	13.3564	49.602	65.0056	4.9362	4.73366	4.9853	5.154	5.05282	5.15235	4.86868	5.15018	5.24552
CCHE1	1.50695	1.21157	0.295373	0.0031109	0.0287543	0.930596	275.928	1055.85	692.343	2145.22	2025.04	1585.05	1793.58	1377.94	1518.13	9.0637	10.1287	9.76199	10.7955	10.7393	10.5038	10.6218	10.3723	10.463
PRICKLE1	1.50689	0.784838	0.722053	0.0130286	0.336586	0.66789	148.398	250.691	333.705	320.057	905.71	857.682	518.993	462.29	282.024	7.94731	8.29236	8.50544	8.47349	9.35198	9.30248	8.86231	8.76579	8.37828
CDHR1	1.50645	1.47904	0.0274146	0.00339036	0.00464331	0.99669	54.4899	64.8849	99.7281	248.933	190.173	184.845	166.955	243.05	202.017	6.73643	6.80443	7.00486	7.56391	7.38176	7.36324	7.29855	7.54727	7.42126
ZNF192P1	1.50607	0.897053	0.609019	0.339112	0.678298	0.944012	11.5936	5.89862	24.932	23.0107	19.1041	78.5592	36.2532	16.8647	26.0022	4.54027	4.48393	4.65648	4.64071	4.6074	5.00717	4.74379	4.58794	4.66514
TCEAL6	1.50492	-1.14794	2.65286	0.22826	0.463642	0.0491072	49.8525	30.4762	64.2479	120.283	146.755	143.255	14.3105	2.97612	48.0041	5.82918	5.67675	5.9265	6.22693	6.34093	6.32646	5.52355	5.39626	5.81558
MFAP3L	1.50483	0.684372	0.820457	9.12617e-05	0.178955	0.206905	241.147	145.499	254.115	529.245	633.91	654.352	361.578	286.699	381.033	8.19002	7.85745	8.22686	8.80092	8.95566	8.98321	8.49152	8.31492	8.53269
SPARC	1.50346	1.64622	-0.142756	0.000158351	2.62688e-05	0.969646	1586	4054.32	2229.5	7389.56	8605.55	6319.86	9424.87	7660.53	7550.65	11.3001	12.1238	11.5846	12.7066	12.8603	12.5512	12.9529	12.7427	12.7282
SLC22A17	1.50274	1.02872	0.474015	0.000636704	0.0394379	0.764549	292.159	273.303	350.966	770.857	1297.35	528.657	564.786	729.149	576.049	8.59686	8.5474	8.73447	9.39014	9.87113	9.0641	9.11978	9.34084	9.13652
TMEM169	1.50272	0.71291	0.78981	1.24523e-05	0.102218	0.162045	409.254	257.573	467.955	1178.77	936.103	1100.75	640.155	550.582	669.057	8.94853	8.6018	9.05546	9.8674	9.65425	9.80349	9.31747	9.18958	9.35556
SLC6A16	1.50167	2.112	-0.610332	0.540682	0.367655	0.964444	6.95616	0	12.466	4.18376	30.393	20.333	17.1726	20.8328	46.004	3.97762	3.91106	4.02633	3.9516	4.16816	4.09184	4.06616	4.09577	4.27057
ATP10B	1.50165	1.3508	0.150848	0.00292277	0.0102161	0.975256	106.661	235.945	181.237	527.153	481.945	475.976	646.833	306.54	384.033	7.63987	8.13527	7.95537	8.7609	8.68611	8.67569	8.93679	8.32677	8.50142
C3orf70	1.50143	1.40845	0.0929832	0.0156178	0.0296349	0.991841	1162.84	3517.55	1833.46	4694.17	8371.96	5377.15	4602.25	9856.9	2833.24	10.8669	11.8408	11.2466	12.1198	12.7038	12.2542	12.1004	12.8738	11.6377
LINC00634	1.49976	0.769077	0.730686	0.43125	0.781953	0.937673	3.47808	15.7297	10.5482	35.5619	28.6562	20.333	21.9427	2.97612	26.0022	4.02724	4.13615	4.09146	4.2861	4.23777	4.17389	4.18664	4.02186	4.21783
NEO1	1.49938	1.28376	0.215612	0.00702956	0.0311372	0.960772	93.9081	111.091	248.361	412.1	449.816	421.447	367.302	257.93	480.041	7.46173	7.54919	8.06117	8.44712	8.5186	8.46543	8.35564	8.08843	8.57196
ANKRD7	1.49847	-0.128478	1.62695	0.360882	0.971183	0.624422	32.4621	10.8141	55.6176	122.375	26.9195	130.316	30.529	3.96816	56.0048	5.40495	5.203	5.5762	5.93626	5.35709	5.97143	5.38835	5.127	5.57874
ANKAR	1.4972	2.37776	-0.880564	0.148221	0.00821496	0.773843	17.3904	7.86483	40.2748	73.2157	65.1278	47.1355	78.2305	102.18	161.014	5.56509	5.46727	5.75736	5.97575	5.92726	5.80769	6.00475	6.13052	6.37822
LOC100506801	1.49658	-1.01745	2.51403	NA	0.885704	0.848122	9.27488	0	2.87677	7.32157	0	26.8026	0	1.98408	4.00034	2.47875	2.38814	2.41747	2.46066	2.38794	2.62581	2.38809	2.40851	2.42865
PRUNE2	1.49635	0.791123	0.70523	0.00104399	0.17592	0.492395	120.573	206.452	207.128	450.8	495.839	561.929	238.508	258.922	428.037	7.63715	7.97086	7.97302	8.55749	8.63646	8.74183	8.07088	8.12965	8.51538
LOC100996251	1.4955	1.06692	0.428582	0.208064	0.473645	0.954563	5.7968	30.4762	39.3159	55.4348	78.1533	80.4077	28.6209	65.4746	65.0056	5.22234	5.44335	5.51031	5.61999	5.75414	5.76616	5.42847	5.68175	5.67895
GALNT10	1.49479	1.81409	-0.319303	0.000799345	2.33168e-05	0.896496	161.151	114.04	243.567	362.941	554.889	544.369	662.098	653.754	509.044	7.95271	7.74554	8.23006	8.52991	8.87848	8.86209	9.03134	9.02014	8.80525
LOC101927359	1.49478	1.68674	-0.191964	0.0199963	0.0071814	0.972956	70.7209	182.857	177.401	309.598	508.865	397.417	267.129	730.141	392.034	7.33697	7.86821	7.84808	8.2446	8.6447	8.44063	8.1339	8.9583	8.42955
RBFADN	1.49388	1.62797	-0.13409	NA	NA	NA	0	0	4.79462	0	4.34185	9.24226	0	7.93631	7.0006	1.82432	1.82414	1.86938	1.8242	1.86524	1.90908	1.82411	1.89759	1.88929
PCSK1N	1.49382	1.12909	0.364728	0.0108598	0.0887519	0.919729	199.41	643.933	497.681	1181.91	1876.55	719.972	1173.46	998.983	762.065	8.56095	9.44781	9.23229	9.99255	10.4373	9.54421	9.98592	9.83698	9.59398
GPD1	1.49247	-2.50145	3.99393	0.620323	0.364413	0.197512	68.4022	126.82	172.606	404.778	272.668	357.675	0	0.992039	64.0055	6.57092	6.91269	7.11413	7.7629	7.44719	7.66173	5.84864	5.86706	6.53805
CERS4	1.49236	1.3227	0.169661	0.00257475	0.0106502	0.969646	280.565	142.55	403.707	771.903	848.398	706.109	723.156	484.115	861.074	8.54352	8.09178	8.82116	9.3696	9.45477	9.29073	9.31175	8.96848	9.46803
BAALC	1.49204	-0.489116	1.98116	7.21207e-05	0.397385	9.35512e-07	488.09	880.861	771.934	1532.3	2158.77	2332.75	638.247	444.434	443.038	9.29426	9.7983	9.68115	10.3134	10.6496	10.7271	9.51661	9.21867	9.2162
DACT3-AS1	1.4909	0.0526094	1.43829	0.239146	0.987829	0.566744	12.753	33.4255	11.5071	69.032	26.0511	67.4685	18.1266	23.8089	18.0015	4.73179	4.90391	4.71927	5.13504	4.8464	5.12668	4.77969	4.82817	4.7787
ITGAV	1.4909	1.42532	0.0655777	0.00336848	0.00612171	0.992148	707.209	196.621	487.133	1148.44	1409.36	1349.37	1528.36	1100.17	1105.09	9.59906	8.63173	9.28794	10.0328	10.225	10.1838	10.3023	9.99318	9.99729
SNX10	1.49078	1.44383	0.0469527	0.00127129	0.002124	0.992148	249.262	243.81	228.224	941.345	732.036	353.979	711.707	720.22	530.046	8.39168	8.3752	8.32863	9.48641	9.25925	8.65246	9.23418	9.24465	8.97967
CHI3L2	1.49062	-5.32625	6.81687	0.782645	0.211479	0.197512	15.0717	0	6.71247	42.8835	18.2358	0	0	0	0	3.09772	2.94708	3.01802	3.317	3.12657	2.94692	2.947	2.94711	2.94713
PCDHA11	1.48869	1.36753	0.121167	8.11969e-05	0.000404365	0.974108	275.928	186.79	328.911	815.832	804.111	601.671	597.223	831.329	614.053	8.52112	8.25122	8.65105	9.40756	9.39479	9.14025	9.13388	9.42457	9.15769
PDGFD	1.48635	1.61373	-0.127375	0.510365	0.507944	0.99385	52.1712	0	30.6856	4.18376	157.175	70.2412	69.6443	61.5064	122.01	5.74931	5.26532	5.58308	5.31794	6.28366	5.86749	5.86378	5.8123	6.13727
ZIC4	1.48626	1.63432	-0.148059	0.608055	0.604331	0.99385	2.31872	0	8.63031	10.4594	13.8939	6.46958	16.2185	7.93631	10.0009	2.99923	2.97653	3.05705	3.07306	3.10246	3.03761	3.12148	3.05086	3.0691
EGR2	1.48448	-0.110324	1.59481	0.236399	0.969584	0.457327	3929.07	1864.95	11182	7682.42	16362.7	23456.9	4904.67	2122.96	8698.75	12.212	11.5692	13.2274	12.85	13.6226	14.0068	12.4174	11.6752	12.9735
TMEFF2	1.48298	-1.35868	2.84166	0.107549	0.174375	0.00139864	453.31	1600.49	2161.41	2366.96	3781.75	5635.01	374.934	137.893	1131.1	9.43229	10.5412	10.8345	10.9249	11.4037	11.8252	9.28502	8.62888	10.2148
SLC9B1	1.48295	1.43634	0.0466081	0.313502	0.374814	0.997724	49.8525	1.96621	23.9731	41.8376	72.0747	97.0437	68.6902	44.6418	91.0078	5.66407	5.25059	5.46688	5.60799	5.80283	5.93576	5.78293	5.62798	5.90513
CCDC144CP	1.48148	1.18989	0.291591	0.314253	0.502319	0.982231	39.4182	14.7466	71.9193	114.007	60.7859	177.451	64.8741	12.8965	210.018	5.95099	5.72246	6.17836	6.4058	6.10661	6.66775	6.13374	5.70268	6.77725
PPP1R3G	1.48148	2.70216	-1.22068	0.319953	0.0272717	0.727531	6.95616	8.84793	6.71247	34.516	15.6307	12.9392	59.1499	67.4587	20.0017	4.41202	4.43023	4.40859	4.65105	4.49464	4.46969	4.81856	4.86807	4.53387
LAMB3	1.48119	2.7418	-1.26061	0.791494	0.586891	0.955273	8.11552	0	1.91785	0	27.7878	0	43.8854	22.8169	0	3.3492	3.26376	3.28474	3.26398	3.52398	3.26355	3.64254	3.48298	3.26382
PHYHD1	1.4811	-4.0255	5.5066	NA	NA	NA	6.95616	0	1.91785	16.735	6.07859	1.84845	0	0	0	1.86295	1.79821	1.81665	1.9451	1.85529	1.81597	1.79818	1.79821	1.79822
ATP9A	1.48015	1.12965	0.350505	0.000385805	0.012416	0.859484	171.585	324.424	421.926	803.281	911.789	848.439	740.328	591.255	679.058	8.25318	8.69323	8.89742	9.4439	9.55852	9.49317	9.37142	9.17621	9.29555
CLEC18B	1.479	4.09279	-2.61379	0.747868	0.21454	0.748909	0	0	2.87677	0	2.60511	5.54536	16.2185	8.92835	25.0021	2.62392	2.62361	2.65125	2.62372	2.64858	2.67609	2.76793	2.70647	2.83485
LBX1-AS1	1.47733	-0.066287	1.54362	0.480628	0.988355	0.764021	23.1872	8.84793	36.4391	40.7916	40.8134	109.059	33.3911	0	32.0027	4.95494	4.82014	5.06142	5.09355	5.09395	5.48367	5.03806	4.7239	5.0272
NANOS3	1.47635	-0.828855	2.30521	NA	NA	NA	0	1.96621	6.71247	6.27563	6.07859	12.0149	0.954031	1.98408	2.00017	2.01241	2.03111	2.07491	2.07094	2.06925	2.12096	2.02141	2.03129	2.03144
ATP1A2	1.47562	2.40579	-0.930167	0.00135171	1.17609e-08	0.230008	1074.73	1140.4	1863.19	4958.8	3804.33	2580.44	4021.24	8772.6	8820.76	10.6864	10.7346	11.1566	12.0881	11.8257	11.4545	11.88	12.6748	12.6805
SLITRK2	1.47459	1.47208	0.00251402	0.00508408	0.00558607	1	1562.82	1695.85	4347.76	7120.75	7123.24	6896.57	4760.61	10748.7	5594.48	11.2222	11.2895	12.136	12.6207	12.6211	12.5886	12.2232	13.0427	12.3806
SEMA6B	1.47387	0.883311	0.590562	0.318599	0.663368	0.940347	8.11552	11.7972	8.63031	28.2404	23.446	27.7268	25.7588	8.92835	18.0015	4.04947	4.08185	4.05369	4.21359	4.17773	4.21003	4.1953	4.05644	4.13431
LOC283038	1.47357	1.4351	0.0384663	0.62685	0.680631	0.99933	5.7968	1.96621	4.79462	25.1025	6.07859	3.6969	1.90806	2.97612	29.0025	3.06234	3.02418	3.05241	3.22923	3.06485	3.04152	3.02353	3.03441	3.25917
CCDC102B	1.47327	1.88825	-0.414972	0.244045	0.118876	0.955828	55.6493	2.94931	50.823	103.548	98.1258	101.665	73.4604	125.989	205.018	6.19418	5.72329	6.15996	6.47045	6.4434	6.46126	6.30707	6.57547	6.87105
COL28A1	1.47083	0.0597989	1.41103	0.628697	0.991803	0.887346	0	18.679	31.6445	81.5832	27.7878	30.4995	8.58628	0	44.0038	4.36837	4.55546	4.66394	4.98335	4.63324	4.65497	4.45922	4.36701	4.75521
GSX1	1.4706	1.83972	-0.369121	0.00910811	0.000600191	0.907014	275.928	311.644	197.538	584.68	949.129	641.413	1494.01	427.569	888.076	8.55707	8.64707	8.32134	9.15634	9.58853	9.2365	10.0189	8.89507	9.52724
SLIT2	1.47029	0.999586	0.470703	0.0328916	0.229138	0.884948	529.827	435.515	613.711	1093.01	1074.17	2207.98	298.612	1661.67	1197.1	9.33815	9.17946	9.46048	9.97213	9.95617	10.6498	8.89314	10.3695	10.0567
FKBP1B	1.47028	-0.12964	1.59992	0.241709	0.966169	0.453486	27.8246	19.6621	45.0694	103.548	32.1297	121.074	25.7588	10.9124	48.0041	5.32358	5.25145	5.45625	5.79519	5.35814	5.87614	5.30541	5.16686	5.47691
CPNE4	1.46823	0.497037	0.971195	0.480829	0.885991	0.910009	0	81.5976	24.932	77.3995	134.597	83.1803	108.76	27.7771	14.0012	5.26421	5.92137	5.52391	5.89735	6.17809	5.93037	6.06192	5.54927	5.41947
GPR34	1.46629	0.189368	1.27693	0.319953	0.953182	0.722455	20.8685	20.6452	12.466	74.2617	58.1808	16.6361	27.6669	26.7851	7.0006	4.72716	4.72501	4.65173	5.08737	4.99534	4.68984	4.78286	4.77582	4.5989
GABRB3	1.46584	-0.106657	1.5725	0.0977979	0.962685	0.209689	206.366	57.02	130.414	300.184	402.924	383.554	86.8168	46.6258	232.02	7.5616	6.84885	7.26662	7.83309	8.06426	8.02447	7.04207	6.77018	7.64384
S100B	1.46497	0.395936	1.06903	5.46008e-05	0.514474	0.0281014	2144.82	4407.25	3760.9	11256.4	8721.04	8495.48	3506.06	5387.76	4677.4	11.5361	12.1888	12.0395	13.1242	12.8615	12.8349	11.9744	12.3819	12.2456
GABRQ	1.46457	1.06518	0.399392	0.204406	0.456105	0.955273	33.6214	67.8342	21.0963	34.516	78.1533	225.511	103.035	66.4666	87.0075	5.89106	6.13366	5.77888	5.89767	6.19541	6.79491	6.32839	6.12515	6.24496
REEP1	1.46428	-0.231055	1.69534	0.00142948	0.81286	0.00102993	586.636	634.102	1352.08	1843.99	2216.08	3040.7	766.087	560.502	866.074	9.56911	9.6332	10.3059	10.602	10.7825	11.1003	9.79377	9.53137	9.90077
TMEM200C	1.46359	0.244654	1.21894	0.659816	0.968105	0.928867	3.47808	0	9.58924	13.5972	8.6837	13.8634	9.54031	4.9602	1.00009	2.78644	2.75293	2.84168	2.87578	2.83376	2.87817	2.84126	2.80009	2.76269
TMEM206	1.46197	0.516667	0.945301	0.00120139	0.457146	0.197512	1494.41	1192.5	2353.2	4118.91	4983.58	4782.87	2888.81	1254.93	3067.26	10.8339	10.6377	11.2487	11.7926	11.985	11.9432	11.4441	10.6814	11.5021
ATP6V1G2	1.46153	0.663365	0.798165	0.00782678	0.400436	0.509424	52.1712	84.5469	46.0283	170.488	164.99	168.209	94.4491	100.196	95.0082	6.39278	6.59002	6.34821	6.96817	6.94869	6.9603	6.64266	6.67186	6.64557
FAM66D	1.46095	1.8894	-0.428453	NA	0.725073	0.991841	2.31872	0	5.75354	0	13.8939	8.31803	21.9427	0	8.00069	2.64417	2.62163	2.67598	2.62174	2.74697	2.69907	2.8103	2.62165	2.69622
LOC90784	1.46032	0.750253	0.710063	0.0554858	0.482721	0.773998	69.5616	67.8342	150.551	263.577	157.175	372.463	240.416	86.3074	158.014	6.86424	6.85172	7.27015	7.64376	7.29665	7.90432	7.57843	6.96352	7.29995
ARC	1.46028	0.510895	0.949384	0.0673893	0.697079	0.619196	893.866	223.165	734.536	1242.58	1739.35	2111.86	1231.65	237.097	1169.1	9.80077	8.69995	9.62667	10.104	10.4268	10.6184	10.0957	8.74097	10.0469
TNR	1.45816	0.279808	1.17835	0.394044	0.931209	0.815965	112.458	90.4456	106.441	302.276	366.452	181.148	176.496	0	199.017	7.02927	6.91182	6.99828	7.68382	7.83356	7.32055	7.30338	6.13151	7.38347
KLHL14	1.45759	3.02567	-1.56808	0.255362	0.00310843	0.467705	2.31872	45.2228	37.398	90.9967	100.731	42.5144	242.324	351.182	101.009	5.70982	6.16162	6.09472	6.47347	6.52786	6.13866	7.08649	7.36668	6.52921
HAVCR1P1	1.45729	2.04894	-0.591649	0.806647	0.736282	0.99012	0	0	8.63031	0	3.47348	20.333	22.8967	0	13.0011	2.77654	2.7762	2.85655	2.77632	2.8094	2.95329	2.97261	2.77621	2.8942
CDH13	1.45719	1.17446	0.282728	0.000145837	0.00388413	0.897524	1943.09	3036.81	2826.91	7516.12	7566.98	6354.05	4877.96	8746.81	3997.34	11.3934	11.789	11.7237	12.6654	12.6723	12.4966	12.2365	12.82	12.0454
DPY19L2P3	1.45646	-0.126039	1.5825	0.728199	0.98773	0.918633	15.0717	0	1.91785	26.1485	1.73674	18.4845	11.4484	0	4.00034	3.11207	2.97651	2.99509	3.19761	2.99319	3.14001	3.08184	2.97653	3.01492
ZNF285	1.45574	1.44218	0.0135591	5.42524e-05	6.85939e-05	0.998009	183.179	280.185	341.377	684.044	837.977	687.624	782.305	771.806	635.055	8.25917	8.55023	8.69786	9.2691	9.44957	9.27377	9.38778	9.37569	9.20455
LOC101928590	1.4553	0.602838	0.85246	0.302987	0.786567	0.869765	47.5338	5.89862	39.3159	74.2617	52.1022	127.543	46.7475	15.8726	78.0067	5.62197	5.26598	5.56276	5.78948	5.65309	6.04918	5.61642	5.36641	5.81065
CLCN4	1.45459	0.150124	1.30446	0.0145493	0.918536	0.119058	150.717	265.438	508.23	632.793	1058.54	843.818	469.383	246.026	311.027	8.00153	8.38298	8.8952	9.08304	9.54984	9.34006	8.82879	8.32795	8.50136
KCTD1	1.4543	2.02486	-0.570558	0.0228993	0.00056361	0.809205	62.6054	70.7835	77.6728	202.912	250.959	124.77	149.783	405.744	304.026	6.8375	6.88885	6.93116	7.4837	7.63211	7.17884	7.2877	7.99373	7.77229
IFIT2	1.45405	0.468786	0.98526	0.00234866	0.548195	0.202707	498.525	857.267	980.979	1195.51	2012.01	3195.97	1029.4	948.389	1257.11	9.47046	9.92096	10.0398	10.2186	10.7117	11.1736	10.0829	10.0098	10.2648
LINC00963	1.45278	1.54695	-0.0941739	0.267839	0.25874	0.992433	45.215	11.7972	20.1374	130.742	20.8409	59.1505	83.9547	42.6577	98.0084	5.64747	5.36537	5.44508	6.10735	5.45089	5.74153	5.887	5.62882	5.95943
ATE1-AS1	1.45247	1.29795	0.15452	0.254738	0.371172	0.991841	11.5936	16.7128	10.5482	31.3782	26.0511	48.984	20.0347	50.594	25.0021	4.57706	4.62055	4.56718	4.73545	4.6956	4.85375	4.64798	4.86335	4.6875
SNCAIP	1.45222	1.72713	-0.274902	0.00104399	5.49527e-05	0.92476	471.859	517.113	845.771	1670.36	1590.85	1760.65	1900.43	1200.37	2975.26	9.46421	9.53517	9.9436	10.5642	10.5179	10.6146	10.6882	10.2557	11.1318
AMPH	1.4519	0.202092	1.24981	0.17066	0.929023	0.566744	41.737	184.824	71.9193	207.096	343.875	266.177	28.6209	109.124	206.018	6.55523	7.30108	6.77049	7.37746	7.74898	7.55549	6.43698	6.98132	7.37401
AQP1	1.45184	0.424771	1.02706	0.489648	0.909147	0.897524	115.936	38.341	88.221	383.86	182.358	97.0437	11.4484	0.992039	313.027	6.73556	6.21505	6.58226	7.58357	7.02533	6.63398	5.92286	5.77539	7.42132
SLCO5A1	1.45142	1.71713	-0.265711	0.220443	0.141495	0.977607	49.8525	5.89862	32.6034	41.8376	68.6012	130.316	94.4491	108.132	87.0075	5.89872	5.518	5.76936	5.84118	6.01923	6.32846	6.16205	6.22907	6.12316
CACNA2D3	1.45075	-0.548944	1.9997	0.801527	0.950155	0.919933	23.1872	0	2.87677	71.1238	0	0	4.77016	0	13.0011	3.50651	3.26703	3.30114	3.85101	3.26654	3.26678	3.32283	3.26707	3.41059
SFXN3	1.44997	0.941389	0.508579	0.000595862	0.0542806	0.700906	408.095	334.255	450.694	1197.6	802.374	1259.72	470.337	1017.83	803.069	8.99268	8.83881	9.0711	9.92617	9.55996	9.97398	9.10551	9.77503	9.56067
SH3GL2	1.44972	0.087049	1.36267	0.186172	0.972418	0.509647	282.884	198.587	312.609	328.425	1016.86	823.485	149.783	39.6816	654.056	8.24669	7.98679	8.32393	8.36281	9.35263	9.15486	7.79676	7.13288	8.9451
ASAP1-IT2	1.44971	1.78409	-0.33438	0.603456	0.540201	0.99012	2.31872	0	13.4249	9.41345	20.8409	12.9392	7.63225	11.9045	35.003	3.50877	3.48579	3.60866	3.57386	3.66927	3.60453	3.55782	3.59564	3.77106
ADGRL3	1.44912	0.619347	0.829771	1.67041e-06	0.114224	0.06037	1417.9	964.425	1376.06	2943.27	3505.61	3811.51	2227.66	1501.95	2043.18	10.655	10.32	10.628	11.3429	11.5161	11.5999	11.0733	10.7068	10.9914
STBD1	1.44756	1.74823	-0.300667	0.271966	0.177613	0.975792	18.5498	4.91552	28.7677	75.3076	45.1552	22.1814	61.058	70.4348	44.0038	5.11655	4.98457	5.20167	5.50787	5.32305	5.14719	5.42577	5.4808	5.31498
PAXBP1-AS1	1.44635	1.02126	0.42509	0.323865	0.583463	0.964076	39.4182	4.91552	80.5496	99.3642	44.2869	196.86	62.966	45.6338	145.012	5.92565	5.60137	6.19755	6.29831	5.96151	6.68976	6.09127	5.972	6.50375
GRK7	1.44621	1.94129	-0.495081	NA	0.807678	0.992148	0	0	7.67139	0	4.34185	16.6361	29.575	0	0	2.50848	2.50814	2.58541	2.50826	2.55278	2.66686	2.77079	2.50816	2.50817
ACBD7	1.44598	1.93491	-0.488936	0.00488508	5.91404e-05	0.805951	136.804	409.954	285.759	984.229	706.853	579.49	963.571	1317.43	905.078	8.15436	8.91806	8.64063	9.67551	9.37662	9.2042	9.65604	9.95011	9.5985
CCNJL	1.44549	0.910639	0.534855	0.15267	0.493043	0.921533	56.8086	38.341	55.6176	111.915	85.9686	212.572	27.6669	159.718	96.0082	6.24025	6.10486	6.23147	6.54899	6.41684	6.9331	6.01543	6.75126	6.47036
AMZ1	1.44489	1.83402	-0.389132	0.0703665	0.0145607	0.934645	56.8086	53.0876	35.4802	152.707	134.597	108.134	305.29	84.3233	128.011	6.4358	6.4087	6.27286	6.92841	6.85395	6.73207	7.39692	6.60647	6.82492
GATM	1.44419	1.49659	-0.0524062	0.000359404	0.00020235	0.992148	1177.91	2621.94	1908.26	6715.97	5343.95	3475.09	4898	5505.82	5705.49	10.8355	11.5302	11.2434	12.4462	12.2155	11.7947	12.1288	12.2453	12.2811
GABRA3	1.44415	0.622111	0.822039	0.00230089	0.355677	0.373429	590.114	1510.05	1134.41	3296.8	3100.08	2406.68	1266	2422.56	1291.11	9.81575	10.6201	10.3617	11.3736	11.3121	11.0622	10.4596	11.0686	10.4773
COPG2IT1	1.44294	1.28522	0.157722	0.0785034	0.149151	0.987994	113.617	415.853	90.1388	803.281	639.12	243.071	539.028	538.677	433.037	7.71423	8.61644	7.58675	9.18494	8.9809	8.20309	8.8331	8.83249	8.64956
HSD17B14	1.44135	0.694852	0.746496	0.673694	0.890698	0.967302	6.95616	0	13.4249	24.0566	15.6307	15.7118	20.9887	0	12.001	3.51095	3.44485	3.56765	3.65244	3.58621	3.58683	3.62917	3.44488	3.55546
XK	1.44135	-0.119998	1.56134	0.351703	0.971521	0.615066	126.37	1.96621	136.167	382.814	159.78	175.603	35.2991	121.029	87.0075	6.88496	5.95013	6.92943	7.65516	7.02846	7.08915	6.31479	6.86003	6.6818
LOC283140	1.44113	0.803657	0.637476	0.305109	0.684262	0.929325	12.753	22.6114	13.4249	29.2863	46.892	56.3778	7.63225	38.6895	39.0033	4.69823	4.78322	4.70365	4.83635	4.96202	5.02225	4.64897	4.9057	4.9079
FOXJ1	1.44093	3.00231	-1.56138	0.640256	0.224001	0.846804	1.15936	0.983104	4.79462	9.41345	8.6837	0.924226	39.1153	9.92039	7.0006	3.0091	3.00687	3.04557	3.09	3.08317	3.00612	3.32698	3.09473	3.06714
HSPB6	1.4409	2.57259	-1.13169	0.267845	0.018411	0.736123	11.5936	153.364	72.8782	277.174	263.116	106.286	296.704	1003.94	116.01	6.35848	7.38158	6.94074	7.81151	7.77158	7.14931	7.86529	8.93862	7.20254
GLIPR2	1.44021	1.52577	-0.0855593	0.000236822	8.44877e-05	0.988604	238.828	331.306	406.584	1021.88	711.195	919.605	825.237	1237.07	752.065	8.56217	8.79778	8.95579	9.74796	9.42206	9.65148	9.55373	9.92651	9.47114
CTD-2201I18.1	1.43978	1.05796	0.381821	0.653462	0.797521	0.99012	19.7091	0	5.75354	37.6538	19.1041	12.0149	4.77016	0.992039	47.004	3.95257	3.76411	3.82404	4.09185	3.9477	3.88443	3.81409	3.77483	4.1559
CLIC2	1.4393	0.763247	0.676055	0.499308	0.80328	0.951607	54.4899	0	24.932	115.053	26.9195	73.0138	17.1726	83.3313	34.0029	5.50035	5.02908	5.27852	5.82673	5.2952	5.61483	5.20863	5.67199	5.35333
LRRC4B	1.43908	1.06643	0.372641	0.43211	0.642731	0.976813	1.15936	9.83104	26.8499	32.4241	49.4971	21.2572	20.0347	37.6975	22.0019	4.35659	4.44144	4.58678	4.629	4.74684	4.54188	4.53173	4.66717	4.54803
LOC102723439	1.43888	1.07196	0.36692	0.70151	0.821538	0.991841	1.15936	0	10.5482	5.22969	1.73674	24.9541	3.81612	5.95224	15.0013	2.80682	2.79526	2.89244	2.84496	2.81192	3.00698	2.83178	2.85156	2.9299
ZBTB20	1.43838	1.50376	-0.0653855	1.0971e-05	3.78986e-06	0.99012	3007.38	3097.76	2700.33	7618.62	10982.3	5262.54	8208.48	9195.21	7566.65	11.887	11.9134	11.7915	12.7687	13.14	12.4062	12.8435	12.9582	12.7619
PARK2	1.4383	1.80053	-0.362237	0.125738	0.0433608	0.952497	30.1434	46.2059	54.6586	149.569	173.674	32.3479	181.266	155.75	120.01	6.13038	6.25787	6.31865	6.81076	6.90301	6.1468	6.92978	6.8353	6.68448
ZNF649	1.43748	0.854014	0.583467	5.28019e-09	0.00169368	0.165766	1303.12	942.797	1029.88	2691.2	3095.74	3082.29	1788.81	2074.35	2056.18	10.537	10.2549	10.3304	11.2169	11.3549	11.3506	10.8263	10.9658	10.9574
PCDHA4	1.43616	1.08713	0.349033	0.00583312	0.0622762	0.902644	119.414	114.04	223.429	446.616	479.34	311.464	390.199	222.217	359.031	7.55696	7.52984	7.95078	8.47515	8.53365	8.19185	8.36658	7.94705	8.30096
GLTSCR1	1.43525	0.361091	1.07416	0.541354	0.929773	0.904005	9.27488	0	22.0552	27.1944	38.2083	19.4087	13.3564	7.93631	19.0016	4.00586	3.91838	4.11271	4.15172	4.22908	4.09171	4.04132	3.9935	4.08838
SCN1A	1.43505	-0.163601	1.59865	0.0465534	0.922819	0.0811925	221.438	109.125	152.469	429.881	212.751	662.67	80.1386	137.893	213.018	7.75634	7.30808	7.50704	8.26328	7.72835	8.63313	7.1456	7.44485	7.72922
LOC100130264	1.43441	1.14825	0.286162	0.646878	0.767715	0.991841	0	15.7297	3.83569	41.8376	9.55207	1.84845	5.72419	17.8567	20.0017	3.48289	3.63292	3.52175	3.83196	3.57715	3.50138	3.54051	3.6512	3.66919
GJA9-MYCBP	1.43423	1.15556	0.278667	0.721793	0.816031	0.992148	6.95616	0	3.83569	13.5972	4.34185	11.0907	0	9.92039	14.0012	2.79265	2.72726	2.76396	2.85016	2.76863	2.82911	2.7272	2.81892	2.85358
THSD7A	1.43272	1.30882	0.123903	3.95651e-05	0.00023875	0.969646	809.233	506.298	846.73	1936.03	2357.63	1542.53	1942.41	1439.45	1974.17	9.9475	9.5644	9.98599	10.7417	10.9336	10.5258	10.7449	10.4612	10.7605
TSL	1.43157	1.88813	-0.456556	0.427223	0.27362	0.965959	3.47808	5.89862	10.5482	14.6431	19.9725	19.4087	9.54031	39.6816	25.0021	3.88111	3.90327	3.94531	3.98074	4.02461	4.02005	3.93635	4.16609	4.06359
RFX3-AS1	1.43156	3.52797	-2.09641	NA	NA	NA	0	0	1.91785	0	5.21022	0	12.4024	0	10.0009	1.62947	1.62931	1.6477	1.62937	1.67835	1.62926	1.74091	1.62932	1.72057
ETV1	1.43004	1.36091	0.0691299	9.49245e-06	3.12864e-05	0.99012	3178.96	6055.92	5260.66	11047.2	13002.1	15012.2	12071.4	14087.9	11075	12.1953	12.7681	12.6383	13.3473	13.5106	13.6567	13.4358	13.5918	13.3498
PDE4D	1.42947	0.57814	0.851334	0.0013065	0.370393	0.284481	992.412	425.684	1024.13	1825.16	1875.68	2876.19	1002.69	1268.82	1374.12	10.0891	9.3919	10.117	10.6527	10.6791	11.1005	10.0982	10.3109	10.3845
LRP4	1.42878	1.29337	0.135409	0.00212697	0.00739928	0.976719	164.629	157.297	337.541	560.623	546.205	670.064	491.326	449.394	677.058	8.02903	7.99916	8.5318	8.94311	8.9212	9.09722	8.83231	8.75882	9.1062
TMEM221	1.42793	2.50769	-1.07976	0.821694	0.673225	0.969646	0	6.88173	0	17.781	0.86837	0	9.54031	29.7612	0	2.66486	2.73401	2.66444	2.83239	2.67341	2.66436	2.75927	2.92798	2.66452
RTN4RL2	1.42727	-0.245253	1.67252	0.285787	0.927547	0.448185	8.11552	42.2735	35.4802	43.9294	101.599	85.953	20.9887	40.6736	11.0009	5.04309	5.33285	5.28264	5.34459	5.67683	5.59883	5.16387	5.3213	5.07083
LMF1	1.42532	0.988654	0.436667	0.0141882	0.148601	0.870125	1220.81	637.051	1504.55	2831.36	2524.35	3674.72	1866.08	1033.7	3772.32	10.4769	9.93023	10.6651	11.2667	11.1543	11.527	10.8649	10.3309	11.5535
NINJ2	1.42499	-0.563768	1.98876	0.141174	0.717339	0.0839621	25.5059	62.9186	174.524	234.29	276.142	196.86	50.5636	40.6736	87.0075	6.20015	6.49749	7.04559	7.2439	7.36267	7.12493	6.40928	6.33206	6.64713
HSPA13	1.4242	0.904113	0.520091	0.0014282	0.0866142	0.716961	2671.17	1238.71	3121.3	6615.56	8021.14	4232.03	4345.61	5131.82	3680.32	11.5757	10.9092	11.7202	12.4548	12.652	12.011	12.0367	12.2001	11.8763
PLXNA4	1.42341	0.699089	0.724326	0.0421732	0.484558	0.723224	90.4301	42.2735	83.4264	161.075	242.275	175.603	64.8741	155.75	130.011	6.75151	6.44536	6.71261	7.06767	7.33356	7.12139	6.60187	7.04739	6.94188
ARHGAP20	1.42328	2.02645	-0.603178	0.00954395	6.43598e-05	0.720883	140.283	312.627	110.276	593.047	509.733	408.508	573.373	732.125	990.085	7.92839	8.47879	7.78619	9.00203	8.8727	8.68947	8.97299	9.1877	9.46375
ARRDC3	1.4228	0.793454	0.629344	0.00147288	0.155882	0.58541	6251.27	3936.35	5218.46	15397.3	10483.8	15422.6	6022.8	14435.2	6243.54	12.7489	12.3252	12.5803	13.6418	13.2515	13.6435	12.7138	13.5754	12.7477
ATCAY	1.42248	-0.146877	1.56935	0.0222385	0.922194	0.0404889	1330.95	2386.98	2917.05	5036.2	6480.65	6269.02	3135.9	629.945	2227.19	10.7757	11.3024	11.4929	12.0328	12.2916	12.2572	11.5627	10.1731	11.2377
BATF2	1.42223	3.93688	-2.51464	0.718848	0.164034	0.717538	0	0	5.75354	1.04594	3.47348	11.0907	1.90806	61.5064	26.0022	3.28239	3.2817	3.34579	3.29399	3.32078	3.40086	3.30348	3.79072	3.53672
WNT2B	1.42159	-0.47029	1.89188	0.512172	0.898839	0.651673	11.5936	11.7972	26.8499	49.1591	19.1041	66.5443	14.3105	0	22.0019	4.41323	4.41466	4.54504	4.70563	4.48054	4.81238	4.43792	4.29478	4.50534
EPHX4	1.42013	0.772315	0.647819	0.439044	0.76499	0.947245	3.47808	12.7803	86.3031	57.5266	80.7584	136.785	11.4484	102.18	62.0053	5.3138	5.41397	5.95347	5.78102	5.92306	6.19261	5.3997	6.03563	5.81022
KCNH8	1.41924	0.719161	0.700077	0.126286	0.585079	0.83952	277.087	61.9355	220.552	423.605	198.857	873.393	196.53	222.217	502.043	8.1218	7.24341	7.95592	8.4546	7.88374	9.07711	7.87591	7.96128	8.59586
NEB	1.41872	1.81876	-0.400045	0.413904	0.281392	0.971646	17.3904	0.983104	43.1516	67.986	47.7604	48.984	50.5636	30.7532	136.012	5.25785	5.08445	5.46892	5.63191	5.50175	5.51022	5.52104	5.37371	5.9654
LHFPL2	1.41854	1.55184	-0.133295	0.411803	0.391637	0.992148	76.5177	0	71.9193	53.3429	184.963	158.043	117.346	185.511	132.011	6.48609	5.83187	6.45788	6.33598	6.97245	6.87339	6.70041	6.97388	6.76643
LOC101929241	1.41821	0.885566	0.532646	0.70521	0.859385	0.983969	0	9.83104	1.91785	16.735	13.0256	1.84845	2.86209	1.98408	17.0015	2.74236	2.83289	2.76054	2.89052	2.86037	2.75983	2.76953	2.76122	2.89274
TF	1.41816	-0.394887	1.81304	0.00475825	0.652173	0.000990946	867.201	1428.45	1389.48	3731.91	3904.19	2213.52	849.088	504.948	1449.12	10.0672	10.5128	10.4873	11.4517	11.4981	10.9293	10.0488	9.62507	10.5261
ARID3C	1.41814	-3.63554	5.05369	NA	NA	NA	0	0	6.71247	0	7.81533	10.1665	0	0	0	1.38257	1.38244	1.44482	1.38249	1.45469	1.47498	1.38242	1.38245	1.38246
ADORA2B	1.41604	0.985106	0.430931	0.000432164	0.0295288	0.769714	172.745	159.263	293.431	615.012	472.393	583.187	381.612	448.402	409.035	7.9822	7.92994	8.34789	8.94363	8.72137	8.8982	8.54922	8.67854	8.60433
GADD45G	1.41565	1.63942	-0.223777	0.222286	0.156551	0.983969	59.1274	38.341	21.0963	112.961	65.9961	136.785	127.84	26.7851	214.018	6.17887	6.02651	5.87507	6.47984	6.22304	6.5868	6.54811	5.92845	6.86554
VSTM2A	1.41527	-0.998836	2.41411	0.0131613	0.136314	3.07072e-05	506.64	831.706	1314.68	1978.92	2593.82	2504.65	595.315	192.456	540.046	9.35408	9.77779	10.1991	10.5956	10.8674	10.8319	9.48761	8.64401	9.40624
TOB1-AS1	1.41498	0.824433	0.590547	0.287176	0.654779	0.930596	6.95616	15.7297	14.3839	26.1485	27.7878	45.2871	19.0806	18.8487	28.0024	4.32901	4.40573	4.39426	4.48922	4.50175	4.62166	4.43353	4.43166	4.50322
SLC40A1	1.41437	1.41529	-0.000924093	0.0570606	0.0642791	1	111.299	363.748	315.486	675.677	975.18	457.492	376.842	1244.02	489.042	7.8812	8.67964	8.56911	9.19787	9.53078	8.86468	8.70758	9.76042	8.92008
VPS37D	1.41285	0.821013	0.591834	0.523442	0.792546	0.960645	2.31872	5.89862	9.58924	10.4594	10.4204	26.8026	4.77016	11.9045	15.0013	3.32458	3.35781	3.39106	3.39871	3.39836	3.52904	3.34732	3.41123	3.43737
ZNF487	1.41205	0.726868	0.685182	0.19193	0.641859	0.873018	54.4899	27.5269	56.5765	109.824	41.6818	217.193	38.1612	106.148	85.0073	6.0848	5.87649	6.09843	6.39762	5.99147	6.80382	5.96461	6.38008	6.27086
PHACTR3	1.41102	-0.438671	1.84969	0.00249276	0.569956	0.00026871	702.572	2086.15	1901.55	3798.85	3854.7	4821.69	1215.44	905.732	1340.12	10.0264	10.9872	10.8994	11.577	11.5918	11.821	10.4899	10.2353	10.5771
TRPC4	1.41092	2.9058	-1.49489	0.653176	0.259076	0.871752	13.9123	0	5.75354	30.3322	21.7093	0	34.3451	99.2039	13.0011	4.31116	4.16032	4.22607	4.45755	4.38397	4.15986	4.48989	4.88742	4.30186
PURG	1.41049	2.33731	-0.926826	0.158713	0.00643321	0.727531	25.5059	36.3748	37.398	40.7916	137.202	85.953	106.851	305.548	90.0077	5.93804	6.03318	6.04158	6.07005	6.62602	6.37349	6.48496	7.16257	6.39618
RHBDL2	1.41037	-0.536213	1.94658	0.320044	0.817247	0.344297	31.3027	5.89862	57.5354	84.7211	72.9431	94.271	7.63225	28.7691	29.0025	5.30524	5.07141	5.49173	5.64905	5.585	5.6986	5.0894	5.28443	5.28636
TMEM45A	1.40934	0.392549	1.01679	6.8309e-05	0.503353	0.0335786	433.601	673.426	893.717	1886.87	1699.4	1731.08	832.869	1008.9	786.068	9.27017	9.62622	9.87133	10.5681	10.4668	10.4846	9.8092	9.97973	9.75878
LOC152578	1.40901	-0.319913	1.72892	0.785556	0.969133	0.925575	9.27488	0	6.71247	0	2.60511	39.7417	2.86209	9.92039	0	2.86188	2.76748	2.83702	2.76763	2.79506	3.11101	2.79787	2.86814	2.76752
MCAM	1.40843	1.12267	0.285763	0.00588199	0.0451814	0.931504	239.987	148.449	369.186	821.062	554.02	636.792	726.018	383.919	540.046	8.33367	8.01716	8.65393	9.32975	8.98542	9.10487	9.21987	8.68475	8.9637
GHET1	1.40841	1.67921	-0.270797	0.560515	0.50712	0.991841	37.0995	0	50.823	162.121	69.4696	1.84845	118.3	102.18	61.0052	5.6929	5.31774	5.79645	6.36145	5.9204	5.34011	6.17978	6.10208	5.86625
LOC728392	1.40836	1.38567	0.0226927	0.00131218	0.00179126	0.997262	159.992	96.3442	101.646	362.941	276.142	309.616	361.578	256.938	315.027	7.61284	7.32374	7.35136	8.1889	7.98268	8.06747	8.18616	7.93037	8.08041
SEC16B	1.40804	1.05044	0.357595	0.103155	0.306113	0.951414	216.8	101.26	237.813	363.987	258.774	852.136	281.439	163.686	706.061	7.99418	7.51765	8.05959	8.38263	8.12106	9.11376	8.18362	7.80399	8.94354
FABP5P3	1.40746	1.21875	0.188714	0.642975	0.738954	0.992148	5.7968	0.983104	6.71247	31.3782	1.73674	2.77268	12.4024	6.94427	12.001	3.06911	3.02138	3.07769	3.28147	3.0288	3.03933	3.12981	3.0799	3.12621
GLRA3	1.40716	-3.17748	4.58465	0.595012	0.129651	0.0432707	41.737	378.495	300.143	257.301	1106.3	547.142	49.6096	0	30.0026	6.60894	8.05875	7.86318	7.73761	9.05029	8.38552	6.68076	6.02768	6.47678
KIAA1107	1.4068	-0.819013	2.22582	0.348683	0.696858	0.250507	38.2589	49.1552	67.1247	170.488	155.438	84.1046	27.6669	0.992039	59.0051	5.8074	5.88844	6.00824	6.48865	6.43438	6.10803	5.7186	5.44665	5.95618
SIRT2	1.40662	-0.799682	2.2063	0.00202085	0.158941	2.81307e-06	5469.86	18316.2	12999.2	28236.2	34997.9	34291.6	7042.66	6048.46	8041.69	12.8971	14.0365	13.6968	14.4805	14.7064	14.6848	13.121	12.9851	13.2419
ZNF697	1.40619	0.867568	0.538625	0.172996	0.527926	0.92162	20.8685	22.6114	93.0156	135.972	153.702	73.0138	99.2192	70.4348	80.0069	5.86948	5.88346	6.3579	6.55632	6.62783	6.24759	6.38948	6.23234	6.28776
PPP2R3A	1.40531	1.04205	0.363257	0.00205318	0.0406553	0.869765	311.868	239.877	467.955	782.362	914.394	1004.63	455.073	969.222	676.058	8.69879	8.50892	9.01494	9.4535	9.59406	9.68023	8.99226	9.64714	9.32503
GUCY1B3	1.40523	0.863253	0.541977	2.27493e-05	0.0233585	0.484366	766.337	848.419	800.701	1472.68	2627.69	2296.7	1785.95	1360.09	1248.11	9.90202	9.98811	9.93873	10.4822	11.0397	10.9071	10.664	10.4085	10.3297
EPHA4	1.40402	2.12268	-0.718661	0.00152859	2.05265e-07	0.440246	253.9	145.499	359.596	590.956	748.535	669.14	1285.08	1165.65	855.073	8.52832	8.15891	8.78804	9.19559	9.40256	9.3034	9.90266	9.80975	9.52224
NLGN2	1.40392	0.873344	0.530581	0.0105716	0.197875	0.791552	236.509	131.736	284.8	453.938	455.026	818.864	386.383	272.811	537.046	8.18466	7.80507	8.31864	8.68296	8.6851	9.19257	8.55296	8.28698	8.82306
RGR	1.40381	-0.80534	2.20915	0.0101507	0.254126	0.000111908	219.119	243.81	526.449	763.535	719.011	1136.8	149.783	155.75	261.022	8.15647	8.23189	8.84239	9.16922	9.11561	9.53422	7.90482	7.92929	8.28178
RPE65	1.40227	-2.30717	3.70944	0.753206	0.585491	0.543554	185.498	5.89862	41.2337	296.001	74.6798	243.996	0	0	47.004	6.668	5.45093	5.85835	7.01414	6.12041	6.86751	5.35617	5.35754	5.90969
ZC3H10	1.40183	1.10586	0.29597	0.0163782	0.0907439	0.938755	54.4899	59.9693	87.2621	157.937	209.277	166.361	164.093	175.591	95.0082	6.5674	6.60269	6.76547	7.08613	7.26468	7.11803	7.10955	7.1514	6.80683
MSMO1	1.4016	1.15576	0.245843	0.000330083	0.00501217	0.925407	2574.94	1900.34	3401.3	7069.5	8496.13	5244.06	5451.33	7885.72	4212.36	11.6348	11.3691	11.8891	12.5995	12.7863	12.3027	12.3407	12.7101	12.0908
CREB5	1.40102	1.04803	0.352991	6.11562e-07	0.000429748	0.714128	1268.34	1460.89	1606.2	3894.03	3050.58	4506.53	2453.77	3158.65	3353.29	10.6827	10.8056	10.8898	11.7286	11.4887	11.875	11.2801	11.5225	11.581
KCNF1	1.40035	0.467737	0.932612	0.536543	0.902604	0.924175	13.9123	0	21.0963	18.8269	35.6032	37.8933	9.54031	15.8726	23.002	4.19865	4.07055	4.25777	4.2395	4.36509	4.3804	4.16011	4.21508	4.27275
BEST1	1.39929	0.746068	0.653223	0.201127	0.631614	0.885472	23.1872	36.3748	80.5496	47.0673	136.334	186.694	108.76	41.6656	85.0073	5.86071	5.97149	6.26599	6.05296	6.53578	6.72474	6.41238	6.01271	6.29077
ZNF804A	1.39832	0.675204	0.723111	0.0135092	0.39227	0.617387	99.7049	216.283	356.72	526.107	682.539	566.55	305.29	346.222	424.036	7.64359	8.11263	8.48085	8.79639	9.02101	8.8594	8.36139	8.45762	8.61828
ELOVL7	1.39726	-5.21601	6.61327	0.668426	0.065479	0.0403809	27.8246	0	11.5071	14.6431	73.8115	14.7876	0	0.992039	0	3.89214	3.62019	3.74465	3.77534	4.20616	3.77677	3.62004	3.6318	3.62027
POMK	1.39511	1.05357	0.341539	0.173689	0.394129	0.959163	81.1552	17.6959	42.1926	161.075	127.65	81.3319	159.323	55.5542	77.0066	6.35593	5.89453	6.10351	6.71897	6.58493	6.3569	6.71276	6.19883	6.33232
PPAP2A	1.39379	1.22971	0.164081	0.0341923	0.083305	0.979337	111.299	212.35	462.201	439.294	1013.39	613.686	586.729	644.825	613.053	7.86972	8.26672	8.85538	8.81376	9.5461	9.09489	9.05612	9.13783	9.09392
NOVA1	1.39372	0.515313	0.878411	6.10743e-08	0.13395	0.00882859	1270.66	1719.45	1810.45	4201.54	3618.5	4796.73	2277.27	2303.52	2282.2	10.6734	10.9401	10.9869	11.7946	11.646	11.9281	11.1992	11.21	11.2012
APCDD1	1.39351	1.30007	0.0934479	0.00173005	0.00448783	0.988632	191.294	278.218	213.84	747.846	508.865	539.748	684.04	347.214	652.056	8.14451	8.40466	8.21811	9.21162	8.87933	8.92878	9.13288	8.57161	9.09091
A2M-AS1	1.39287	1.74219	-0.349322	0.743112	0.697079	0.991841	13.9123	0	0.958924	0	1.73674	36.969	9.54031	23.8089	16.0014	3.44328	3.3166	3.32592	3.31678	3.33325	3.61399	3.40565	3.52217	3.46077
CCDC13-AS1	1.39278	-1.32863	2.72141	NA	NA	NA	2.31872	4.91552	0	6.27563	3.47348	9.24226	2.86209	0	0	1.6601	1.68417	1.63784	1.69645	1.67089	1.72273	1.66517	1.63787	1.63788
CARF	1.39249	1.34868	0.0438062	0.0401947	0.0563691	0.995296	141.442	104.209	128.496	372.354	160.648	449.174	335.819	161.702	455.039	7.52939	7.35501	7.47169	8.2064	7.6069	8.35708	8.12608	7.61137	8.36744
LINC01152	1.39204	1.92049	-0.528448	0.0115458	0.000172406	0.784083	46.3744	119.939	72.8782	238.474	203.199	187.618	284.301	355.15	268.023	6.80253	7.23767	6.98311	7.67523	7.56497	7.51171	7.80231	7.97081	7.759
LOC643923	1.39167	-0.45904	1.85071	0.833672	0.963943	0.93915	11.5936	0.983104	1.91785	0	0	37.8933	10.4943	0	0	2.69018	2.58352	2.59354	2.57294	2.57256	2.90561	2.68007	2.57282	2.57284
THY1	1.39113	0.738113	0.653019	8.3758e-06	0.0491155	0.250844	2327.99	2772.35	3829.94	6595.69	8525.66	8303.25	6072.41	4095.14	4729.41	11.5655	11.7208	12.0187	12.5462	12.8055	12.7785	12.464	12.0819	12.2197
DLK2	1.39098	1.22215	0.168822	0.793281	0.84773	0.995674	17.3904	0	12.466	0	78.1533	0	50.5636	0	19.0016	4.0565	3.87125	4.00839	3.87166	4.49284	3.87087	4.32205	3.87131	4.07165
LOC102724784	1.39054	1.11088	0.27966	0.659639	0.77708	0.991841	25.5059	0	4.79462	66.9401	11.2888	0.924226	15.2645	19.8408	30.0026	4.20184	3.95947	4.01123	4.48493	4.07615	3.96943	4.11358	4.15439	4.23804
CPEB4	1.39052	0.710749	0.679772	2.5583e-09	0.00821746	0.0444733	726.919	777.635	926.32	2206.93	2012.01	2156.22	1262.18	1447.39	1270.11	9.84583	9.90209	10.0522	10.857	10.7673	10.8344	10.3285	10.4547	10.3342
PCDH1	1.39049	1.95147	-0.560988	0.0664073	0.00459483	0.852717	60.2867	32.4424	54.6586	88.9048	200.594	96.1195	263.313	125.989	180.015	6.50014	6.29078	6.46063	6.67217	7.14084	6.71075	7.32575	6.85558	7.07023
CSMD3	1.39016	0.031153	1.359	0.00904853	0.984896	0.0454474	257.378	151.398	170.688	413.146	550.547	553.611	173.634	122.021	296.025	8.03803	7.68099	7.7565	8.40085	8.63857	8.64311	7.76752	7.55318	8.14123
C1QTNF3	1.3894	0.333883	1.05551	0.163369	0.858597	0.649399	18.5498	50.1383	56.5765	109.824	83.3635	135.861	25.7588	49.602	83.0071	5.65508	5.9035	5.94642	6.23721	6.10521	6.35081	5.71727	5.89984	6.10304
SIPA1L2	1.38917	1.46037	-0.0712059	0.00074389	0.00035929	0.991637	139.123	166.145	222.47	340.976	507.997	534.203	394.969	531.733	527.045	7.80627	7.91393	8.10764	8.42083	8.74184	8.78403	8.53612	8.78	8.77253
IPO5P1	1.38911	0.3235	1.06561	0.0471165	0.808741	0.403131	239.987	79.6314	284.8	339.93	409.002	833.652	228.967	221.225	306.026	8.04003	7.37486	8.16506	8.3	8.44705	9.06012	8.00633	7.98219	8.21923
KCNIP2	1.38897	-0.386776	1.77575	0.212893	0.846798	0.249104	108.98	124.854	113.153	264.623	143.281	500.93	71.5523	14.8806	179.015	6.98095	7.05864	7.00169	7.55821	7.14173	8.06385	6.76428	6.28116	7.28435
GNRHR2	1.38806	1.38016	0.00789553	NA	NA	NA	4.63744	0	1.91785	7.32157	7.81533	1.84845	1.90806	0.992039	14.0012	2.13495	2.09103	2.10948	2.15923	2.16375	2.1088	2.10939	2.10065	2.21633
ST8SIA4	1.38622	1.59266	-0.20644	0.0038291	0.000634645	0.955273	688.66	284.117	723.028	1198.65	1984.23	1248.63	1702.95	2040.62	1370.12	9.6968	9.01265	9.73785	10.1866	10.6656	10.2244	10.5173	10.6929	10.3108
KCND1	1.38467	1.43423	-0.0495594	0.778602	0.799672	0.99933	5.7968	0.983104	2.87677	9.41345	14.7623	0.924226	0	0	26.0022	2.6627	2.6149	2.63404	2.69663	2.74457	2.6142	2.60471	2.60478	2.83573
ABCB4	1.38437	1.78274	-0.398371	0.00491355	0.000128336	0.855349	134.486	188.756	326.993	470.673	527.969	700.563	573.373	942.437	724.062	7.96057	8.17096	8.56422	8.85462	8.95069	9.19529	9.02079	9.4633	9.22445
PDZK1	1.38416	0.403223	0.980937	NA	0.954804	0.960894	5.7968	0	4.79462	16.735	3.47348	7.39381	0	2.97612	11.0009	2.49787	2.44315	2.48868	2.59109	2.47633	2.51232	2.44311	2.47173	2.54383
LZTS3	1.3828	1.79436	-0.411561	0.293496	0.152717	0.958157	33.6214	7.86483	37.398	90.9967	42.5501	72.0896	46.7475	44.6418	182.016	5.62882	5.38556	5.65822	5.99921	5.6975	5.89401	5.7285	5.71324	6.3833
LOC100506725	1.38187	-1.16291	2.54478	0.47054	0.619056	0.291917	19.7091	42.2735	24.932	74.2617	29.5246	122.922	24.8048	0	14.0012	4.98121	5.16586	5.02736	5.37282	5.06631	5.61658	5.02624	4.77365	4.92618
TRIO	1.38045	0.652894	0.727559	0.0927466	0.584324	0.78314	474.178	147.466	576.313	884.864	460.236	1773.59	512.315	365.07	1006.09	9.0132	8.16904	9.17721	9.55704	8.98831	10.2205	9.07744	8.80237	9.6755
FGF13-AS1	1.37993	1.17606	0.203867	0.673561	0.766899	0.992148	6.95616	6.88173	1.91785	18.8269	15.6307	6.46958	4.77016	30.7532	0	3.26531	3.26451	3.21803	3.36592	3.34037	3.26071	3.24504	3.45413	3.19949
EBF4	1.3797	1.04139	0.338307	0.470706	0.662131	0.982335	26.6653	0.983104	39.3159	62.7563	63.391	48.0597	21.9427	15.8726	100.009	5.18064	4.9331	5.27884	5.43503	5.43941	5.34075	5.14001	5.08549	5.63548
CASKIN1	1.3792	1.66161	-0.282407	0.695219	0.654096	0.992148	9.27488	0.983104	7.67139	1.04594	12.1572	33.2721	29.575	0	27.0023	3.63105	3.55365	3.61648	3.55446	3.65617	3.81863	3.79285	3.54406	3.7742
2004-09-01	1.37861	0.0179542	1.36065	0.0305044	0.99199	0.117788	66.0835	64.8849	131.373	292.863	151.096	239.375	91.587	79.3631	95.0082	6.63897	6.63022	6.98053	7.50549	7.06296	7.36202	6.78771	6.71917	6.80612
LINC01234	1.37773	1.1941	0.18363	0.00630283	0.0259711	0.965959	156.514	304.762	263.704	488.453	905.71	490.764	644.925	620.024	395.034	8.02909	8.48536	8.37857	8.85841	9.3982	8.86239	9.09472	9.06051	8.68598
ADAMTS5	1.37708	1.09799	0.279083	0.0149266	0.0806889	0.943917	182.019	164.178	165.894	738.433	290.904	301.298	264.267	403.76	428.037	7.87275	7.8055	7.812	8.96663	8.20115	8.22746	8.13036	8.45502	8.50211
TEKT4P2	1.37691	0.684682	0.692231	0.530395	0.831127	0.951414	9.27488	1.96621	9.58924	24.0566	7.81533	22.1814	11.4484	4.9602	17.0015	3.53349	3.46575	3.53616	3.65423	3.5202	3.64024	3.55246	3.49413	3.59913
IGIP	1.37678	1.66405	-0.28727	0.334911	0.240626	0.979499	9.27488	6.88173	68.0836	81.5832	39.0767	98.8922	116.392	73.4109	78.0067	5.46601	5.4381	5.92472	6.00223	5.72876	6.093	6.1758	5.95617	5.98243
THCAT158	1.37676	0.09355	1.28321	0.648788	0.987844	0.904244	9.27488	0.983104	2.87677	16.735	6.94696	10.1665	0.954031	5.95224	7.0006	2.75293	2.67663	2.69472	2.81545	2.73235	2.76086	2.67631	2.72332	2.73282
DNAJC27-AS1	1.37676	2.14633	-0.769568	0.48288	0.221385	0.930596	6.95616	3.93242	8.63031	31.3782	13.8939	5.54536	31.483	11.9045	43.0037	3.95735	3.92703	3.97292	4.16335	4.0213	3.94294	4.16437	4.00344	4.24554
FUT9	1.37657	1.15555	0.221017	4.17256e-06	0.000201553	0.901774	321.143	327.374	372.062	850.348	851.003	949.18	785.168	895.811	593.051	8.74648	8.76021	8.85754	9.55039	9.55124	9.65004	9.47928	9.59739	9.23574
KCNA3	1.37639	-4.99741	6.3738	0.858999	0.412477	0.484665	5.7968	0	11.5071	44.9754	0	0	0	0	0	2.55178	2.48763	2.61015	2.88538	2.48737	2.4875	2.48756	2.48765	2.48767
ASB14	1.37639	1.80858	-0.432186	0.389354	0.237854	0.965959	3.47808	8.84793	32.6034	36.6079	39.0767	41.5902	30.529	30.7532	97.0083	4.78278	4.83705	5.04508	5.07536	5.09365	5.11169	5.02891	5.03069	5.43521
SDC3	1.37579	2.21566	-0.839873	0.00669823	1.32198e-06	0.394441	1427.17	604.609	597.409	2896.2	2152.69	1771.74	4675.71	2559.46	4972.43	10.6471	9.92075	9.91134	11.3179	11.0298	10.8459	11.8013	11.1967	11.8648
LOC100134368	1.37518	-0.0094512	1.38463	NA	0.998918	0.903969	8.11552	0	4.79462	20.9188	7.81533	4.62113	4.77016	2.97612	5.00043	2.68832	2.61269	2.65828	2.79356	2.68576	2.65666	2.65806	2.64131	2.6602
IGDCC4	1.37241	1.04508	0.327333	0.00392074	0.0485261	0.900937	245.784	249.708	325.075	790.73	604.386	730.138	292.888	757.918	643.055	8.38623	8.39669	8.59053	9.3292	9.09348	9.25835	8.51231	9.29142	9.1469
TOX3	1.37128	0.411332	0.959944	0.00692092	0.634328	0.262088	321.143	912.32	749.878	1469.54	1584.78	2078.58	635.385	1196.4	807.069	9.02139	9.86937	9.69705	10.3089	10.3811	10.6451	9.55571	10.1159	9.76104
PRRT4	1.36981	0.596355	0.77346	0.540682	0.861378	0.942444	3.47808	3.93242	12.466	7.32157	16.499	27.7268	16.2185	5.95224	8.00069	3.39139	3.39534	3.47193	3.42669	3.50576	3.59177	3.50336	3.41414	3.43277
ENTPD1-AS1	1.36968	1.09242	0.277264	0.204888	0.393716	0.972468	23.1872	21.6283	26.8499	52.2969	30.393	102.589	36.2532	44.6418	72.0062	5.28006	5.26607	5.30972	5.49452	5.33791	5.77102	5.38299	5.44324	5.61383
NPTXR	1.36965	1.43895	-0.0693013	0.11657	0.106047	0.992433	54.4899	94.378	70.0014	355.619	141.544	69.3169	207.979	142.854	243.021	6.64379	6.8893	6.74648	7.74861	7.11403	6.74188	7.35944	7.11951	7.46697
PROX1-AS1	1.36876	-0.480327	1.84909	0.546647	0.900002	0.687244	16.231	11.7972	6.71247	35.5619	7.81533	46.2113	1.90806	2.97612	20.0017	3.96238	3.92266	3.87435	4.11518	3.8849	4.18879	3.82573	3.83695	3.99466
FAM167A	1.3677	0.390523	0.977181	0.260083	0.856548	0.780867	56.8086	33.4255	28.7677	177.81	77.2849	51.7566	16.2185	50.594	89.0076	5.86037	5.6901	5.65143	6.42644	5.9858	5.82632	5.53727	5.81837	6.04982
ELN	1.36763	1.92903	-0.561398	0.176278	0.0364533	0.907014	68.4022	80.6145	65.2068	261.485	195.383	96.1195	391.153	50.594	374.032	6.78421	6.86071	6.76097	7.58757	7.38172	6.95056	7.89775	6.65527	7.86183
SH2B3	1.36756	1.84132	-0.473754	0.512172	0.364994	0.969646	13.9123	0	70.0014	53.3429	44.2869	119.225	46.7475	195.432	59.0051	5.47741	5.31279	5.92063	5.81124	5.74502	6.18159	5.76365	6.47749	5.84997
RAB26	1.36671	0.455985	0.910723	0.438202	0.875482	0.888225	4.63744	40.3073	48.9051	89.9508	39.945	112.756	17.1726	11.9045	100.009	5.16447	5.48532	5.54738	5.79304	5.48248	5.90449	5.29059	5.23931	5.84396
SCAI	1.36647	1.33182	0.0346542	0.0328186	0.0443534	0.99571	177.382	93.3949	250.279	320.057	282.22	741.229	482.74	385.903	443.038	7.89762	7.52143	8.13348	8.3163	8.22135	9.0154	8.64498	8.46245	8.57402
SYNE1	1.36591	0.858471	0.507434	0.00275517	0.117231	0.73506	408.095	331.306	677.959	820.016	1512.7	1320.72	787.076	701.372	1082.09	9.06835	8.90926	9.48458	9.65077	10.2176	10.088	9.61454	9.51388	9.90172
ABCG5	1.36541	1.34432	0.0210964	NA	NA	NA	0	0	5.75354	3.13782	2.60511	9.24226	3.81612	4.9602	6.00052	1.92709	1.9269	1.98093	1.95684	1.95179	2.01192	1.96315	1.97369	1.98314
TRIL	1.36524	2.5032	-1.13796	0.00122872	4.28604e-11	0.0403809	355.923	262.489	370.145	1130.66	901.368	514.794	1815.52	1482.11	2306.2	8.98305	8.7575	9.01233	9.97266	9.76381	9.2767	10.4283	10.2301	10.667
ZNF559-ZNF177	1.36494	1.17841	0.186523	0.508507	0.631926	0.992148	2.31872	7.86483	6.71247	10.4594	13.8939	19.4087	7.63225	15.8726	15.0013	3.36557	3.41669	3.40622	3.43972	3.46924	3.51419	3.41457	3.4856	3.4784
LOC643770	1.36396	0.849488	0.514468	0.185421	0.536426	0.925575	55.6493	21.6283	77.6728	172.58	57.3124	169.133	99.2192	130.949	49.0042	6.23144	5.96421	6.36776	6.79301	6.24156	6.78114	6.48379	6.63092	6.1849
CDH2	1.3639	1.46235	-0.0984488	7.17714e-06	1.11706e-06	0.975256	1451.52	1096.16	1339.62	3066.69	4042.26	2894.68	4525.92	3095.16	3089.27	10.7881	10.5457	10.7175	11.4835	11.7561	11.4276	11.8697	11.4925	11.4907
LINC00173	1.36326	0.0718821	1.29138	0.526798	0.987844	0.83952	46.3744	0.983104	72.8782	53.3429	44.2869	211.648	4.77016	45.6338	76.0065	5.65201	5.21186	5.83046	5.70251	5.63592	6.42656	5.25902	5.64629	5.84918
MIR4697HG	1.36309	-0.681021	2.04411	0.159022	0.627001	0.0634487	277.087	188.756	276.17	655.804	625.227	627.549	252.818	16.8647	193.017	8.12739	7.8506	8.12486	8.83916	8.79731	8.80043	8.05877	6.81303	7.86598
ZNF710	1.36293	-0.125475	1.4884	0.314282	0.967891	0.559796	39.4182	26.5438	41.2337	105.64	27.7878	142.331	9.54031	29.7612	59.0051	5.52068	5.41645	5.53407	5.91453	5.42664	6.07525	5.25431	5.44374	5.65713
ZNF415	1.36279	0.651341	0.71145	0.000151072	0.163703	0.278	475.338	402.089	478.503	1130.66	1274.77	1081.34	682.132	961.286	486.042	9.1433	9.01044	9.14831	9.89803	10.0104	9.85686	9.44481	9.74895	9.16103
RASSF8-AS1	1.36271	0.81744	0.545266	0.0161814	0.255826	0.780867	48.6931	103.226	81.5085	237.428	169.332	195.012	117.346	136.901	158.014	6.58613	6.90791	6.79264	7.40925	7.18886	7.27833	6.97554	7.06164	7.14627
PTBP2	1.36269	0.564781	0.797913	8.29014e-06	0.167081	0.0789699	2570.3	2192.32	2827.87	5690.95	6385.13	7443.72	2902.16	4950.28	3375.29	11.5431	11.3997	11.6307	12.3048	12.4205	12.5763	11.6547	12.1664	11.7962
BCRP2	1.36258	3.28459	-1.92201	0.531665	0.0415724	0.596679	8.11552	0	5.75354	16.735	11.2888	7.39381	28.6209	76.387	29.0025	4.09169	4.00427	4.0668	4.17384	4.12242	4.08365	4.27519	4.58859	4.27814
ZNF778	1.36179	1.13195	0.229836	0.0667993	0.174067	0.969458	149.557	95.3611	74.796	251.025	180.621	389.099	397.831	143.846	158.014	7.40738	7.17621	7.07658	7.73957	7.52134	8.04487	8.05996	7.38476	7.43944
PFKFB1	1.3616	1.60503	-0.243429	NA	NA	NA	0	0	6.71247	6.27563	0	11.0907	9.54031	0	11.0009	2.22584	2.22561	2.28846	2.28449	2.22545	2.32682	2.31345	2.22562	2.32595
CPEB2	1.36121	0.528463	0.83275	0.131043	0.713657	0.747681	132.167	24.5776	139.044	293.909	145.886	319.782	113.53	140.87	172.015	7.14926	6.47456	7.17884	7.67869	7.20753	7.74216	7.06313	7.1866	7.30961
HLF	1.35911	-3.49426	4.85337	0.394775	0.00878662	0.000536029	40.5776	47.189	34.5213	186.177	69.4696	58.2262	0.954031	9.92039	0	5.33157	5.38254	5.28199	6.06747	5.53512	5.46144	4.93258	5.04243	4.92071
P2RY1	1.35869	2.25135	-0.892659	0.0402108	0.000112746	0.529451	258.537	71.7666	165.894	447.662	592.228	231.056	679.27	686.491	994.085	8.27118	7.48968	7.96141	8.70251	8.94132	8.18864	9.06215	9.07151	9.4108
ZNF213	1.35861	0.837701	0.520909	0.102517	0.43968	0.888225	67.2429	20.6452	87.2621	133.88	174.542	140.482	130.702	104.164	78.0067	6.44557	6.095	6.56026	6.78165	6.93924	6.80931	6.76835	6.64705	6.50891
MIR6719	1.35702	0.982252	0.374772	NA	NA	NA	4.63744	0	1.91785	8.36751	0	8.31803	2.86209	1.98408	8.00069	1.98549	1.94163	1.96007	2.01898	1.9415	2.01868	1.96901	1.96072	2.0158
FAIM2	1.35602	0.728306	0.627711	9.32935e-05	0.0867406	0.373589	594.752	708.818	830.428	1384.82	2331.57	1746.79	1291.76	1328.34	916.079	9.59705	9.7418	9.87707	10.3379	10.8387	10.5577	10.2732	10.2991	9.96284
CCDC81	1.355	1.44358	-0.0885726	0.768371	0.781729	0.998223	2.31872	0	13.4249	31.3782	2.60511	6.46958	0.954031	0	42.0036	3.22676	3.20112	3.33666	3.48703	3.22911	3.26938	3.2115	3.20115	3.56456
ADHFE1	1.35468	1.4577	-0.103018	0.560504	0.566403	0.995296	5.7968	8.84793	23.0142	43.9294	13.8939	38.8175	0.954031	24.801	78.0067	4.42053	4.45077	4.58105	4.74106	4.49941	4.70507	4.36713	4.59605	4.94966
KCTD12	1.35404	1.77086	-0.416814	0.00227913	2.48686e-05	0.814751	155.354	262.489	125.619	526.107	450.684	413.129	495.142	731.133	629.054	7.93236	8.28614	7.80311	8.83423	8.70554	8.63466	8.78339	9.11998	8.98753
KCTD8	1.35369	1.22981	0.123874	0.309584	0.413466	0.992148	34.7808	27.5269	25.8909	141.202	69.4696	14.7876	33.3911	82.3393	91.0078	5.58719	5.52728	5.51314	6.17084	5.82366	5.41055	5.57551	5.89682	5.94295
EDNRA	1.35366	2.22158	-0.86792	0.01694	1.1057e-05	0.438253	98.5456	200.553	193.703	377.584	627.832	255.086	547.614	821.408	932.08	7.6551	8.08927	8.06534	8.56192	8.99013	8.26022	8.87112	9.23097	9.34754
SULF1	1.35272	3.01735	-1.66463	0.718848	0.31969	0.879556	89.2707	0	19.1785	125.513	150.228	0.924226	269.037	244.042	364.031	6.58407	5.73702	6.00315	6.78086	6.89522	5.74957	7.3078	7.23411	7.54571
CYSRT1	1.35264	-2.50537	3.85801	0.815324	0.663109	0.689589	11.5936	0	4.79462	33.47	0	8.31803	2.86209	0	0	2.68108	2.56692	2.61635	2.85895	2.56669	2.65076	2.59679	2.56694	2.56696
TBX2	1.35254	-0.184186	1.53673	0.624782	0.971521	0.843466	2.31872	5.89862	8.63031	26.1485	6.07859	11.0907	0.954031	3.96816	10.0009	2.95898	2.9922	3.01683	3.15693	2.99379	3.03839	2.94552	2.97432	3.02888
LDHD	1.35185	1.43424	-0.0823923	0.549259	0.562884	0.996656	1.15936	6.88173	16.3017	39.7457	17.3674	5.54536	11.4484	26.7851	28.0024	3.89265	3.94608	4.02846	4.20058	4.0373	3.93357	3.987	4.11095	4.11992
GMDS-AS1	1.35134	1.32346	0.0278817	0.413826	0.470377	0.99933	38.2589	11.7972	22.0552	100.41	40.8134	42.5144	5.72419	74.4029	100.009	5.41583	5.18725	5.2834	5.78723	5.43463	5.4471	5.12407	5.65128	5.78551
THBS1	1.35057	1.20698	0.143585	0.0671547	0.131109	0.987994	433.601	165.161	374.939	827.338	866.633	788.365	1388.12	267.851	591.051	8.9061	8.20595	8.78962	9.46145	9.5038	9.41808	9.94595	8.5347	9.16477
FERMT3	1.35054	0.410618	0.939917	NA	NA	NA	3.47808	0	4.79462	9.41345	5.21022	6.46958	0	0	11.0009	2.12763	2.09441	2.13979	2.18097	2.14362	2.15505	2.09438	2.09442	2.19466
SCART1	1.35017	1.51074	-0.160568	NA	NA	NA	0	0	3.83569	5.22969	0	4.62113	0	0	11.0009	1.38828	1.38815	1.4245	1.43723	1.38807	1.43175	1.38813	1.38816	1.48781
LINC00689	1.35006	1.04492	0.305145	0.122654	0.307755	0.958404	396.501	329.34	559.052	1943.35	948.26	384.478	692.627	310.508	1648.14	8.94337	8.79829	9.22555	10.3833	9.69392	8.91835	9.41085	8.75371	10.2203
SNN	1.34997	1.14298	0.206989	0.00179131	0.0126466	0.951414	263.175	523.994	588.779	840.935	1204.43	1463.97	1054.2	954.342	1032.09	8.76873	9.29088	9.38739	9.69511	10.0226	10.207	9.89924	9.80854	9.87979
COBL	1.34912	0.94255	0.406574	0.0159737	0.152791	0.87904	124.052	237.911	310.691	639.069	493.234	583.187	434.084	255.946	604.052	7.79587	8.21122	8.40638	8.99413	8.77385	8.91531	8.66872	8.26336	8.94541
PMS2P3	1.34896	0.553507	0.795455	0.544815	0.872191	0.940026	26.6653	0.983104	32.6034	59.6185	6.94696	86.8772	32.4371	8.92835	47.004	4.91154	4.68915	4.95604	5.13106	4.74465	5.26864	4.95482	4.76333	5.05478
CERCAM	1.34722	0.884028	0.463193	0.103249	0.397857	0.918851	121.733	37.3579	143.839	180.947	234.46	354.903	193.668	102.18	263.023	7.18673	6.67125	7.28348	7.42676	7.60159	7.90713	7.47132	7.09075	7.68291
GAB1	1.34695	1.47727	-0.130317	0.000498827	0.000103319	0.969646	491.569	601.66	573.436	890.094	1695.06	1654.36	1694.36	1792.61	1154.1	9.39789	9.56076	9.52124	9.89562	10.4908	10.4674	10.4903	10.5447	10.1294
ZCCHC24	1.34676	1.00571	0.341055	0.00256351	0.0435257	0.87904	445.194	1044.06	731.659	2070.96	1531.8	2048.08	1393.84	1992.01	1075.09	9.419	10.1267	9.81761	10.7676	10.4787	10.7568	10.3903	10.7298	10.153
MYO5A	1.34649	-0.659227	2.00572	0.011818	0.3746	0.000377217	409.254	1247.56	902.347	2184.97	1978.15	2346.61	677.362	311.5	632.054	9.20143	10.1609	9.86386	10.703	10.6046	10.7745	9.61242	8.99593	9.55354
MTMR9LP	1.34503	-0.0937459	1.43878	0.441614	0.979145	0.714754	100.864	52.1045	200.415	185.131	141.544	571.172	78.2305	1.98408	251.022	6.90685	6.58554	7.33933	7.28422	7.10787	8.16656	6.77137	6.05019	7.50151
MYO7B	1.34497	-0.448394	1.79336	0.458051	0.881604	0.577392	39.4182	144.516	113.153	142.248	316.955	295.752	86.8168	0	131.011	6.3823	6.99608	6.85206	6.98629	7.54029	7.48745	6.71059	5.95076	6.93678
DFNA5	1.34481	1.44946	-0.104642	0.00214765	0.00083271	0.984059	475.338	1184.64	1270.57	2763.37	2528.69	2154.37	2700.86	3067.39	2238.19	9.70171	10.4445	10.5067	11.2369	11.1502	10.9955	11.2145	11.3401	11.0321
INO80D	1.34394	0.65462	0.689322	0.000904623	0.221385	0.401673	315.346	382.427	496.722	1226.89	960.417	846.591	628.706	816.448	436.037	8.74517	8.89052	9.09926	9.89876	9.67216	9.5579	9.29686	9.5254	8.99382
FAM90A1	1.34379	0.893963	0.449831	0.550574	0.763875	0.974206	10.4342	5.89862	1.91785	14.6431	15.6307	15.7118	4.77016	8.92835	20.0017	3.41731	3.37659	3.33906	3.45319	3.46155	3.46216	3.36609	3.40402	3.49653
SULT1C4	1.34283	1.05675	0.286076	0.0455438	0.168481	0.951451	60.2867	77.6652	81.5085	137.018	151.965	268.026	103.035	128.965	225.019	6.63915	6.74601	6.76812	7.03935	7.10054	7.47428	6.88322	7.00474	7.35192
HILS1	1.3428	1.91381	-0.57101	0.281556	0.0925581	0.928828	8.11552	32.4424	23.9731	26.1485	67.7329	70.2412	136.426	51.586	56.0048	5.25031	5.47097	5.4002	5.41933	5.71387	5.72861	6.04992	5.61122	5.64048
LOC101929125	1.34262	-0.559673	1.90229	0.80408	0.944525	0.917993	12.753	0	1.91785	8.36751	0	28.651	1.90806	0	8.00069	2.73544	2.61294	2.6327	2.69566	2.61271	2.86568	2.63259	2.61296	2.69225
LOC100287225	1.34238	-0.699857	2.04224	0.236693	0.671933	0.138855	22.0278	113.057	47.9462	124.467	228.381	111.831	63.9201	17.8567	31.0027	5.80598	6.40559	6.02212	6.4583	6.83855	6.39989	6.13297	5.76288	5.8864
SIRPA	1.34237	2.05813	-0.715762	0.0779089	0.00230036	0.7611	303.752	53.0876	208.086	395.365	711.195	324.403	831.915	929.541	589.051	8.43182	7.40201	8.15492	8.63919	9.14089	8.48217	9.28277	9.38508	8.97427
RTP1	1.34163	-4.65522	5.99685	NA	0.37824	0.425989	0	7.86483	5.75354	11.5053	0	23.1056	0	0	0	2.28084	2.35797	2.33796	2.39117	2.28039	2.48888	2.28052	2.28058	2.2806
ZNF471	1.33914	0.497073	0.842067	0.131059	0.729963	0.734625	204.047	42.2735	200.415	385.951	261.379	482.446	138.334	136.901	355.03	7.71887	6.90633	7.70655	8.19159	7.89391	8.37399	7.46848	7.46235	8.12567
CACNA1A	1.33845	0.783688	0.554757	0.514928	0.783706	0.960949	28.984	0.983104	47.9462	50.2051	59.9175	86.8772	15.2645	12.8965	106.009	5.26197	4.99043	5.40457	5.41996	5.48386	5.63851	5.13977	5.11705	5.73271
NLGN3	1.33817	1.21806	0.120106	0.00117623	0.00421524	0.976813	1293.85	1405.84	3039.79	3927.5	5498.52	5086.94	4750.12	4300.49	4303.37	10.8624	10.9318	11.6254	11.8717	12.2054	12.1272	12.0589	11.9605	11.9612
S100A16	1.33777	1.5855	-0.247729	0.351055	0.272042	0.985723	61.4461	7.86483	16.3017	106.686	46.0236	62.8474	33.3911	73.4109	149.013	5.83734	5.40209	5.48736	6.08461	5.73341	5.84635	5.63762	5.91011	6.26504
MIRLET7BHG	1.33693	1.28863	0.0483005	0.137576	0.179493	0.995296	113.617	50.1383	84.3853	162.121	98.1258	365.993	176.496	109.124	320.027	7.04463	6.66503	6.88926	7.25437	6.9651	7.83063	7.30859	7.02214	7.72713
SIAE	1.33672	0.934714	0.402009	0.00433469	0.0837033	0.843466	184.338	444.363	386.446	804.327	1062.89	698.715	552.384	787.679	602.052	8.30664	8.94606	8.83494	9.45147	9.70587	9.32706	9.12536	9.43285	9.19831
PDP1	1.33651	-0.057967	1.39447	0.0328573	0.971927	0.0878692	486.931	145.499	663.575	855.578	1190.54	1226.45	352.991	383.919	508.044	9.01452	8.14177	9.27815	9.50467	9.81177	9.83991	8.75601	8.82191	9.04973
CERKL	1.33648	2.08323	-0.746757	0.00843129	5.93256e-06	0.490448	143.761	90.4456	172.606	229.061	385.556	412.205	524.717	747.006	452.039	7.73395	7.47066	7.84883	8.04218	8.43648	8.4904	8.69108	8.99989	8.56594
CDC42P3	1.33644	2.17355	-0.837108	NA	NA	NA	3.47808	1.96621	0	6.27563	0.86837	6.46958	15.2645	3.96816	5.00043	2.22199	2.20767	2.1887	2.24761	2.19703	2.24941	2.32454	2.2265	2.23603
ZNF582	1.33624	1.28629	0.0499486	0.0625174	0.0866737	0.994759	47.5338	89.4624	214.799	294.955	349.953	244.92	252.818	275.787	331.028	6.95255	7.22175	7.74313	7.97004	8.10041	7.83483	7.85747	7.92047	8.05728
TTC3P1	1.33595	1.25727	0.0786796	0.0529957	0.0844651	0.992148	126.37	59.9693	71.9193	275.082	102.468	273.571	211.795	198.408	206.018	7.16492	6.8019	6.87882	7.66917	7.04979	7.66554	7.48622	7.44248	7.46754
ZNF467	1.3355	-4.06066	5.39616	NA	NA	NA	2.31872	0	6.71247	13.5972	0	9.24226	0	0	0	1.75615	1.73387	1.79653	1.85538	1.73376	1.81887	1.73384	1.73388	1.73389
LINC01447	1.33459	-1.9619	3.29649	0.620032	0.460464	0.284481	16.231	62.9186	29.7266	64.8482	26.9195	182.997	0	0	28.0024	5.00277	5.3849	5.13181	5.39727	5.10618	5.95184	4.80974	4.81033	5.11638
RASL11B	1.33456	0.11373	1.22083	0.0122164	0.932258	0.0930567	555.333	330.323	467.955	677.768	1019.47	1715.36	524.717	310.508	629.054	9.1776	8.76075	9.03532	9.34849	9.71597	10.2128	9.12991	8.7142	9.28383
CYP26B1	1.33453	-1.26381	2.59834	0.741925	0.795606	0.738225	0	16.7128	14.3839	14.6431	26.0511	37.8933	0	0	13.0011	3.5693	3.71917	3.69982	3.70196	3.7922	3.87395	3.56859	3.56872	3.68808
GPR155	1.3345	1.117	0.217493	2.82031e-05	0.000786396	0.919729	652.72	943.78	1170.85	2384.74	2488.75	2108.16	1963.4	1734.08	2307.2	9.87386	10.1797	10.3684	11.0326	11.0744	10.9134	10.8453	10.7278	11.0005
ASIC4	1.33383	-0.292095	1.62592	0.165562	0.875482	0.217088	106.661	77.6652	147.674	274.036	140.676	422.371	73.4604	29.7612	168.014	6.95603	6.79339	7.14472	7.56337	7.11509	7.89873	6.76702	6.43471	7.22585
AMOTL2	1.33252	1.04493	0.287588	0.00915208	0.065479	0.930596	803.436	835.638	995.363	1465.36	2658.08	2511.12	2549.17	821.408	2065.18	9.9865	10.0196	10.1707	10.5199	11.0921	11.0358	11.0506	10.005	10.8448
PITPNC1	1.33227	1.3715	-0.0392286	0.00067842	0.000455092	0.992148	117.095	154.347	120.824	315.874	398.582	273.571	307.198	332.333	376.032	7.48324	7.64389	7.49941	8.13597	8.31653	8.0294	8.11513	8.1746	8.27026
KCNIP1	1.33123	1.0933	0.237931	0.000270667	0.00466731	0.921987	376.792	587.896	427.68	1380.64	953.47	1170.99	810.926	1263.86	897.077	9.03322	9.38824	9.13035	10.1523	9.80931	9.9977	9.66465	10.0689	9.7544
SERP2	1.33018	1.04208	0.288091	0.0896088	0.251478	0.955273	26.6653	57.02	66.1657	109.824	176.279	91.4984	77.2765	104.164	128.011	6.05239	6.27751	6.33551	6.56922	6.83778	6.47866	6.4012	6.54228	6.65096
ATP2C2	1.32896	2.59982	-1.27086	0.0933725	8.13754e-05	0.305521	230.713	83.5638	128.496	701.825	134.597	275.419	733.65	1041.64	906.078	8.14485	7.50438	7.74883	9.06159	7.77673	8.27675	9.10212	9.42915	9.29727
NXT2	1.32894	1.53863	-0.209693	0.000267129	1.46631e-05	0.934645	442.875	681.291	453.571	1339.85	1266.08	1358.61	1300.34	2080.31	1204.1	9.29236	9.64214	9.31024	10.2467	10.1939	10.2598	10.2187	10.6697	10.1473
FBXL16	1.32821	1.122	0.206208	0.0786765	0.18399	0.973623	37.0995	36.3748	54.6586	122.375	127.65	72.0896	60.104	106.148	113.01	6.01011	6.00349	6.13382	6.49445	6.51774	6.24195	6.16909	6.42073	6.4527
KCNAB1	1.32799	0.0423343	1.28566	0.0203329	0.978147	0.0940483	227.235	544.64	506.312	1009.33	1184.46	1016.65	507.545	213.288	596.051	8.44472	9.11759	9.05643	9.66449	9.81455	9.67136	9.05845	8.40024	9.19427
LRRTM2	1.32783	0.674988	0.652841	0.0108359	0.339159	0.640766	2110.03	1020.46	2256.35	3206.85	3629.79	6684.93	2516.73	1970.19	4113.35	11.1754	10.5394	11.2375	11.5721	11.6932	12.3113	11.34	11.1123	11.8169
NTM	1.32771	1.09382	0.233883	0.00358327	0.0259711	0.944012	661.994	1112.87	1346.33	2804.16	2864.75	2167.31	1694.36	3362.02	1607.14	9.93705	10.3722	10.5416	11.2357	11.2569	10.9852	10.7525	11.4163	10.7034
TSPAN15	1.32664	0.977051	0.349593	0.000861195	0.0265471	0.844892	322.302	422.735	598.368	1328.34	1209.64	833.652	779.443	1068.43	798.069	8.87554	9.08123	9.36413	10.0791	9.99116	9.65124	9.59177	9.87579	9.61258
LPAR2	1.3266	-1.07976	2.40636	0.363771	0.543324	0.148422	78.8365	79.6314	216.717	157.937	221.434	561.929	27.6669	5.95224	144.012	6.70883	6.71306	7.33059	7.11294	7.34642	8.09169	6.29428	6.03227	7.05335
TOX	1.32589	-0.080741	1.40663	0.00672579	0.952804	0.0165744	490.409	882.827	979.061	1632.71	1760.19	2505.58	518.993	1126.96	579.05	9.37436	9.86786	9.96021	10.4363	10.5088	10.8554	9.41876	10.088	9.50759
CHODL	1.32506	1.27723	0.0478357	0.0162991	0.0248982	0.992492	214.482	123.871	242.608	582.588	583.545	289.283	345.359	431.537	631.054	8.09208	7.7447	8.17763	8.8679	8.86964	8.30571	8.44041	8.61727	8.93699
SLC25A18	1.32471	1.81178	-0.487067	0.0293779	0.00124186	0.843466	86.952	116.006	101.646	342.022	225.776	195.936	186.99	362.094	521.045	7.19547	7.34739	7.27458	8.07647	7.76963	7.67212	7.64088	8.12114	8.41755
BAIAP3	1.32446	3.45998	-2.13553	0.643931	0.0995055	0.679028	11.5936	0	8.63031	20.9188	29.5246	0	64.8741	23.8089	133.011	4.57599	4.43925	4.5425	4.66962	4.74778	4.43861	5.00832	4.69664	5.35888
C1orf194	1.32371	1.42154	-0.0978321	0.426654	0.419126	0.99385	30.1434	1.96621	39.3159	86.8129	50.3655	41.5902	20.9887	93.2517	77.0066	5.39275	5.12683	5.46284	5.75529	5.54068	5.47943	5.315	5.78838	5.70281
DNM3	1.32347	0.456543	0.86693	0.00240127	0.508914	0.235676	635.329	567.251	1087.42	1432.94	2121.43	2177.48	901.559	812.48	1429.12	9.64347	9.55069	10.1092	10.3637	10.7404	10.7659	9.9419	9.85116	10.3612
TNKS2-AS1	1.32316	0.483241	0.839921	0.299399	0.817247	0.846804	39.4182	26.5438	16.3017	107.732	30.393	67.4685	65.8281	20.8328	28.0024	5.36795	5.26783	5.17814	5.76046	5.29882	5.55151	5.54172	5.21918	5.27985
RARB	1.32071	1.86604	-0.54533	0.0144123	0.000177816	0.762132	171.585	293.948	210.963	381.768	883.132	425.144	911.1	994.023	562.048	8.12842	8.50294	8.26437	8.70498	9.42512	8.79138	9.4536	9.53413	9.02427
PLIN5	1.32058	1.35397	-0.0333903	0.34894	0.374053	0.998566	89.2707	9.83104	41.2337	127.605	51.2338	170.982	52.4717	63.4905	242.021	6.40396	5.88668	6.11894	6.58157	6.18451	6.74099	6.19272	6.26076	6.92891
SHISA7	1.32045	0.320738	0.999714	0.0662232	0.81286	0.47549	83.4739	125.837	176.442	248.933	390.767	324.403	234.692	67.4587	180.015	7.08028	7.29631	7.50254	7.73631	8.07647	7.93174	7.6948	6.98078	7.51553
ZNF157	1.3196	1.80698	-0.487385	0.554144	0.406309	0.969646	106.661	0	22.0552	16.735	163.254	140.482	212.749	40.6736	196.017	6.47066	5.60554	5.87173	5.81649	6.72403	6.63028	6.89949	6.04432	6.84337
ENPP6	1.31905	0.61707	0.701981	0.00272317	0.306746	0.449944	280.565	479.755	341.377	958.08	1097.62	694.094	386.383	733.117	571.049	8.59828	9.01145	8.74267	9.61234	9.73787	9.32412	8.83814	9.37205	9.15637
TMEM254-AS1	1.31769	1.75929	-0.441596	0.521826	0.382187	0.972956	0	46.2059	25.8909	59.6185	79.8901	40.6659	19.0806	165.671	60.0052	5.15348	5.58246	5.42016	5.6744	5.79751	5.54122	5.35757	6.18384	5.67698
LINC01105	1.31684	0.948261	0.368582	0.0131415	0.123785	0.890419	344.33	443.38	327.952	899.508	758.087	1122.01	671.638	348.206	1133.1	8.79332	8.99053	8.75594	9.59763	9.44447	9.8011	9.33825	8.80131	9.81017
HIVEP1	1.31507	1.66131	-0.346237	0.115865	0.035802	0.949629	126.37	20.6452	143.839	216.509	270.063	236.602	311.014	325.389	283.024	7.33237	6.63346	7.40834	7.67335	7.83052	7.73536	7.93534	7.96958	7.86472
EXT1	1.3146	1.46459	-0.149989	0.175106	0.133261	0.99012	75.3584	15.7297	150.551	155.845	246.617	198.709	247.094	242.058	178.015	6.87379	6.40034	7.24275	7.26393	7.56859	7.41993	7.56972	7.55507	7.34777
DNAJC18	1.31389	1.37123	-0.057345	0.000447977	0.000228198	0.991841	899.663	432.566	938.786	1863.86	1952.96	1828.12	1740.15	2039.63	2094.18	10.0575	9.46543	10.0942	10.7224	10.7673	10.7039	10.657	10.8091	10.8346
BANK1	1.31214	1.22526	0.0868764	0.685779	0.744638	0.997724	34.7808	0	10.5482	66.9401	27.7878	17.5603	48.6556	0	57.0049	4.79766	4.47951	4.59014	5.01012	4.74334	4.65597	4.89656	4.47959	4.95043
ZNF154	1.3114	0.415656	0.895745	0.235055	0.826268	0.784083	176.223	21.6283	174.524	252.071	219.698	451.946	166.001	66.4666	264.023	7.4462	6.54099	7.4399	7.69283	7.59546	8.1455	7.40749	6.90941	7.72664
CRYBB1	1.31092	2.33576	-1.02483	0.659816	0.37112	0.931027	12.753	0	0.958924	13.5972	6.07859	13.8634	34.3451	23.8089	10.0009	3.62042	3.5032	3.51252	3.62762	3.56095	3.62991	3.78459	3.70947	3.59652
TBX2-AS1	1.31078	1.73426	-0.423481	0.685779	0.594403	0.987807	0	4.91552	4.79462	12.5513	2.60511	9.24226	4.77016	14.8806	13.0011	2.79586	2.84228	2.84114	2.9097	2.82048	2.8813	2.84091	2.92916	2.91354
ID1	1.31016	1.25439	0.0557704	0.0163228	0.0262235	0.992148	393.023	189.739	251.238	699.733	821.478	545.293	975.02	374.991	638.055	8.76217	8.23225	8.42458	9.24527	9.38844	9.03023	9.54469	8.72494	9.16468
SLC16A9	1.3086	1.27667	0.0319309	0.0283182	0.0383145	0.996165	672.429	544.64	758.509	1377.5	2515.67	1000.01	948.307	2729.1	1109.1	9.6917	9.51764	9.79372	10.3301	10.9141	10.0364	9.98899	10.9957	10.13
RIMS4	1.3083	2.27265	-0.964347	0.0945748	0.000665952	0.559796	26.6653	112.074	53.6997	141.202	187.568	148.8	404.509	192.456	335.029	6.4949	7.07035	6.7182	7.2053	7.38655	7.23743	7.95366	7.40358	7.8049
ST7-AS2	1.3078	1.11746	0.190343	0.623755	0.729963	0.992148	18.5498	0	5.75354	19.8728	12.1572	27.7268	7.63225	32.7373	12.001	3.90325	3.73743	3.7924	3.91395	3.84981	3.97409	3.80966	4.00953	3.84853
LRFN5	1.30749	1.27223	0.0352654	0.00340461	0.00509852	0.994591	188.976	132.719	260.827	613.966	393.372	435.31	514.223	496.02	397.034	8.01769	7.79681	8.23954	8.92067	8.55152	8.63284	8.77012	8.74	8.55882
TM4SF20	1.30734	2.91703	-1.60969	0.71847	0.314619	0.872304	13.9123	0	0.958924	0	9.55207	26.8026	27.6669	68.4507	15.0013	3.98379	3.8403	3.85098	3.84065	3.94136	4.09651	4.10346	4.37987	3.99386
KCNK7	1.3065	3.45241	-2.14591	0.476079	0.00833188	0.362106	8.11552	5.89862	9.58924	31.3782	24.3144	2.77268	68.6902	163.686	26.0022	4.68508	4.65747	4.70054	4.91668	4.85266	4.61821	5.19099	5.64683	4.86857
CDH8	1.30349	-0.640772	1.94426	0.793281	0.926076	0.891884	33.6214	151.398	98.7691	46.0213	241.407	413.129	0	0	182.016	6.07888	6.81483	6.55526	6.19044	7.14048	7.55624	5.66219	5.6637	6.93816
NID2	1.30143	-1.38013	2.68156	0.138821	0.126767	0.0012863	293.318	398.157	667.411	712.284	1239.16	1398.35	220.381	31.7453	270.023	8.44668	8.69034	9.1357	9.19429	9.71525	9.83329	8.23237	7.23098	8.38292
CES3	1.30142	-0.343399	1.64481	NA	0.971521	0.947245	0	0	12.466	0	9.55207	21.2572	2.86209	0	7.0006	2.44026	2.43999	2.55298	2.44008	2.52815	2.62302	2.46741	2.44	2.5055
ANO4	1.3012	0.629985	0.671216	0.283102	0.726575	0.894271	52.1712	22.6114	66.1657	156.891	142.413	48.0597	20.9887	104.164	93.008	6.03832	5.80557	6.12904	6.56196	6.50644	6.00893	5.79047	6.33696	6.28086
FRMD4B	1.30085	0.660762	0.640087	0.0103409	0.336927	0.633475	287.521	196.621	363.432	622.334	907.447	558.232	601.04	273.803	465.04	8.45006	8.18426	8.62727	9.06972	9.40447	8.97685	9.03986	8.41385	8.82447
TNFRSF19	1.30074	2.55382	-1.25309	0.0235799	2.30112e-07	0.107174	889.229	371.613	456.448	1743.58	1636.88	848.439	3230.35	4893.73	1955.17	10.0277	9.32085	9.47596	10.6469	10.5866	9.98642	11.2583	11.6894	10.7576
ZDHHC1	1.30071	2.07251	-0.771801	NA	NA	NA	0	0	4.79462	0	1.73674	10.1665	13.3564	0.992039	6.00052	1.95961	1.95941	2.0047	1.95948	1.97605	2.05243	2.07922	1.96901	2.01566
SHANK1	1.30053	1.93834	-0.637804	NA	NA	NA	2.31872	0	3.83569	1.04594	11.2888	2.77268	8.58628	0	15.0013	2.25006	2.22767	2.26418	2.23786	2.33063	2.25421	2.30715	2.22768	2.36122
SLITRK4	1.30047	1.57111	-0.270638	5.85406e-05	4.95987e-07	0.868965	503.162	403.073	705.768	1458.04	1341.63	1171.92	1660.01	1414.65	1716.15	9.40971	9.23653	9.68813	10.341	10.2628	10.1374	10.4646	10.3125	10.4965
CD200	1.2997	0.534909	0.764791	0.00132189	0.358543	0.296501	872.998	562.335	1009.75	1313.7	2408.86	2295.78	1307.02	965.254	1270.11	9.95883	9.59197	10.0866	10.3253	10.9057	10.8583	10.3206	10.0467	10.2942
GALNT8	1.29954	0.681132	0.618411	0.514044	0.812757	0.951711	4.63744	13.7635	18.2195	61.7104	24.3144	4.62113	19.0806	17.8567	22.0019	4.15143	4.23764	4.27679	4.5819	4.32747	4.15029	4.28414	4.27368	4.30855
HIST2H2BA	1.2993	0.583	0.7163	NA	NA	NA	5.7968	0.983104	1.91785	12.5513	7.81533	0.924226	0.954031	0	12.001	2.22407	2.17907	2.188	2.28291	2.24233	2.17844	2.17876	2.16955	2.27838
SOCS5	1.29911	1.00456	0.294546	0.00320772	0.0390689	0.908353	299.115	268.387	461.242	991.55	1002.1	538.824	812.834	657.722	594.051	8.65485	8.57547	8.98977	9.65416	9.66414	9.11786	9.47391	9.28752	9.20016
SMOX	1.29907	1.09134	0.207729	0.00475825	0.0270167	0.951607	222.597	221.198	225.347	644.298	535.784	466.734	627.752	267.851	530.046	8.18626	8.18126	8.19397	9.01893	8.86149	8.74665	8.99656	8.31643	8.85227
IL12A	1.29759	-0.208583	1.50618	0.646878	0.968105	0.850396	45.215	0	74.796	111.915	55.5757	127.543	65.8281	0	38.0033	5.62146	5.19583	5.8144	6.00777	5.69409	6.07878	5.76034	5.19599	5.56674
CTTNBP2	1.29711	1.06425	0.23286	0.000751833	0.00925798	0.930169	964.587	472.873	977.143	1782.28	1934.73	2215.37	1925.23	1394.81	1728.15	10.1085	9.52237	10.1196	10.6704	10.749	10.8802	10.7442	10.4404	10.6411
CCNB3	1.29655	-3.88343	5.17998	0.649698	0.0810898	0.0366399	32.4621	42.2735	13.4249	175.718	39.0767	1.84845	0	0	6.00052	4.72694	4.81112	4.53497	5.51744	4.78507	4.3898	4.36426	4.36474	4.44562
LOC102724919	1.29624	-1.29699	2.59324	NA	0.816578	0.796754	6.95616	0	7.67139	27.1944	7.81533	0.924226	0.954031	0	5.00043	2.57349	2.50466	2.58029	2.74418	2.58169	2.51409	2.51444	2.50468	2.55481
ADGRG1	1.29537	2.25783	-0.962468	0.000370549	1.02119e-11	0.0548538	2295.53	1878.71	1782.64	4425.37	5193.72	5000.06	11310	5507.8	11670	11.5135	11.3385	11.2936	12.1223	12.2782	12.241	13.0705	12.3361	13.1034
CCDC144A	1.29422	1.27636	0.0178536	0.181842	0.216833	0.99933	76.5177	27.5269	94.9334	147.477	154.57	185.769	62.966	129.957	289.025	6.66199	6.30911	6.76447	7.00691	7.03552	7.15061	6.57677	6.9331	7.45232
C1QTNF4	1.29283	1.27757	0.0152626	NA	NA	NA	0	1.96621	5.75354	9.41345	7.81533	1.84845	0	15.8726	3.00026	2.25582	2.27452	2.30977	2.34225	2.32837	2.27335	2.25554	2.39627	2.28432
CABLES2	1.29234	0.196875	1.09547	0.14125	0.918327	0.529231	37.0995	59.9693	115.071	95.1804	172.806	252.314	55.3338	86.3074	102.009	6.24115	6.4061	6.71077	6.61249	6.94777	7.19828	6.37471	6.56487	6.64743
IGFBPL1	1.29224	0.292088	1.00016	0.00218577	0.713512	0.0973095	459.106	1156.13	822.757	2275.96	1614.3	2083.21	878.663	1053.55	1054.09	9.39466	10.1761	9.87346	10.8205	10.4874	10.7336	9.93072	10.0919	10.0924
TTBK1	1.29137	-0.761387	2.05276	0.496503	0.775203	0.477841	25.5059	22.6114	42.1926	79.4914	52.9706	88.7257	36.2532	0	17.0015	5.12884	5.10387	5.25717	5.48778	5.33095	5.53679	5.21361	4.88079	5.0541
C1S	1.29103	1.16215	0.128878	0.324794	0.436909	0.992148	11.5936	43.2566	42.1926	88.9048	20.8409	128.467	58.1959	54.5622	105.009	5.46532	5.73217	5.72437	6.01136	5.55046	6.19691	5.83406	5.81038	6.09171
ZDHHC19	1.29048	3.23735	-1.94686	NA	NA	NA	0	0	2.87677	0	4.34185	2.77268	5.72419	14.8806	7.0006	1.98326	1.98306	2.01056	1.98313	2.02421	2.00957	2.03686	2.11531	2.04832
PLCXD2	1.29022	1.50759	-0.217365	0.566853	0.52503	0.991841	13.9123	10.8141	9.58924	64.8482	18.2358	0.924226	28.6209	19.8408	49.0042	4.40069	4.37134	4.3595	4.76794	4.43898	4.27042	4.52507	4.453	4.67076
EPDR1	1.28944	1.36067	-0.0712285	0.16774	0.157411	0.992492	183.179	732.412	554.258	803.281	1968.6	821.637	608.672	2616.01	551.047	8.49417	9.55987	9.31954	9.64189	10.4919	9.66214	9.39903	10.7787	9.31472
C9orf152	1.28894	-1.36065	2.64959	NA	0.853411	0.863105	11.5936	0	3.83569	32.4241	5.21022	0	0	0	6.00052	2.64007	2.52628	2.56593	2.80988	2.57965	2.52616	2.52622	2.5263	2.58745
VWDE	1.28893	-0.137116	1.42604	NA	NA	NA	0	0	7.67139	18.8269	0	0	0	0	7.0006	1.77463	1.77446	1.84573	1.93758	1.77435	1.77441	1.77444	1.77447	1.83973
THAP2	1.2886	1.22271	0.0658936	0.0361028	0.0578373	0.992148	102.024	392.258	276.17	698.687	770.244	414.977	580.051	660.698	559.048	7.80597	8.70233	8.43403	9.1869	9.2738	8.7473	9.02535	9.1379	8.99386
CDKN2B	1.28841	0.55641	0.731995	0.0375375	0.551937	0.645429	270.131	115.023	119.865	391.181	541.863	298.525	313.876	171.623	256.022	8.03212	7.48256	7.5053	8.31424	8.58066	8.10605	8.14374	7.72115	7.99332
ALCAM	1.28744	0.687245	0.600196	1.76489e-05	0.0579571	0.291483	4242.1	3580.46	5592.44	9464.7	13399	9881.82	7685.67	6100.05	7815.67	12.3026	12.1497	12.5598	13.0733	13.4267	13.1166	12.8667	12.6426	12.8832
CRISPLD1	1.28682	1.19888	0.0879332	2.36145e-06	1.47156e-05	0.975435	885.751	707.835	1037.56	1952.77	2488.75	1977.84	2111.27	1898.76	2030.17	10.1047	9.91704	10.2412	10.821	11.0558	10.8332	10.8959	10.7943	10.8582
AFAP1L2	1.28661	0.102146	1.18447	0.00262991	0.925478	0.0306651	979.659	1140.4	1764.42	2692.25	3669.73	3115.57	1670.51	821.408	1678.14	10.2537	10.3858	10.7831	11.1891	11.4985	11.3338	10.732	10.1043	10.7363
LOC101928809	1.28634	2.0321	-0.745755	NA	0.623528	0.97304	5.7968	0	1.91785	7.32157	11.2888	0	14.3105	11.9045	5.00043	2.63939	2.58461	2.60312	2.65314	2.688	2.58451	2.71326	2.69309	2.63207
SAMD8	1.28568	0.931728	0.353954	1.08324e-05	0.00323553	0.722455	743.15	710.784	860.155	1840.85	1985.09	1816.1	1113.35	1822.38	1479.13	9.84813	9.81051	9.97249	10.6674	10.7402	10.6545	10.1999	10.6578	10.4603
ARHGAP44	1.2854	-0.520907	1.80631	NA	NA	NA	0	0.983104	8.63031	15.6891	6.07859	1.84845	5.72419	0	1.00009	2.0628	2.0721	2.14238	2.20139	2.11969	2.08035	2.11644	2.0626	2.07228
ZNF621	1.28512	0.910762	0.374359	0.117361	0.364752	0.940666	314.187	128.787	409.46	483.224	362.979	1231.07	503.728	277.771	821.071	8.51042	7.91546	8.71795	8.85384	8.62178	9.68867	8.88866	8.41772	9.31555
LOC101928731	1.28498	0.896668	0.388314	NA	NA	NA	3.47808	0	2.87677	0	5.21022	10.1665	3.81612	4.9602	3.00026	1.87599	1.84289	1.87035	1.84295	1.89198	1.93582	1.87912	1.88965	1.87152
FPGT	1.28462	1.3369	-0.052283	3.2083e-05	1.40661e-05	0.991841	513.596	497.451	724.946	1261.4	1667.27	1301.31	1531.22	1596.19	1259.11	9.43553	9.40964	9.71943	10.2126	10.4757	10.2416	10.3944	10.4339	10.2109
RASSF2	1.28429	1.7586	-0.474311	8.59256e-05	1.45566e-08	0.589981	1887.44	2830.36	2877.73	6956.54	6490.2	5055.52	7800.16	10930.3	6973.6	11.4147	11.7677	11.7827	12.6239	12.5548	12.3099	12.7389	13.0847	12.6263
PCDHB15	1.28429	1.37987	-0.0955833	0.0687255	0.0513436	0.991841	470.7	111.091	391.241	471.718	1115.86	780.971	1084.73	580.343	866.074	8.99894	8.00205	8.84955	9.00062	9.76152	9.43396	9.73486	9.17422	9.52715
GAL3ST3	1.28341	0.921764	0.361646	0.0153855	0.134908	0.891884	148.398	175.976	292.472	335.746	718.142	448.25	415.958	437.489	316.027	7.83615	7.94097	8.29347	8.39775	9.02687	8.62671	8.56613	8.60686	8.3516
TGFA	1.28299	-1.89261	3.1756	0.0873947	0.00612045	4.38746e-06	194.772	195.638	201.374	404.778	443.737	591.505	96.3571	15.8726	47.004	7.58058	7.58372	7.60404	8.13996	8.21721	8.46467	7.13888	6.48746	6.79942
MT1M	1.28265	1.58419	-0.301536	0.0329668	0.00548758	0.936332	88.1113	69.8004	70.9604	285.541	119.835	151.573	192.714	252.97	240.021	6.9444	6.83619	6.8432	7.66401	7.10373	7.24045	7.39199	7.57734	7.54043
TANC2	1.28195	0.945084	0.336864	0.0001347	0.00972911	0.809205	447.513	520.062	660.698	1050.12	1220.06	1690.41	935.904	1095.21	1105.09	9.23313	9.35229	9.55053	9.95808	10.0961	10.4053	9.8541	9.99648	10.0047
CDC42EP3	1.28182	-0.2764	1.55822	0.0221065	0.803902	0.0162882	146.079	143.533	154.387	357.711	357.769	364.145	71.5523	100.196	195.017	7.40342	7.39241	7.43691	8.02572	8.02637	8.03991	7.0266	7.18988	7.58714
DNM3OS	1.28182	0.622193	0.659627	0.463324	0.809243	0.938559	28.984	22.6114	23.9731	48.1132	33.8664	101.665	13.3564	6.94427	96.0082	5.16646	5.11197	5.1238	5.30991	5.20527	5.61709	5.02589	4.96058	5.58898
MAPK10	1.28153	1.31535	-0.0338155	0.00131218	0.000983807	0.99385	958.791	1746.98	1039.47	2603.34	4195.96	2305.94	2843.01	3552.49	2926.25	10.3744	10.9	10.4419	11.2751	11.7464	11.1591	11.3603	11.5794	11.3884
F3	1.28118	1.50597	-0.224797	0.127858	0.0661638	0.973623	1035.31	144.516	700.973	1897.33	1079.38	1593.37	873.892	1571.39	2895.25	10.0433	8.56645	9.69939	10.6149	10.0812	10.446	9.89125	10.4326	11.0369
LOC100272216	1.28107	2.73952	-1.45845	NA	NA	NA	2.31872	0	0.958924	0	7.81533	0	6.67822	6.94427	8.00069	1.82245	1.80018	1.80942	1.80024	1.87269	1.80012	1.86249	1.86484	1.87419
TLX1NB	1.28071	-0.356819	1.63753	0.749781	0.956189	0.893688	0	16.7128	16.3017	0	44.2869	36.0448	2.86209	0.992039	22.0019	3.70654	3.8567	3.85332	3.7061	4.05307	4.00048	3.73353	3.71561	3.89905
REM1	1.28055	-0.721784	2.00234	0.81948	0.923766	0.907939	0	0	23.0142	29.2863	14.7623	12.0149	0	0	14.0012	3.19511	3.19464	3.39367	3.439	3.32836	3.30507	3.19456	3.19466	3.32187
PIANP	1.2804	0.890168	0.390234	0.0233694	0.185595	0.884948	83.4739	278.218	156.305	415.238	403.792	440.856	337.727	308.524	315.027	7.39976	8.13488	7.74376	8.44267	8.42059	8.49124	8.28048	8.21169	8.22742
GLCCI1	1.28033	1.01014	0.270196	3.24412e-05	0.00199471	0.855287	1235.88	1180.71	1130.57	3121.08	2858.67	2635.89	2337.38	1695.39	3111.27	10.5287	10.4885	10.4507	11.3967	11.3104	11.2312	11.1152	10.8133	11.3936
TSC22D1	1.28004	0.972539	0.307504	1.75084e-05	0.0022761	0.806318	13903	12786.2	14760.7	31263.1	38381.1	31015.2	26153.8	35584.4	19598.7	14.0126	13.9357	14.0681	14.7985	15.0076	14.7905	14.6197	14.9301	14.337
CELF5	1.27975	-1.55798	2.83773	0.214956	0.133585	0.00359557	60.2867	86.5131	125.619	225.923	218.829	217.193	27.6669	5.95224	59.0051	6.36192	6.52628	6.7268	7.10126	7.07998	7.07453	6.09806	5.86198	6.35229
LINC01182	1.27952	1.10325	0.176279	NA	0.806285	0.99385	4.63744	0.983104	4.79462	13.5972	5.21022	6.46958	14.3105	0	8.00069	2.64407	2.60943	2.64544	2.72251	2.64925	2.66077	2.72856	2.59989	2.6745
MINOS1P1	1.27727	2.08296	-0.80569	0.820204	0.702139	0.978262	20.8685	0	2.87677	0	57.3124	0	0	88.2915	12.001	4.04333	3.81499	3.85071	3.81543	4.33285	3.81459	3.81479	4.51751	3.95454
STARD8	1.27722	2.47168	-1.19446	0.510365	0.118876	0.824296	12.753	0	20.1374	21.9647	37.3399	20.333	87.7709	51.586	43.0037	4.76526	4.63283	4.83174	4.84771	4.96968	4.83338	5.27558	5.06816	5.01016
KY	1.27703	1.68281	-0.405777	0.0225215	0.00126633	0.872175	128.689	143.533	89.1799	355.619	188.436	331.797	397.831	251.978	510.044	7.50595	7.57005	7.30505	8.20304	7.74297	8.14949	8.29192	7.94434	8.49544
LINC00461	1.27613	1.19551	0.0806108	9.32935e-05	0.000326675	0.985311	1020.24	1522.83	1734.69	3746.55	3033.22	3583.22	2856.37	2872.95	4070.35	10.492	10.8357	10.9526	11.6845	11.4773	11.6404	11.4192	11.4247	11.767
NDRG2	1.27609	1.4191	-0.143006	0.00428866	0.0012172	0.97131	2908.83	7098.99	3988.16	13958.1	12753.8	7185.86	11246.1	13029.4	13154.1	12.0757	12.8802	12.3482	13.5499	13.458	12.8918	13.3311	13.4797	13.4894
CDC42EP1	1.27482	2.18069	-0.905874	0.0657672	0.000268541	0.530511	222.597	77.6652	87.2621	331.563	317.823	286.51	893.927	323.405	536.046	7.97602	7.34087	7.39885	8.27373	8.24085	8.16123	9.12461	8.25431	8.66853
MYRF	1.27467	-2.3936	3.66827	0.707464	0.420401	0.320313	193.613	76.6821	233.977	274.036	250.959	695.018	0	1.98408	94.0081	7.33387	6.75445	7.47399	7.59502	7.52764	8.38883	5.94446	5.98123	6.86653
SELV	1.27421	0.183586	1.09062	0.703063	0.973816	0.93596	27.8246	0	9.58924	25.1025	22.5776	42.5144	13.3564	0	29.0025	4.24184	3.99111	4.08703	4.22079	4.2007	4.34843	4.12171	3.99116	4.25118
MLIP	1.27368	1.27445	-0.000769918	0.303372	0.340481	1	31.3027	23.5945	18.2195	37.6538	71.2064	67.4685	54.3798	103.172	19.0016	5.37815	5.31473	5.26756	5.42631	5.64414	5.62234	5.5418	5.80896	5.2748
LHFPL3	1.27172	0.239915	1.0318	0.0288083	0.839175	0.278069	399.979	737.328	869.744	2127.44	1562.2	1158.06	1302.25	579.351	489.042	9.1447	9.64579	9.7909	10.6352	10.3337	10.051	10.1606	9.44097	9.30238
SGCB	1.27072	1.01026	0.260457	0.00107492	0.0157518	0.916011	2374.37	2842.15	4621.05	7383.28	9979.31	6375.31	5786.2	8400.59	5630.48	11.6501	11.8079	12.2561	12.7133	13.0186	12.5677	12.4727	12.8431	12.4461
LOC81691	1.27046	1.0728	0.197664	0.0016824	0.0123764	0.949062	532.146	367.681	492.887	897.416	844.056	1617.4	1125.76	872.002	931.08	9.29164	9.00024	9.22894	9.74075	9.68607	10.2896	9.94734	9.71506	9.77387
GPSM2	1.27037	1.25092	0.0194438	1.34971e-05	2.08637e-05	0.995296	1126.9	1854.13	1661.81	3190.11	4232.44	3779.16	3927.75	3589.2	3535.3	10.6308	11.0639	10.9656	11.5728	11.8507	11.7384	11.7765	11.6876	11.6728
LYRM9	1.27024	0.341764	0.928471	0.147067	0.828978	0.656532	163.47	70.7835	169.729	521.924	104.204	348.433	113.53	209.32	189.016	7.45396	6.99607	7.47783	8.319	7.18802	7.99122	7.23563	7.61728	7.54833
IGSF22	1.27015	0.274491	0.995656	0.680509	0.958638	0.940026	15.0717	0	9.58924	34.516	16.499	8.31803	1.90806	20.8328	7.0006	3.62203	3.48531	3.57496	3.76745	3.63407	3.56357	3.50382	3.66867	3.55171
CHAD	1.27012	-2.57063	3.84075	0.55059	0.17364	0.055589	2.31872	34.4086	32.6034	42.8835	58.1808	66.5443	6.67822	0	5.00043	4.41932	4.70949	4.69567	4.77135	4.87329	4.92348	4.46439	4.39227	4.44708
NRGN	1.27009	0.765219	0.504872	0.5778	0.808491	0.969646	4.63744	4.91552	8.63031	12.5513	14.7623	16.6361	20.9887	5.95224	4.00034	3.29509	3.29744	3.33124	3.36539	3.38414	3.3995	3.43398	3.30703	3.28891
MEF2C-AS1	1.26984	0.768246	0.50159	0.0448619	0.347101	0.842801	91.5894	58.0031	94.9334	237.428	127.65	224.587	107.806	184.519	124.011	6.84792	6.64764	6.86496	7.40918	7.02149	7.37172	6.92982	7.24244	7.00539
TMEM121	1.26876	1.56617	-0.297411	0.335922	0.226627	0.974848	4.63744	16.7128	29.7266	31.3782	44.2869	48.0597	48.6556	64.4825	39.0033	4.8674	4.98091	5.08852	5.10127	5.19422	5.21943	5.2233	5.32106	5.15732
LINC01085	1.26875	1.08462	0.184128	0.709371	0.793223	0.992433	17.3904	0	13.4249	42.8835	31.2613	0	11.4484	26.7851	27.0023	4.15785	3.99159	4.12292	4.35118	4.26923	3.99127	4.10491	4.23475	4.23643
LNX1	1.26821	1.61057	-0.342356	0.0170561	0.00134468	0.906255	274.768	268.387	373.021	847.211	868.37	491.688	1505.46	672.603	620.053	8.59482	8.57718	8.82312	9.51619	9.5387	9.04497	10.0527	9.31126	9.24074
ENDOU	1.26811	-2.42614	3.69426	NA	0.681519	0.721238	3.47808	0	12.466	27.1944	11.2888	0	0	2.97612	0	2.54698	2.51131	2.63169	2.75274	2.62122	2.5112	2.51125	2.54184	2.51134
OPCML	1.26756	-1.56927	2.83683	0.0126526	0.0012463	3.21546e-09	2025.4	2526.58	4108.99	4802.95	8514.37	7535.21	865.306	573.399	1480.13	11.1251	11.3327	11.8081	11.9655	12.5612	12.4319	10.3854	10.0677	10.8407
ZNF419	1.26685	0.78058	0.486274	0.0511905	0.347048	0.856063	364.039	281.168	677.959	926.702	774.586	1483.38	828.099	344.238	1101.09	8.8921	8.69849	9.40219	9.68025	9.51919	10.1219	9.57871	8.84875	9.83911
ZNF438	1.26611	1.48246	-0.216341	0.00592546	0.000859197	0.950448	156.514	229.063	368.227	724.836	504.523	585.959	596.269	707.324	805.069	8.08896	8.33726	8.68818	9.25378	8.94254	9.06883	9.08375	9.23225	9.34748
HK3	1.26525	0.585431	0.679823	NA	NA	NA	8.11552	0.983104	0	5.22969	3.47348	12.9392	10.4943	0	3.00026	2.29217	2.22648	2.21692	2.26635	2.25008	2.33378	2.31306	2.21696	2.24569
SLC45A4	1.2646	1.90487	-0.640265	0.60885	0.414457	0.958608	11.5936	2.94931	23.0142	0	34.7348	55.4536	39.1153	45.6338	56.0048	4.65506	4.56742	4.75621	4.53595	4.84895	4.99061	4.88091	4.92631	4.99378
MIR1204	1.26394	0.423984	0.839955	NA	NA	NA	2.31872	0.983104	4.79462	11.5053	4.34185	3.6969	1.90806	0.992039	8.00069	2.05832	2.04548	2.08132	2.14035	2.07715	2.07116	2.05431	2.04557	2.11017
LOC101927354	1.26361	1.00176	0.26185	0.652904	0.775404	0.991841	0	5.89862	9.58924	17.781	8.6837	11.0907	13.3564	10.9124	7.0006	3.12318	3.17872	3.21188	3.28048	3.20386	3.225	3.24432	3.22342	3.18878
LOC101929653	1.26355	1.40834	-0.144787	0.75808	0.755287	0.995296	6.95616	0	7.67139	2.09188	19.9725	12.9392	0	27.7771	11.0009	3.21058	3.1448	3.21693	3.16522	3.32038	3.26299	3.14472	3.37825	3.24634
KLHL5	1.2634	0.436617	0.826781	0.00582351	0.552276	0.311092	740.831	1361.6	802.619	1717.43	2572.11	2684.88	800.432	1629.92	1502.13	9.89309	10.4275	9.95991	10.6444	11.0358	11.0782	9.95759	10.595	10.5185
STOX2	1.26338	1.07705	0.186329	0.00248782	0.015066	0.954563	317.665	154.347	322.198	613.966	580.071	711.654	552.384	578.359	544.047	8.54941	8.05509	8.5597	9.08158	9.03317	9.21017	8.99164	9.03055	8.97879
TNFAIP8L2	1.26326	2.08037	-0.817117	NA	0.785601	0.987994	0	0	7.67139	0	0	18.4845	8.58628	0	24.0021	2.55469	2.55439	2.62607	2.5545	2.5542	2.71663	2.6342	2.55441	2.75813
FGF14	1.26262	-1.95789	3.22051	0.193374	0.0239232	0.000188823	180.86	473.856	648.232	1134.84	1010.78	981.528	43.8854	38.6895	253.022	7.9791	8.7348	9.01221	9.53842	9.4271	9.39883	7.19823	7.15168	8.22371
OAZ3	1.26223	0.822916	0.439312	0.587007	0.792546	0.976694	10.4342	3.93242	11.5071	6.27563	26.0511	29.5752	2.86209	12.8965	30.0026	3.80412	3.74461	3.81335	3.7666	3.93081	3.95639	3.73435	3.82539	3.95924
SLC8A1	1.26105	1.8437	-0.58265	0.105496	0.0082842	0.843466	264.334	60.9524	133.29	276.128	509.733	311.464	402.601	856.13	385.033	8.1432	7.27627	7.68169	8.17554	8.66585	8.26683	8.46978	9.12412	8.43366
PAK7	1.26091	0.453275	0.807637	0.0120722	0.571946	0.40391	163.47	464.025	410.419	846.165	716.405	926.999	488.464	402.768	531.046	8.16026	8.91428	8.8152	9.43171	9.28342	9.51482	8.9564	8.80026	9.02589
SLC46A1	1.26036	1.33405	-0.0736981	0.0345254	0.0258812	0.992148	81.1552	48.1721	113.153	193.499	211.882	175.603	256.634	155.75	199.017	6.90205	6.68766	7.06815	7.38822	7.44861	7.32602	7.58055	7.25154	7.40672
C11orf87	1.25856	1.98831	-0.729745	0.726564	0.562658	0.968591	0	27.5269	6.71247	49.1591	32.9981	0	19.0806	112.1	5.00043	4.30446	4.58519	4.38159	4.75303	4.63129	4.30232	4.50879	5.11044	4.36248
TLX1	1.25846	0.589566	0.668896	0.202914	0.690365	0.853685	33.6214	39.3242	70.9604	134.926	98.1258	111.831	41.9774	133.925	41.0035	5.92975	5.97291	6.18379	6.49759	6.33129	6.39708	5.99262	6.49365	5.98561
PGP	1.2582	0.992474	0.265722	0.187364	0.381385	0.969646	55.6493	28.51	120.824	90.9967	124.177	275.419	115.438	154.758	138.012	6.49311	6.28366	6.85311	6.70578	6.86834	7.37535	6.82821	6.99598	6.92825
SHF	1.25622	0.582842	0.673378	0.273197	0.736282	0.881836	22.0278	16.7128	40.2748	86.8129	61.6543	40.6659	48.6556	20.8328	49.0042	5.21691	5.16988	5.35773	5.63626	5.49769	5.36051	5.41535	5.20609	5.41762
EDNRB	1.25621	1.79356	-0.537351	0.00771847	3.95851e-05	0.709421	1932.65	1312.44	2711.84	5397.05	6299.16	2533.3	5843.44	6689.32	8118.7	11.2866	10.9578	11.5914	12.2524	12.4075	11.5289	12.3319	12.4684	12.6668
BCAS1	1.25611	-2.2272	3.4833	0.64735	0.360785	0.213486	553.015	1502.18	1702.09	3150.37	2204.79	3619.27	94.4491	1.98408	706.061	9.36793	10.2914	10.4149	11.0445	10.6756	11.1909	8.12265	7.35246	9.58182
SNORD50A	1.25571	0.789007	0.466703	NA	NA	NA	1.15936	0	5.75354	15.6891	0	0.924226	0	0.992039	11.0009	1.89032	1.87899	1.93309	2.01767	1.87887	1.88789	1.87896	1.8886	1.97913
TFEB	1.25425	-0.257213	1.51146	0.628156	0.955816	0.825551	22.0278	5.89862	50.823	55.4348	52.1022	80.4077	0	4.9602	61.0052	4.96374	4.80684	5.18381	5.21397	5.19261	5.3625	4.74036	4.79677	5.24943
CST3	1.25412	1.67252	-0.418401	0.00923667	0.000213553	0.836066	3414.31	2343.72	2079.91	8551.6	7010.35	3132.2	7702.85	6419.49	10860.9	11.927	11.5876	11.4838	12.8225	12.6216	11.8476	12.7164	12.5337	13.0689
HLA-F	1.25319	-1.8683	3.12149	0.689453	0.579372	0.475652	9.27488	2.94931	5.75354	6.27563	8.6837	27.7268	1.90806	0	3.00026	2.81893	2.759	2.7862	2.79118	2.81368	2.9715	2.7486	2.7293	2.75952
SOX4	1.25312	0.518439	0.734677	0.0131141	0.494488	0.5043	17193.3	39002.7	37262.8	71127	82988.4	68650.6	28845.1	72027	32999.8	14.5653	15.3196	15.2755	15.9196	16.0789	15.8833	15.0322	15.9325	15.1592
FERMT1	1.25254	-0.0589105	1.31145	0.0400875	0.971183	0.105058	569.246	1363.56	1627.29	1816.8	3183.45	3483.41	1183	598.2	1637.14	9.70911	10.4594	10.6239	10.7282	11.2794	11.3706	10.33	9.74807	10.6296
HOXA13	1.2519	0.626502	0.625397	0.186781	0.650528	0.865081	62.6054	36.3748	61.3711	98.3183	137.202	146.028	112.576	26.7851	108.009	6.24925	6.06532	6.241	6.4488	6.6253	6.66067	6.5176	5.98704	6.49609
LINC01088	1.2517	0.045092	1.20661	0.185737	0.985426	0.478846	41.737	28.51	54.6586	158.983	53.839	85.0288	36.2532	41.6656	51.0044	5.73341	5.6301	5.82248	6.32717	5.81704	6.00188	5.69179	5.7325	5.79815
SKIL	1.24922	0.771916	0.477307	0.00904734	0.18987	0.779812	1540.79	2106.79	2688.82	3826.04	5996.96	5240.36	2573.98	5799.46	2447.21	10.9878	11.2647	11.4896	11.8269	12.2753	12.1387	11.4488	12.2412	11.4019
RNU12	1.24858	1.15078	0.0977966	0.324417	0.420246	0.992148	57.968	8.84793	81.5085	181.993	107.678	62.8474	109.714	57.5383	162.014	6.23504	5.81882	6.3786	6.81758	6.51531	6.26625	6.52495	6.23164	6.74571
ZNF528-AS1	1.2483	0.497967	0.750333	0.0890106	0.66422	0.709421	241.147	119.939	215.758	316.92	256.169	796.683	179.358	247.018	388.033	8.0087	7.55827	7.93023	8.21052	8.052	8.98265	7.80549	8.02579	8.36869
APLP1	1.24637	-1.79384	3.04021	0.0408228	0.00146551	6.4219e-08	217.96	595.761	437.269	719.606	1398.08	851.212	111.622	79.3631	170.015	8.14005	8.95285	8.68558	9.12242	9.75352	9.27743	7.69944	7.51277	7.96567
MTHFR	1.2462	0.938182	0.30802	0.154803	0.374347	0.955273	93.9081	41.2904	103.564	143.294	107.678	315.161	120.208	108.132	229.02	6.83794	6.49898	6.88751	7.0686	6.90791	7.59831	6.96783	6.91033	7.36905
FSD1L	1.24611	0.709569	0.536536	0.0787035	0.455385	0.846804	347.808	132.719	240.69	540.75	303.061	866	228.967	398.8	551.047	8.4672	7.80839	8.19291	8.82618	8.36158	9.23893	8.15767	8.57516	8.84226
ZNF583	1.24552	0.520535	0.724984	0.0187828	0.515327	0.553464	294.477	231.029	414.255	454.983	738.983	1034.21	309.106	465.266	574.049	8.5186	8.36438	8.7676	8.84178	9.24478	9.52122	8.55133	8.85974	9.03255
C4orf47	1.24522	1.2489	-0.00367297	0.226845	0.256538	1	26.6653	21.6283	31.6445	90.9967	45.1552	53.6051	78.2305	30.7532	81.007	5.45219	5.41181	5.48931	5.8441	5.58503	5.64013	5.78133	5.48273	5.79547
HRH1	1.24505	1.99466	-0.749612	0.5949	0.352145	0.947245	48.6931	0	4.79462	78.4454	19.1041	28.651	91.587	79.3631	41.0035	5.35442	4.91979	4.9747	5.5385	5.11895	5.20291	5.60914	5.54382	5.29974
IL6ST	1.24419	0.81837	0.425821	0.00159312	0.0749184	0.759955	2327.99	2067.47	3449.25	5752.66	7473.19	5357.74	4689.06	6137.75	3007.26	11.4806	11.3752	11.8422	12.339	12.6031	12.2683	12.1372	12.4038	11.7139
DOCK10	1.24378	0.833514	0.41027	0.0448523	0.272704	0.888225	215.641	107.158	304.938	314.828	494.103	677.458	352.037	291.66	475.041	8.05891	7.62779	8.30808	8.33222	8.69125	8.96126	8.418	8.27477	8.65841
CLDN11	1.24135	-0.71134	1.95269	0.0158082	0.282969	0.00024267	3202.15	9150.73	7644.54	14022.9	15251.2	18005.8	3801.81	5862.95	2549.22	12.0717	13.0585	12.8808	13.4922	13.5794	13.7534	12.2238	12.6247	11.8757
LINC01224	1.24107	1.29147	-0.050393	0.00915208	0.00667492	0.992148	220.278	307.711	327.952	641.161	698.17	684.851	677.362	1021.8	397.034	8.35462	8.59284	8.64077	9.18683	9.26128	9.24434	9.23469	9.60528	8.78912
ZCWPW1	1.24067	1.09906	0.141606	0.11974	0.211585	0.988632	41.737	129.77	107.399	242.658	159.78	257.859	179.358	112.1	307.026	6.67478	7.18417	7.07919	7.58447	7.30838	7.6278	7.3813	7.10236	7.75492
NBAT1	1.24035	0.520591	0.719755	0.00141415	0.350241	0.311128	208.685	174.009	308.773	610.828	520.154	503.703	352.037	333.325	307.026	8.07415	7.95447	8.3529	8.90302	8.76726	8.7404	8.45278	8.41082	8.34867
MARCKS	1.2402	0.361177	0.879019	0.00923941	0.660527	0.279252	9046.48	18777.3	15586.3	39417.3	32954.6	30177.8	13406	29666.9	12687.1	13.5521	14.2329	14.0533	14.9812	14.7959	14.7059	13.9109	14.6885	13.8594
LOC202181	1.23941	0.8944	0.345008	0.624782	0.785317	0.988469	10.4342	0	13.4249	20.9188	10.4204	24.9541	12.4024	12.8965	19.0016	3.73577	3.63841	3.76154	3.82273	3.73544	3.85387	3.75277	3.75703	3.8076
PCDH17	1.23753	1.11197	0.125558	0.000734507	0.00338204	0.969646	1143.13	1440.25	1262.9	3761.2	3254.65	2054.55	2884.04	3395.75	2034.17	10.5083	10.7108	10.5946	11.6232	11.4794	11.0363	11.3608	11.5214	11.0269
STXBP2	1.23684	1.39702	-0.16018	NA	NA	NA	2.31872	1.96621	2.87677	2.09188	0	14.7876	0.954031	8.92835	9.00077	2.1925	2.18905	2.19765	2.19029	2.16997	2.30207	2.17933	2.25255	2.25318
IMPG2	1.23672	-2.34989	3.58661	0.76212	0.545198	0.510842	28.984	0	6.71247	53.3429	13.0256	17.5603	0	0	7.0006	3.79953	3.53112	3.60224	3.97146	3.66365	3.70496	3.53099	3.53116	3.60522
SLC4A4	1.23663	1.33546	-0.098834	0.122624	0.0977425	0.991841	207.525	82.5807	67.1247	398.503	269.195	172.83	184.128	276.779	439.038	7.70411	7.16335	7.06693	8.18867	7.88835	7.58247	7.62384	7.90857	8.267
LGI4	1.23548	-0.422163	1.65764	NA	0.957089	0.926323	2.31872	1.96621	7.67139	4.18376	0	24.0299	0.954031	0	8.00069	2.34179	2.33812	2.39325	2.36004	2.31797	2.53239	2.32787	2.31816	2.39628
PDZD2	1.23543	0.776082	0.45935	0.420985	0.705783	0.955582	2.31872	44.2397	49.864	60.6645	75.5482	91.4984	64.8741	29.7612	71.0061	5.27597	5.63987	5.67849	5.74796	5.83565	5.92028	5.77369	5.53125	5.80961
MAGOH2P	1.23519	-0.792724	2.02792	NA	NA	NA	10.4342	0	0	11.5053	0.86837	12.0149	0	1.98408	4.00034	2.18538	2.09009	2.09006	2.19466	2.0984	2.19916	2.09005	2.10921	2.12817
HFM1	1.23512	-1.38369	2.61882	0.688235	0.681123	0.572604	60.2867	0	106.441	38.6997	32.1297	321.631	22.8967	0	41.0035	5.68848	5.06121	5.97588	5.51401	5.45213	6.72673	5.35791	5.06144	5.53436
HOXA-AS2	1.23427	0.366609	0.867657	0.326359	0.867852	0.83104	39.4182	11.7972	36.4391	110.87	26.9195	68.3927	39.1153	33.7293	40.0034	5.38899	5.15763	5.36689	5.79439	5.29206	5.57718	5.38668	5.34641	5.39316
CCNG2	1.23405	0.944981	0.289065	0.0152062	0.100007	0.929325	315.346	180.891	306.856	486.362	722.484	679.306	338.681	748.99	458.039	8.5171	8.12701	8.49622	8.85951	9.19844	9.14412	8.57103	9.2302	8.81024
GDPD5	1.23254	0.48238	0.750158	NA	0.953228	0.982231	0	0	12.466	0	17.3674	12.0149	10.4943	0.992039	6.00052	2.61195	2.61164	2.72484	2.61175	2.76509	2.72107	2.70804	2.62129	2.66822
SYN1	1.23204	-0.510046	1.74208	0.610223	0.897342	0.738225	13.9123	2.94931	2.87677	14.6431	16.499	14.7876	4.77016	4.9602	4.00034	3.15685	3.05938	3.05866	3.16305	3.17851	3.1644	3.07645	3.07825	3.06931
PDZD4	1.23141	-0.00883462	1.24025	0.147483	0.996692	0.372754	40.5776	59.9693	129.455	161.075	171.937	207.951	50.5636	61.5064	117.01	6.29939	6.4357	6.80407	6.93182	6.97248	7.09387	6.37135	6.44579	6.74826
ZNF606	1.22988	0.844781	0.385098	0.0112383	0.139964	0.857733	645.763	238.894	691.384	1067.9	1406.76	1220.9	896.789	981.127	952.082	9.48292	8.72112	9.54103	9.92737	10.1849	10.0513	9.76918	9.85012	9.82294
HMGA1P7	1.22891	-0.128466	1.35737	0.209609	0.954894	0.389384	20.8685	76.6821	43.1516	130.742	81.6268	118.301	58.1959	29.7612	41.0035	5.67896	6.04746	5.84218	6.29245	6.07413	6.2444	5.94013	5.7464	5.82749
SUCO	1.2277	0.917937	0.309762	0.001752	0.0351358	0.870125	631.851	501.383	1001.12	1600.29	1973.81	1425.16	1130.53	1634.88	1268.11	9.6516	9.46491	10.0467	10.4789	10.6806	10.3696	10.1561	10.4992	10.2611
SCN8A	1.22735	0.0766059	1.15075	0.741994	0.989997	0.93915	136.804	0	115.071	289.725	64.2594	235.678	28.6209	7.93631	229.02	6.76578	5.71203	6.66268	7.28499	6.36073	7.1322	6.06359	5.82636	7.1111
TSPAN10	1.2267	1.9558	-0.729092	0.79856	0.673415	0.976813	8.11552	0.983104	0	15.6891	1.73674	3.6969	0	9.92039	25.0021	2.791	2.72478	2.71516	2.85542	2.73189	2.7506	2.71515	2.80695	2.92704
FGF11	1.22615	1.2017	0.0244485	0.0070106	0.00943566	0.996656	140.283	112.074	87.2621	233.244	290.904	268.95	313.876	249.994	216.019	7.42782	7.30024	7.17146	7.75408	7.91223	7.85498	7.96847	7.8027	7.70148
SLC39A12	1.22588	4.5676	-3.34173	0.804195	0.15516	0.624422	0	0	4.79462	0	11.2888	0	6.67822	55.5542	53.0046	3.47675	3.47592	3.53099	3.47622	3.59986	3.47563	3.55161	3.95588	3.93903
SUOX	1.22581	1.02918	0.196625	0.00051291	0.00558607	0.937673	366.358	287.066	352.884	682.998	751.14	918.681	520.901	691.451	841.072	8.79453	8.61123	8.76528	9.30635	9.38981	9.57025	9.07612	9.31709	9.49039
PPP1R16B	1.22555	-2.64128	3.86683	0.3099	0.00667492	0.000134668	37.0995	353.917	126.578	435.111	349.085	426.992	41.0233	5.95224	36.0031	6.44852	7.80837	7.05699	7.98084	7.79765	7.96544	6.48227	6.06524	6.43456
CPNE5	1.22307	0.845749	0.377316	NA	0.914541	0.992148	2.31872	0	7.67139	9.41345	13.0256	0.924226	0	0	18.0015	2.42441	2.40194	2.4735	2.48878	2.51982	2.41084	2.4019	2.40196	2.55982
ZNF221	1.22295	0.871415	0.351537	0.133369	0.383075	0.945686	85.7926	48.1721	99.7281	132.834	139.808	272.647	97.3112	101.188	229.02	6.76741	6.52754	6.84112	6.99635	7.02604	7.46141	6.82865	6.84862	7.339
SMIM18	1.22253	0.302113	0.920421	0.0326622	0.779203	0.368768	159.992	111.091	135.208	345.16	376.873	225.511	221.335	100.196	179.015	7.47102	7.25897	7.36939	8.00518	8.07342	7.69561	7.68273	7.20445	7.54173
CXXC4	1.22145	0.624114	0.597341	0.00161148	0.216447	0.492633	831.261	1626.05	1156.46	2357.55	2883.86	3186.73	1489.24	2409.66	1672.14	10.1372	10.7263	10.4191	11.0773	11.2741	11.3731	10.6457	11.0985	10.7522
ACKR4	1.22136	1.73231	-0.510953	NA	NA	NA	3.47808	1.96621	0	0	5.21022	7.39381	0	0	18.0015	1.93257	1.91833	1.8994	1.89949	1.94857	1.96824	1.89939	1.89943	2.05634
AKAP5	1.22112	-0.387399	1.60852	0.405421	0.876608	0.512038	37.0995	5.89862	74.796	71.1238	52.9706	150.649	35.2991	26.7851	28.0024	5.51132	5.2244	5.76105	5.73946	5.62546	6.11494	5.49688	5.42713	5.43752
KIAA1462	1.22104	-2.51926	3.7403	0.592417	0.188657	0.0711137	38.2589	82.5807	50.823	97.2723	117.23	185.769	0	0	30.0026	5.66168	5.96235	5.7578	6.04261	6.14228	6.41681	5.26721	5.268	5.59099
EPB41L1	1.22083	-0.344309	1.56514	0.0545047	0.762788	0.0355671	149.557	62.9186	141.921	291.817	252.696	280.965	83.9547	125.989	69.0059	7.21301	6.7708	7.18157	7.66193	7.55879	7.63472	6.89931	7.1123	6.81006
LOC100505716	1.22037	0.339521	0.880854	0.686824	0.94581	0.949919	35.9402	0	11.5071	40.7916	26.9195	42.5144	0.954031	9.92039	49.0042	4.5951	4.2764	4.39322	4.63004	4.52678	4.64238	4.2866	4.3782	4.68573
ANK3	1.2201	-0.600706	1.82081	0.0483677	0.496721	0.00542725	290.999	649.832	636.725	898.462	1170.56	1607.23	178.404	327.373	535.046	8.63988	9.29055	9.2728	9.58031	9.82703	10.1326	8.29848	8.72793	9.12364
RAI2	1.21968	-1.57973	2.79941	0.647724	0.578658	0.423098	18.5498	0.983104	29.7266	40.7916	28.6562	45.2871	11.4484	0	5.00043	4.22262	4.05444	4.31348	4.39394	4.30539	4.425	4.1589	4.04391	4.09632
SEC61A2	1.21942	1.066	0.153426	0.00439663	0.018411	0.967288	849.811	633.119	1115.23	1196.55	2677.19	2175.63	1764	2035.66	1640.14	10.0249	9.77994	10.2621	10.3252	11.0898	10.8859	10.6845	10.8215	10.6157
DTX1	1.21929	0.743051	0.476242	0.0904187	0.429293	0.87904	41.737	56.0369	84.3853	193.499	118.967	112.756	74.4144	113.092	118.01	6.2808	6.37173	6.53443	6.97031	6.70194	6.67407	6.47999	6.67553	6.69754
PCYT1B	1.21915	1.09644	0.12271	0.0166961	0.04238	0.982335	128.689	210.384	154.387	479.04	316.955	353.979	222.289	413.68	420.036	7.62119	7.92934	7.72853	8.55072	8.224	8.30863	7.96701	8.43149	8.44371
PPP1R3C	1.21873	0.699153	0.519575	0.061518	0.417571	0.837484	452.15	230.046	192.744	1029.2	653.883	352.13	475.107	338.285	606.052	8.79862	8.28576	8.16618	9.51774	9.11074	8.59927	8.83935	8.56835	9.04472
ARSD	1.2185	0.912428	0.306074	0.0354834	0.175752	0.931483	170.426	131.736	232.06	470.673	325.639	447.325	282.393	203.368	520.045	7.80761	7.6503	8.0133	8.55311	8.26125	8.51174	8.15437	7.92272	8.63585
GALNT3	1.218	-0.215804	1.43381	NA	0.983564	0.955273	0	0	13.4249	0	1.73674	29.5752	8.58628	0	3.00026	2.46923	2.4689	2.59883	2.46902	2.48687	2.73065	2.55451	2.46892	2.49994
SLC1A7	1.21792	-1.62586	2.84378	NA	0.757786	0.762132	5.7968	0	9.58924	11.5053	10.4204	13.8634	0	0	5.00043	2.60379	2.54904	2.6376	2.65401	2.6449	2.67397	2.54899	2.54905	2.59648
DKKL1	1.21779	1.54986	-0.332077	0.485461	0.370643	0.977693	25.5059	10.8141	9.58924	77.3995	19.9725	9.24226	32.4371	67.4587	34.0029	4.84739	4.71625	4.70415	5.18969	4.80017	4.70054	4.90231	5.13455	4.91421
ZSCAN12P1	1.21746	0.992875	0.22458	0.00709033	0.0443961	0.94524	106.661	204.486	134.249	360.849	366.452	309.616	324.371	250.986	312.027	7.43576	7.82682	7.56261	8.23823	8.25052	8.12165	8.15668	7.96835	8.12738
MAGEH1	1.21744	0.451137	0.7663	0.000579162	0.390042	0.17745	1501.37	1511.03	1978.26	3899.26	3787.83	3918.72	2306.85	1466.23	3050.26	10.8035	10.8091	11.0535	11.7067	11.6779	11.7117	11.197	10.7824	11.4647
CDHR2	1.21711	0.940443	0.276666	0.716931	0.821948	0.992148	5.7968	8.84793	2.87677	8.36751	14.7623	17.5603	29.575	0	4.00034	3.25662	3.28403	3.22909	3.27977	3.33497	3.3578	3.44781	3.20136	3.23977
KCNQ1	1.21657	0.14975	1.06682	0.456497	0.966169	0.820342	9.27488	12.7803	12.466	40.7916	14.7623	24.9541	11.4484	9.92039	17.0015	3.99019	4.02147	4.01866	4.23715	4.03873	4.12242	4.00958	3.99581	4.0579
NACAD	1.2159	0.906803	0.309093	0.0177534	0.123944	0.92073	106.661	138.618	163.017	247.888	262.248	439.007	199.392	261.898	305.026	7.35142	7.49687	7.59512	7.87436	7.91464	8.30746	7.72496	7.91357	8.02508
CDC14C	1.21558	1.51473	-0.299157	0.743112	0.698278	0.992008	0	7.86483	5.75354	2.09188	27.7878	1.84845	17.1726	2.97612	19.0016	3.07759	3.15095	3.13177	3.09755	3.31062	3.09499	3.2301	3.10588	3.24458
FBXL7	1.2155	1.11241	0.10309	0.11657	0.186869	0.991841	39.4182	52.1045	39.3159	154.799	73.8115	75.7865	83.9547	114.085	85.0073	6.01444	6.10351	6.0126	6.61136	6.23832	6.24962	6.29479	6.44362	6.30041
PCDHB3	1.21508	0.879893	0.335187	0.000532002	0.0235693	0.81935	761.699	464.025	860.155	1416.2	1762.79	1662.68	1270.77	1458.3	1109.1	9.79215	9.38763	9.89691	10.3483	10.5561	10.5001	10.2476	10.3758	10.123
TGFB3	1.21496	1.72251	-0.507541	0.0867341	0.00729101	0.857934	111.299	102.243	114.112	420.467	237.065	103.513	311.014	470.227	300.026	7.33448	7.28749	7.34711	8.24787	7.81238	7.29366	8.01195	8.33882	7.98466
GPC6	1.21454	1.1359	0.0786383	0.0149508	0.0292148	0.991841	779.09	804.179	1096.05	2667.14	2158.77	1392.81	1891.84	2919.57	1077.09	9.97009	9.9963	10.264	11.1017	10.8947	10.4806	10.7677	11.1915	10.2486
LOC400940	1.2135	0.573354	0.640148	0.101124	0.59562	0.792284	110.139	193.671	116.989	333.655	180.621	462.113	129.748	158.726	338.029	7.30254	7.64392	7.33478	8.03375	7.59791	8.29254	7.39387	7.51562	8.04386
CPPED1	1.21239	-0.888619	2.10101	0.394044	0.623741	0.226278	49.8525	27.5269	118.907	203.958	87.7054	163.588	16.2185	9.92039	80.0069	6.01588	5.83304	6.41472	6.74333	6.2563	6.60235	5.72231	5.65421	6.21223
TMEM132E	1.21223	-1.14025	2.35248	0.693338	0.752765	0.651673	25.5059	11.7972	28.7677	34.516	25.1827	93.3468	0	0	30.0026	4.63528	4.5112	4.66221	4.70736	4.63261	5.06779	4.38553	4.38585	4.67211
MFSD4	1.21012	-1.3531	2.56321	0.45714	0.437425	0.146963	49.8525	27.5269	62.33	173.626	100.731	48.984	0.954031	25.793	28.0024	5.63846	5.46269	5.72272	6.24593	5.94037	5.63227	5.18608	5.44737	5.46693
PEA15	1.20987	0.984013	0.225859	0.00636788	0.0416557	0.943539	1690.35	4036.62	2417.45	6017.29	7270	5553.67	4381.86	7402.6	4326.37	11.2358	12.0215	11.5467	12.4115	12.6017	12.3319	12.1003	12.6201	12.088
C1orf122	1.20945	0.941189	0.268259	0.00620021	0.0548017	0.921987	233.031	186.79	258.909	712.284	442.869	414.977	450.303	519.829	333.029	8.19237	8.04283	8.26622	9.07929	8.67741	8.62492	8.69087	8.8093	8.45277
RHOQ	1.20909	0.811385	0.397705	0.00240127	0.0804665	0.792284	338.533	186.79	306.856	601.415	784.138	536.975	465.567	504.948	489.042	8.57973	8.15842	8.50526	9.04556	9.27788	8.94963	8.83144	8.89827	8.8718
PCDHB17P	1.2087	1.21604	-0.00733856	0.152145	0.170231	1	249.262	50.1383	175.483	510.418	424.633	161.74	392.107	366.062	344.03	8.00792	7.11853	7.76669	8.56907	8.41723	7.71403	8.35277	8.29811	8.24946
CBR4	1.2084	0.592145	0.616253	0.000579162	0.195759	0.38274	1752.95	3060.4	2282.24	4901.27	5886.68	5610.05	2781	4674.49	3242.28	11.1465	11.653	11.3813	12.1094	12.293	12.2444	11.5632	12.0625	11.7077
CSF1R	1.20839	1.11115	0.0972334	0.545025	0.632662	0.995296	12.753	21.6283	8.63031	69.032	27.7878	2.77268	38.1612	29.7612	25.0021	4.51917	4.59676	4.47947	4.91903	4.64682	4.42001	4.72451	4.66211	4.62453
F13B	1.2069	-1.07565	2.28255	NA	0.873068	0.869888	6.95616	4.91552	2.87677	0	3.47348	30.4995	0	0	7.0006	2.53418	2.51447	2.49416	2.46471	2.5001	2.73174	2.46454	2.46461	2.53466
HES6	1.20587	1.87891	-0.673035	0.000677536	9.32074e-09	0.293149	255.059	294.931	310.691	782.362	705.985	498.158	1266.95	1039.66	860.074	8.55126	8.65566	8.69429	9.45576	9.36486	9.06698	9.90088	9.71489	9.54095
PAG1	1.20549	0.969664	0.23583	0.00949272	0.0581786	0.942111	605.186	382.427	753.714	851.394	1794.92	1368.78	1363.31	910.692	1136.1	9.49788	9.133	9.68391	9.79041	10.4834	10.2238	10.2201	9.85009	10.0503
ADRB1	1.20534	1.74377	-0.538429	0.112039	0.0106181	0.856871	636.489	323.441	503.435	1099.28	1323.4	951.028	702.167	3378.89	819.07	9.5049	8.96314	9.30858	9.99175	10.1659	9.85883	9.5892	11.1001	9.72453
SRY	1.20485	2.03705	-0.832208	0.713655	0.497789	0.954563	8.11552	0	5.75354	21.9647	3.47348	6.46958	2.86209	26.7851	27.0023	3.41173	3.33524	3.39006	3.52675	3.36855	3.39661	3.3629	3.56285	3.5644
HS3ST5	1.20466	2.05885	-0.854194	NA	NA	NA	1.15936	0	3.83569	0	7.81533	3.6969	0.954031	4.9602	15.0013	1.9867	1.97536	2.01182	1.97543	2.04797	2.01052	1.98457	2.02218	2.10855
PIK3IP1	1.20461	0.708413	0.496193	0.00490935	0.184576	0.702064	755.903	390.292	485.215	1723.71	1066.36	968.589	919.686	804.544	940.081	9.61914	9.07819	9.24802	10.3792	9.92669	9.83913	9.79246	9.67364	9.81216
ZFP36L1	1.20416	1.18075	0.0234032	0.00119919	0.00167329	0.995296	2848.55	1435.33	3069.51	6296.55	6063.83	4581.39	5375.96	5412.57	5880.51	11.6724	11.0734	11.7413	12.4368	12.3991	12.1223	12.2793	12.286	12.3684
SUCLG2-AS1	1.204	0.781731	0.422265	0.592949	0.796223	0.976813	0	34.4086	17.2606	28.2404	33.8664	57.302	37.2072	10.9124	41.0035	4.53508	4.83844	4.70112	4.79172	4.83456	4.99175	4.85882	4.64369	4.88553
CHST10	1.20378	0.664122	0.539659	0.00320772	0.20403	0.617387	231.872	128.787	209.045	417.33	415.081	478.749	324.371	302.572	275.024	8.03016	7.65575	7.95877	8.47039	8.46634	8.58206	8.27407	8.22176	8.15143
HAND2-AS1	1.20333	1.53771	-0.33438	0.344645	0.212347	0.967803	18.5498	14.7466	12.466	52.2969	38.2083	14.7876	41.9774	48.6099	42.0036	4.83135	4.79755	4.77674	5.07825	4.98425	4.79771	5.01048	5.05475	5.01058
ZNF433	1.20264	0.811185	0.39146	0.124828	0.408231	0.930596	409.254	75.699	321.239	491.591	551.415	811.47	289.071	522.805	602.052	8.67341	7.58672	8.48345	8.82353	8.92044	9.25967	8.40384	8.87518	8.99559
IFIT1	1.20204	0.943742	0.258293	0.0461984	0.170328	0.951476	105.502	239.877	399.871	450.8	586.15	679.306	498.004	495.028	442.038	7.75209	8.26015	8.64461	8.74127	8.96107	9.08883	8.82339	8.81837	8.72531
LOC101928053	1.2013	0.358346	0.84295	0.539992	0.916012	0.9204	63.7648	13.7635	19.1785	92.0426	20.8409	109.059	47.7016	2.97612	73.0063	5.59004	5.20529	5.25668	5.74878	5.27143	5.83208	5.48506	5.09193	5.64559
RGN	1.20128	0.862734	0.338551	0.344436	0.59024	0.967803	25.5059	58.0031	58.4943	81.5832	211.014	34.1964	84.9088	38.6895	135.012	5.84141	6.08977	6.09299	6.23382	6.76779	5.91396	6.25243	5.95044	6.49281
TSPAN13	1.20083	1.07947	0.121355	0.000247801	0.00137044	0.967803	3653.14	3808.54	4581.74	8447	11581.5	7656.29	9246.47	10146.6	6058.52	12.1462	12.1836	12.3529	12.9419	13.2603	12.8446	13.0322	13.1258	12.6169
FAM131A	1.20058	0.823973	0.376603	0.292922	0.573921	0.955273	234.191	44.2397	138.085	304.368	177.148	475.052	308.152	55.5542	373.032	7.75823	6.85669	7.40829	7.95185	7.56635	8.30809	7.96148	6.94447	8.11052
LOH12CR2	1.20031	0.874641	0.325672	0.179015	0.424101	0.954563	75.3584	34.4086	47.9462	202.912	82.4952	76.7107	73.4604	101.188	114.01	6.34923	6.07195	6.17383	6.88702	6.38936	6.35681	6.338	6.48691	6.54809
EFHB	1.20013	0.769474	0.430657	0.135278	0.458306	0.921268	62.6054	89.4624	78.6317	124.467	127.65	278.192	68.6902	134.917	190.016	6.59429	6.75223	6.69145	6.9241	6.93829	7.4388	6.63173	6.96967	7.17842
MYO9A	1.19983	0.661816	0.538018	0.0368161	0.389893	0.781841	133.326	182.857	280.965	398.503	501.05	473.204	171.726	380.943	393.034	7.69269	7.88703	8.18545	8.45326	8.64017	8.59268	7.84633	8.41761	8.44233
LOC100507283	1.19925	0.998651	0.200596	0.672863	0.773497	0.992148	17.3904	0	37.398	39.7457	26.0511	60.0747	51.5177	0.992039	57.0049	4.79887	4.62503	4.96006	4.97695	4.87228	5.11148	5.0575	4.63609	5.09228
CCDC184	1.1986	-0.109662	1.30827	0.104042	0.952804	0.207627	46.3744	37.3579	72.8782	108.778	106.81	144.179	49.6096	40.6736	55.0047	5.973	5.90641	6.14115	6.32689	6.31816	6.47855	5.99485	5.93134	6.03117
DENND1B	1.19787	0.450824	0.747042	0.0982898	0.698489	0.695867	106.661	356.867	276.17	312.736	738.983	646.034	218.473	327.373	466.04	7.65423	8.4592	8.26421	8.3574	9.07073	8.95189	8.0964	8.39231	8.67397
SEMA4F	1.19758	-1.38686	2.58444	0.413749	0.363558	0.0838546	68.4022	18.679	185.072	166.304	89.4421	368.766	9.54031	45.6338	49.0042	6.31462	5.88943	6.88049	6.8093	6.44581	7.38838	5.77997	6.14549	6.17269
ACER2	1.19743	0.931489	0.26594	0.729491	0.827545	0.992148	2.31872	34.4086	2.87677	67.986	0	23.1056	3.81612	16.8647	55.0047	4.16016	4.45412	4.16519	4.67803	4.1319	4.36232	4.17552	4.30665	4.59864
LMCD1-AS1	1.19737	-0.0699375	1.26731	0.539968	0.986994	0.808393	49.8525	25.5607	37.398	87.8589	76.4166	94.271	54.3798	0	53.0046	5.63565	5.45248	5.54679	5.86005	5.79892	5.89325	5.66575	5.20054	5.65671
NOX4	1.19623	1.14644	0.0497836	0.0559821	0.0802976	0.99307	139.123	116.989	66.1657	218.601	209.277	309.616	180.312	344.238	188.016	7.35262	7.25329	6.97424	7.63981	7.61042	7.88902	7.51219	7.9691	7.5393
LOC100144595	1.1962	-0.4775	1.6737	0.725613	0.926076	0.8534	3.47808	0	14.3839	10.4594	13.0256	17.5603	1.90806	2.97612	8.00069	2.92096	2.88737	3.01711	2.9838	3.00588	3.04297	2.90581	2.91604	2.96221
GABRB2	1.19514	0.23342	0.961717	0.00628592	0.791576	0.134425	609.823	357.85	572.477	1265.59	1432.81	827.182	573.373	772.799	464.04	9.3384	8.90969	9.28502	9.99331	10.111	9.60343	9.28633	9.54314	9.11258
FOXD4	1.19463	0.201909	0.992718	0.823614	0.980769	0.967803	4.63744	0	9.58924	0	11.2888	21.2572	13.3564	0	3.00026	2.73417	2.68995	2.77861	2.69006	2.7934	2.87374	2.81079	2.68996	2.71878
ZNF662	1.19459	0.729037	0.465549	0.0979686	0.437398	0.884379	435.919	415.853	1164.13	943.437	1129.75	2541.62	624.89	1216.24	1501.13	9.25004	9.21275	10.0915	9.89989	10.0639	10.8473	9.54157	10.1321	10.3304
THBS2	1.19088	1.25854	-0.0676584	0.000931089	0.000420919	0.990439	812.711	1052.9	1526.61	2129.53	3151.32	2464.91	2959.4	2300.54	2858.25	10.1662	10.3829	10.7114	11.0209	11.4012	11.1609	11.3391	11.0945	11.3049
IL32	1.1902	2.05276	-0.862555	NA	NA	NA	3.47808	1.96621	0	3.13782	1.73674	7.39381	14.3105	2.97612	5.00043	2.11281	2.09852	2.07957	2.10961	2.09626	2.1485	2.20747	2.10807	2.12684
DYNLRB2	1.18994	0.958731	0.231207	0.683291	0.791245	0.992148	12.753	4.91552	3.83569	40.7916	1.73674	6.46958	3.81612	24.801	13.0011	3.55587	3.48197	3.47114	3.77405	3.44946	3.49713	3.47093	3.65732	3.55814
FAM69A	1.18793	0.950401	0.237533	0.00525041	0.0410301	0.931946	744.309	900.523	1372.22	1802.15	2896.88	2175.63	1563.66	2646.76	1621.14	9.97875	10.1381	10.5099	10.7627	11.2229	10.9424	10.6299	11.1335	10.6634
PTPRD	1.18778	1.62264	-0.434864	0.017089	0.000448003	0.824296	357.083	178.925	345.213	941.345	555.757	510.173	708.845	899.78	1104.09	8.76382	8.27274	8.73726	9.58703	9.12204	9.05021	9.33206	9.5458	9.73493
XKR4	1.18748	0.867252	0.320223	0.469128	0.675757	0.977607	32.4621	27.5269	49.864	126.559	115.493	8.31803	77.2765	102.18	21.0018	5.6339	5.59202	5.76392	6.17843	6.13044	5.40847	5.93615	6.06721	5.53443
PCDHGA2	1.18689	2.58494	-1.39805	0.8104	0.541243	0.937673	0	0	8.63031	14.6431	5.21022	0	16.2185	3.96816	32.0027	2.9883	2.98784	3.07332	3.12757	3.04048	2.98768	3.14134	3.02835	3.26592
SLC26A5	1.18681	1.16508	0.0217266	0.620182	0.670618	1	9.27488	1.96621	9.58924	21.9647	6.94696	18.4845	3.81612	21.8249	21.0018	3.60977	3.54192	3.61241	3.71483	3.5885	3.68761	3.55951	3.71385	3.70744
ID2	1.18674	0.531772	0.654966	0.0305161	0.510121	0.645542	2431.18	984.087	1528.52	4916.96	3345.83	2989.87	2042.58	1444.41	3659.31	11.2314	10.4215	10.8021	11.9277	11.541	11.4307	11.0672	10.7517	11.6296
PCDHB16	1.18623	0.799422	0.386806	0.00362582	0.0926323	0.812045	1138.49	701.936	1642.64	2378.47	2491.35	3056.41	2004.42	1664.64	2393.21	10.4021	9.99536	10.7325	11.0827	11.1278	11.3286	10.9189	10.7448	11.0887
WNK4	1.18614	-0.0239371	1.21007	NA	NA	NA	1.15936	0	6.71247	5.22969	2.60511	10.1665	4.77016	0	3.00026	1.85586	1.84455	1.90719	1.89376	1.86944	1.9375	1.88959	1.84456	1.87319
LRRC4	1.18549	1.08492	0.100568	0.000496687	0.00192822	0.976813	308.39	351.951	398.912	659.987	815.4	934.392	900.605	612.088	735.063	8.6993	8.79781	8.89465	9.30994	9.49568	9.6184	9.58494	9.24535	9.40375
SUSD5	1.18547	1.39863	-0.213157	0.00756925	0.00111794	0.947245	1027.19	737.328	1125.78	2201.7	3033.22	1338.28	3079.61	2718.19	1822.16	10.2837	10.0039	10.3637	10.9834	11.2975	10.5181	11.3126	11.1888	10.8032
SOWAHC	1.18508	-0.141046	1.32613	0.0383318	0.917895	0.0642819	127.53	78.6483	128.496	268.806	167.595	324.403	101.127	97.2198	105.009	7.10039	6.85122	7.1045	7.5808	7.26338	7.7194	6.97426	6.95417	6.99404
FYN	1.1848	0.556575	0.628228	0.000284088	0.195846	0.296727	607.505	652.781	641.52	1723.71	1194.01	1406.67	748.914	1186.48	862.074	9.50451	9.5643	9.54965	10.4449	10.0983	10.2513	9.68128	10.0924	9.80401
ZNF416	1.18458	1.22746	-0.0428828	0.0843159	0.0794716	0.995296	207.525	231.029	290.554	307.506	611.333	738.456	516.131	933.509	258.022	8.16781	8.24133	8.40757	8.45034	9.0094	9.17548	8.8647	9.38795	8.32031
SPOPL	1.18428	0.788247	0.396034	0.0549039	0.300022	0.894005	165.788	82.5807	197.538	279.266	288.299	445.477	173.634	329.357	267.023	7.63558	7.24855	7.74862	7.99068	8.01428	8.35196	7.66441	8.11395	7.95811
NPAS3	1.18381	1.4581	-0.274286	0.0266137	0.00410389	0.935751	192.454	393.242	337.541	981.091	577.466	540.672	689.764	1196.4	652.056	8.32156	8.83842	8.71968	9.62401	9.15382	9.09813	9.30724	9.80933	9.25819
ZNF501	1.18369	0.54859	0.635099	0.0464575	0.528557	0.703183	83.4739	199.57	196.579	418.376	389.898	282.813	253.772	165.671	283.024	7.27146	7.77124	7.76115	8.31665	8.26092	8.01581	7.93729	7.65049	8.01628
CHGB	1.18341	-1.27911	2.46252	0.114411	0.0915856	0.00050841	859.086	702.919	948.376	1500.92	2318.55	1881.72	394.969	77.3791	562.048	9.70737	9.52839	9.79758	10.2314	10.6633	10.4537	9.04634	8.01579	9.33543
LOC102723885	1.18306	1.5003	-0.31724	0.262479	0.139745	0.963433	24.3466	24.5776	38.3569	92.0426	52.9706	53.6051	35.2991	124.997	87.0075	5.56491	5.56584	5.67597	6.00435	5.77877	5.78299	5.65272	6.15731	5.97854
TSPAN11	1.18267	0.807416	0.375256	0.000196982	0.0235321	0.720738	497.365	679.325	557.135	1606.56	1047.25	1283.75	907.284	1014.86	1113.1	9.32292	9.57938	9.41407	10.3599	9.96021	10.1478	9.83111	9.93167	10.0158
REEP3	1.18237	0.700094	0.482277	0.0352877	0.335194	0.821282	889.229	1232.81	1350.16	2690.15	2594.69	2596.15	1077.1	3430.47	1134.1	10.1582	10.4417	10.5235	11.1759	11.1405	11.1411	10.3224	11.4176	10.3677
LOC643072	1.18209	1.58907	-0.406984	0.244637	0.0941745	0.945686	17.3904	47.189	28.7677	62.7563	74.6798	74.8623	88.7249	145.83	47.004	5.60263	5.84048	5.70062	5.94272	6.01365	6.01461	6.09006	6.34557	5.83922
ANKRD53	1.18128	0.778327	0.402953	NA	0.846118	0.986968	9.27488	0.983104	1.91785	7.32157	6.07859	13.8634	6.67822	6.94427	7.0006	2.74563	2.66938	2.67834	2.72842	2.71718	2.78495	2.72264	2.72504	2.72554
MIR378H	1.18086	1.54349	-0.36263	NA	NA	NA	2.31872	0	3.83569	2.09188	2.60511	9.24226	0	5.95224	12.001	2.03193	2.00959	2.04606	2.02973	2.0345	2.09471	2.00955	2.06546	2.11817
CNBD2	1.18012	0.95235	0.227768	0.629203	0.752404	0.991841	15.0717	18.679	10.5482	0	51.2338	48.984	20.0347	40.6736	25.0021	4.5203	4.55158	4.47826	4.37219	4.79205	4.77735	4.56313	4.72128	4.60417
KHDRBS3	1.1796	1.14462	0.0349883	0.0184475	0.0265312	0.995296	217.96	421.752	418.091	855.578	811.058	731.063	746.052	1113.07	481.041	8.44724	8.93323	8.92626	9.53505	9.48726	9.3951	9.41297	9.77649	9.03946
GRAMD3	1.17873	1.24416	-0.0654391	0.00804002	0.00499449	0.991841	806.914	396.191	811.249	1824.12	1339.9	1395.58	1114.31	1685.47	1971.17	9.85813	9.28359	9.86255	10.6052	10.313	10.3509	10.1437	10.5293	10.6803
MDK	1.17774	1.38236	-0.204619	0.00775731	0.001241	0.951414	1394.71	1629.99	1721.27	4111.59	3911.14	2714.45	3685.42	6288.54	2399.21	10.8175	10.9533	11.0018	11.8262	11.7767	11.4223	11.718	12.2558	11.3058
RIMS1	1.17759	-2.58468	3.76227	0.59116	0.150322	0.052909	4.63744	114.04	49.864	78.4454	57.3124	245.844	17.1726	10.9124	0	5.15716	5.99857	5.60644	5.8025	5.66219	6.4928	5.30631	5.23421	5.08947
PCDHGB6	1.17751	1.64001	-0.462501	0.0796491	0.00738512	0.872106	840.536	269.37	440.146	1269.77	1150.59	1084.12	2305.89	663.674	1859.16	9.77884	8.87035	9.23587	10.1554	10.0635	10.0086	10.7347	9.57329	10.5213
FITM2	1.1769	0.734631	0.442269	0.29307	0.623741	0.944589	38.2589	27.5269	44.1105	26.1485	82.4952	139.558	56.2878	53.5701	73.0063	5.69622	5.61103	5.73842	5.59984	5.97551	6.23969	5.82095	5.80323	5.92248
CXADRP2	1.17669	0.532403	0.644284	0.550204	0.858026	0.947245	8.11552	4.91552	11.5071	15.6891	28.6562	11.0907	7.63225	12.8965	15.0013	3.61738	3.58785	3.64718	3.68261	3.78287	3.64354	3.61279	3.65915	3.67692
ZNF391	1.17623	1.18651	-0.0102815	0.209174	0.231349	1	69.5616	18.679	80.5496	117.145	149.36	114.604	134.518	77.3791	172.015	6.45393	6.07027	6.51758	6.7028	6.83967	6.69125	6.77907	6.49959	6.92441
MCPH1-AS1	1.17581	0.826454	0.349356	0.319953	0.583113	0.962676	31.3027	32.4424	22.0552	122.375	34.7348	36.969	55.3338	36.7055	60.0052	5.39958	5.40807	5.3228	5.91765	5.42551	5.44247	5.56935	5.44059	5.59867
ASIC1	1.17569	0.866021	0.30967	0.00220281	0.0444105	0.864123	245.784	320.492	307.814	726.928	600.044	648.807	367.302	656.73	570.049	8.38108	8.57313	8.54288	9.2443	9.07807	9.1452	8.67726	9.15564	9.03434
RASGEF1C	1.1752	-0.588918	1.76412	0.626822	0.867685	0.719215	3.47808	53.0876	26.8499	80.5373	71.2064	36.969	30.529	0	25.0021	4.78863	5.19813	5.00673	5.35952	5.30884	5.08599	5.03644	4.74863	4.99145
NOTCH1	1.17465	1.76649	-0.591839	0.0114265	3.03725e-05	0.624422	573.883	284.117	482.339	1080.45	1027.28	916.832	2001.56	924.581	1632.14	9.4097	8.86523	9.26698	9.96506	9.91885	9.81567	10.5543	9.82323	10.3547
FAM171B	1.17454	0.606953	0.567587	0.000408066	0.149946	0.405541	367.517	355.884	422.885	885.91	1045.52	656.2	626.798	600.184	519.045	8.80994	8.78488	8.91923	9.54849	9.69977	9.28359	9.24419	9.20719	9.08542
RORA	1.17433	1.93017	-0.755846	0.273107	0.037071	0.832019	118.255	20.6452	125.619	329.471	123.309	144.179	228.013	560.502	219.019	7.20437	6.52372	7.239	7.90212	7.22779	7.32245	7.62815	8.33677	7.59959
FRMD6	1.17406	0.369665	0.804393	0.0224606	0.670622	0.409806	262.015	604.609	735.494	1137.98	1360.74	1118.31	830.961	485.107	755.065	8.71609	9.36357	9.53189	9.92551	10.0938	9.90943	9.63946	9.18132	9.55486
2003-03-01	1.17387	1.92468	-0.750809	0.040972	0.00014476	0.559796	280.565	128.787	183.154	401.641	674.724	258.783	843.363	650.778	753.065	8.37412	7.85289	8.07308	8.6522	9.09139	8.31395	9.29168	9.05933	9.18904
LOC101927043	1.17287	1.27794	-0.105075	0.314282	0.289878	0.992148	40.5776	6.88173	34.5213	52.2969	74.6798	57.302	65.8281	67.4587	65.0056	5.57476	5.28878	5.52996	5.65435	5.78881	5.68632	5.73803	5.7475	5.7331
ZNF793-AS1	1.17285	0.589127	0.583722	0.1219	0.586622	0.831093	61.4461	62.9186	45.0694	146.431	88.5738	146.952	50.5636	93.2517	111.01	6.28656	6.29499	6.18198	6.69107	6.43806	6.69333	6.21798	6.46187	6.5466
NIM1K	1.17275	0.503336	0.669419	0.00329346	0.37936	0.396897	351.286	722.581	705.768	1291.73	1237.43	1485.23	712.661	942.437	869.075	9.02138	9.60125	9.58098	10.1247	10.0846	10.2568	9.58933	9.83515	9.76278
RAP1GAP	1.1726	1.38402	-0.211413	0.0742299	0.0295411	0.967152	151.876	339.171	262.745	450.8	463.71	785.592	896.789	300.588	771.066	8.01516	8.57382	8.38227	8.80041	8.82364	9.27862	9.39876	8.48182	9.26173
SLC2A13	1.1719	-0.352273	1.52418	0.126316	0.794762	0.106763	373.314	104.209	336.582	329.471	659.961	843.818	290.025	203.368	144.012	8.43292	7.5748	8.35148	8.33486	8.91127	9.12861	8.2374	7.98206	7.75885
DBH-AS1	1.1715	-0.816173	1.98767	NA	NA	NA	10.4342	0	1.91785	0	0	27.7268	0	0	7.0006	2.31393	2.2112	2.23119	2.2113	2.21102	2.45932	2.21115	2.21121	2.28182
MIR3198-1	1.17083	-0.58497	1.7558	NA	NA	NA	0	0	8.63031	17.781	0.86837	0.924226	4.77016	0	1.00009	1.80868	1.8085	1.88819	1.96352	1.81682	1.8174	1.85359	1.80851	1.81819
RNU6-30P	1.17062	0.830007	0.340617	NA	NA	NA	5.7968	0	0.958924	3.13782	2.60511	9.24226	1.90806	7.93631	2.00017	1.89725	1.84292	1.85218	1.87287	1.86783	1.92796	1.86125	1.91645	1.86215
PRKD1	1.1706	1.38825	-0.21765	0.0122832	0.00207376	0.948193	153.035	192.688	230.142	381.768	572.256	342.888	377.796	651.77	479.041	7.87096	8.01711	8.13808	8.5155	8.8487	8.43163	8.50729	8.96081	8.69906
HSF2BP	1.17044	0.404368	0.766075	0.363282	0.851481	0.865081	10.4342	18.679	24.932	48.1132	26.9195	47.1355	20.0347	30.7532	21.0018	4.61427	4.68433	4.73441	4.89587	4.74973	4.89009	4.6954	4.77846	4.7033
C2orf27A	1.16922	0.49049	0.678726	0.110027	0.66422	0.753328	129.848	51.1214	57.5354	170.488	152.833	211.648	105.897	86.3074	142.012	6.92513	6.49776	6.54129	7.08561	7.01966	7.22415	6.81545	6.71448	6.9763
PKDREJ	1.16877	0.658053	0.510718	0.831054	0.928298	0.991366	2.31872	0	19.1785	34.516	13.0256	0.924226	0	0	34.0029	3.32657	3.30366	3.47362	3.58478	3.42307	3.31255	3.30357	3.30368	3.58153
MIEF2	1.16801	1.14972	0.0182864	0.221543	0.263462	0.99933	106.661	26.5438	88.221	156.891	188.436	151.573	182.22	68.4507	240.021	6.8712	6.34496	6.77492	7.09014	7.20562	7.06944	7.18381	6.65905	7.36759
DENND2A	1.16747	1.63641	-0.468937	0.12441	0.017875	0.888225	74.199	240.86	125.619	508.326	251.827	231.056	357.762	673.595	340.029	7.30397	8.00393	7.57867	8.58851	8.036	7.97421	8.30203	8.83164	8.26214
LMBRD2	1.16735	0.638471	0.528878	0.0183766	0.330252	0.729758	462.585	230.046	711.521	1011.42	1147.12	995.391	697.397	798.592	690.059	9.10412	8.58478	9.46461	9.77886	9.8954	9.76434	9.4472	9.56595	9.43804
FGF14-IT1	1.16703	-0.321383	1.48841	0.725655	0.954142	0.878209	10.4342	1.96621	10.5482	5.22969	14.7623	31.4237	14.3105	0	4.00034	3.30685	3.22613	3.30791	3.25835	3.3452	3.47693	3.3412	3.2061	3.24635
EDRF1-AS1	1.16687	-0.629071	1.79594	0.771136	0.914307	0.869765	8.11552	0	13.4249	6.27563	6.94696	35.1206	0	6.94427	7.0006	3.12994	3.04965	3.1782	3.11249	3.11881	3.34921	3.04957	3.11884	3.11938
MYO3B	1.16663	1.49395	-0.327319	0.841347	0.810607	0.992148	5.7968	0	4.79462	0	5.21022	18.4845	0	28.7691	1.00009	2.71749	2.65886	2.70763	2.65899	2.71168	2.83197	2.65879	2.9134	2.66932
FAM155A	1.1666	-2.10804	3.27464	0.579842	0.257006	0.104306	37.0995	51.1214	107.399	239.52	182.358	17.5603	34.3451	0	11.0009	5.67858	5.79287	6.14401	6.65417	6.46738	5.48471	5.65313	5.26177	5.40931
STARD6	1.16622	-0.0925756	1.2588	0.662953	0.985898	0.87904	10.4342	18.679	14.3839	71.1238	15.6307	11.0907	24.8048	0	16.0014	4.14625	4.22111	4.1828	4.58226	4.19405	4.15202	4.27271	4.03874	4.19747
ARL4A	1.16386	0.173834	0.990029	1.47923e-05	0.756003	0.00234859	4982.93	6026.43	7277.27	12832.6	12513.2	15628.7	5915.95	7730.96	6982.6	12.5361	12.7125	12.8917	13.453	13.4274	13.6548	12.6951	12.95	12.8521
EPHA3	1.16379	1.91912	-0.755327	0.000965591	2.685e-09	0.177697	922.85	600.676	649.191	1876.41	1797.53	1192.25	2481.43	2467.2	3265.28	10.1089	9.74996	9.81265	10.7573	10.7163	10.3354	11.0288	11.0231	11.3031
ZBBX	1.16317	-0.140794	1.30396	0.629188	0.973982	0.848302	22.0278	19.6621	20.1374	89.9508	19.9725	28.651	41.0233	0	15.0013	4.67321	4.65256	4.65669	5.11168	4.65512	4.72782	4.82109	4.45743	4.61059
PLAT	1.16315	0.224893	0.938256	2.92545e-05	0.671003	0.00676053	2258.43	1821.69	2040.59	4131.46	5027.86	4546.27	2786.72	2544.58	1821.16	11.2512	11.0546	11.1577	11.8321	12.0288	11.9275	11.4488	11.3627	11.0544
CACHD1	1.16171	1.60065	-0.43895	0.121897	0.0197432	0.902935	208.685	68.8173	208.086	312.736	280.484	492.612	280.485	428.561	763.066	7.96241	7.3267	7.95992	8.25633	8.17414	8.62103	8.17418	8.5056	9.00135
FAM13C	1.16163	-0.277808	1.43944	0.00255037	0.696297	0.000702382	529.827	676.375	671.247	1296.96	1220.06	1683.94	340.589	558.518	650.056	9.2691	9.47463	9.46807	10.0634	10.0061	10.313	8.92232	9.31251	9.44057
LOC100130370	1.16078	-2.05597	3.21675	0.685779	0.450375	0.337352	1.15936	14.7466	28.7677	32.4241	9.55207	58.2262	4.77016	0	6.00052	3.82562	3.96062	4.07969	4.10774	3.9113	4.28416	3.86322	3.81204	3.87605
WDFY3-AS2	1.16017	1.27996	-0.119788	0.121102	0.0866737	0.99012	151.876	70.7835	71.9193	271.944	216.224	169.133	120.208	259.914	334.029	7.34194	6.93877	6.94566	7.73137	7.57032	7.40866	7.20479	7.69887	7.88444
SLC16A14	1.15857	-0.0745279	1.2331	0.00771572	0.950155	0.0187556	1005.16	502.366	887.963	2479.92	1331.21	1536.06	805.202	735.101	734.063	9.97956	9.43281	9.87118	10.7958	10.2341	10.3653	9.78831	9.71368	9.71255
CHRNB1	1.15724	0.880948	0.276287	0.133985	0.336586	0.955273	90.4301	308.695	161.099	538.659	527.969	183.921	276.669	392.848	363.031	7.4401	8.21971	7.76687	8.66695	8.65041	7.8523	8.13785	8.40723	8.34474
RAB9A	1.15666	1.06969	0.0869635	1.0665e-06	8.67604e-06	0.969646	823.145	882.827	1004.95	1926.62	2129.24	1988.93	2021.59	1666.63	2003.17	10.0268	10.0859	10.1978	10.7934	10.8895	10.8239	10.8395	10.6563	10.8307
PIK3IP1-AS1	1.15661	0.316889	0.839723	0.682786	0.946529	0.947245	9.27488	0	14.3839	13.5972	9.55207	29.5752	9.54031	9.92039	10.0009	3.50048	3.41367	3.54449	3.53782	3.5028	3.6615	3.50273	3.50611	3.50682
SPCS3	1.15614	0.756246	0.399895	0.0153967	0.190589	0.842302	2296.69	2604.24	4734.21	6100.96	9161.31	6211.72	5433.21	7456.17	3386.29	11.5536	11.6647	12.2207	12.4687	12.8792	12.4865	12.3545	12.6693	11.9037
LRRC37BP1	1.15572	0.948806	0.206912	0.00567513	0.0360101	0.947222	252.74	490.569	442.064	782.362	835.372	1024.97	698.351	953.35	638.055	8.59695	9.09927	9.01511	9.49672	9.55516	9.74068	9.39712	9.67429	9.31919
ZBED9	1.15571	1.20286	-0.04715	0.779913	0.799546	0.99933	5.7968	0	15.3428	11.5053	35.6032	0	1.90806	21.8249	25.0021	3.55923	3.50365	3.64273	3.61011	3.7937	3.50345	3.52216	3.69472	3.71883
ADAM23	1.1544	0.816054	0.338347	0.0422222	0.229138	0.918633	118.255	248.725	344.254	628.609	416.818	539.748	319.6	498.004	436.037	7.76018	8.23191	8.473	8.96645	8.62361	8.83643	8.4162	8.76894	8.65989
ZCWPW2	1.15367	0.922787	0.230881	0.290871	0.48274	0.978093	32.4621	36.3748	39.3159	57.5266	39.945	143.255	41.9774	99.2039	64.0055	5.67537	5.70511	5.72723	5.85293	5.73166	6.2793	5.74682	6.08545	5.89344
FBXO36	1.15352	0.898247	0.255278	0.0175697	0.100007	0.934859	448.672	619.355	389.323	1391.1	813.663	1037.91	658.281	1356.12	702.06	9.1339	9.39793	9.02275	10.1268	9.63422	9.85356	9.44976	10.1027	9.50514
CD247	1.15348	1.99899	-0.845509	0.197447	0.0082992	0.709318	18.5498	63.9017	81.5085	90.9967	155.438	119.225	235.646	284.715	137.012	6.21202	6.57671	6.68566	6.73948	7.03779	6.88212	7.31073	7.44571	6.96173
ZNF132	1.15308	0.639319	0.513761	0.0406187	0.397903	0.792284	143.761	94.378	98.7691	226.969	199.725	321.631	124.978	222.217	177.015	7.30871	7.07908	7.10186	7.59982	7.51418	7.84955	7.22778	7.58549	7.436
IQCA1	1.15211	1.29446	-0.142349	0.825566	0.823386	0.996969	11.5936	0	2.87677	25.1025	6.94696	0	14.3105	0	21.0018	3.1365	3.02999	3.05775	3.24374	3.09554	3.02985	3.15964	3.03001	3.21312
ALDH1L2	1.15203	1.14935	0.00267515	0.000419847	0.000456653	1	347.808	340.154	403.707	903.691	630.437	892.802	697.397	928.549	796.068	8.81295	8.79557	8.92742	9.61034	9.29339	9.5995	9.38046	9.63499	9.49673
CCDC183	1.15171	-0.351963	1.50368	NA	NA	NA	3.47808	0	6.71247	2.09188	11.2888	9.24226	0	0	8.00069	2.14034	2.10715	2.1699	2.12729	2.20997	2.19229	2.10711	2.10716	2.18134
CACNA1E	1.15133	-0.495721	1.64705	0.111551	0.654397	0.0444733	296.796	187.773	413.296	436.157	678.197	879.863	91.587	206.344	339.029	8.30286	7.97508	8.56313	8.60707	8.98492	9.21982	7.5471	8.03933	8.40511
BRINP1	1.14935	-1.81731	2.96666	0.733728	0.573921	0.499455	213.322	128.787	210.963	187.223	636.515	402.962	0.954031	0.992039	155.013	7.48739	7.1439	7.47976	7.39401	8.38584	7.98772	6.07057	6.07349	7.26435
TTLL11	1.14868	0.0771315	1.07155	0.712996	0.988885	0.930596	5.7968	0	16.3017	21.9647	8.6837	18.4845	12.4024	7.93631	3.00026	3.31664	3.26129	3.40767	3.45226	3.34256	3.42534	3.37507	3.33592	3.29032
VCAN	1.14867	0.940041	0.208633	0.00174486	0.0167727	0.932998	8179.28	4961.72	6976.17	14382.7	18781.1	11436.4	15300.7	9436.28	13858.2	13.1282	12.6692	12.9787	13.6802	13.9518	13.4521	13.7426	13.2649	13.6429
LMO2	1.14829	0.407802	0.740492	NA	NA	NA	1.15936	0	7.67139	18.8269	0.86837	0	3.81612	7.93631	0	2.06523	2.05386	2.12526	2.21744	2.06217	2.05379	2.0902	2.12758	2.05388
SLC24A5	1.14793	1.58563	-0.437705	0.421645	0.234073	0.955177	10.4342	15.7297	8.63031	26.1485	26.0511	24.9541	49.6096	18.8487	36.0031	4.43805	4.48348	4.42126	4.56722	4.56657	4.5581	4.72693	4.50947	4.63889
TAF1A-AS1	1.14756	0.671208	0.476355	0.10239	0.475649	0.869921	134.486	89.4624	86.3031	323.195	192.778	170.982	111.622	254.954	127.011	7.19463	6.97675	6.95917	7.77966	7.41644	7.33941	7.09035	7.60658	7.16175
UST	1.14732	0.0494947	1.09782	0.00989656	0.968662	0.0595712	393.023	242.827	369.186	788.638	576.598	860.454	358.716	245.034	436.037	8.69138	8.33073	8.64204	9.2798	9.00664	9.3582	8.61963	8.33713	8.77441
DNAJB5	1.14583	0.333544	0.812287	0.00193477	0.592649	0.151278	519.393	852.351	597.409	1042.8	1728.93	1585.97	887.249	790.655	804.069	9.38311	9.77902	9.48669	9.95778	10.4137	10.3368	9.81405	9.71435	9.72872
LSM11	1.14528	1.11517	0.0301132	0.332325	0.391405	0.998223	41.737	17.6959	81.5085	72.1698	65.9961	173.754	136.426	119.045	50.0043	6.04464	5.84095	6.29984	6.2462	6.20863	6.70505	6.56263	6.48747	6.10368
FLJ41200	1.14516	1.55977	-0.414608	0.791135	0.727133	0.991366	25.5059	0	1.91785	38.6997	21.7093	0	0.954031	59.5224	20.0017	4.14596	3.92474	3.94338	4.23938	4.11696	3.92447	3.93398	4.36192	4.10324
LRP12	1.14421	0.267454	0.876758	0.0882092	0.832381	0.522163	406.935	190.722	879.333	889.048	921.341	1454.73	512.315	639.865	626.054	8.95875	8.41176	9.61321	9.62308	9.65564	10.0839	9.14469	9.33247	9.31372
DSCAM	1.14377	1.60614	-0.462374	0.0837153	0.00755148	0.869765	328.099	246.759	676.041	676.723	761.561	1326.26	1126.71	1938.44	744.064	8.87876	8.67212	9.46374	9.46464	9.56794	10.0775	9.92383	10.4463	9.54745
TNK2	1.14331	1.06761	0.0757031	0.248491	0.331005	0.992433	144.92	58.0031	188.908	183.039	226.645	455.643	249.956	95.2358	476.041	7.44714	6.97588	7.61659	7.59567	7.74161	8.27659	7.81135	7.20794	8.31254
SH3BP5-AS1	1.14218	-0.490846	1.63303	0.646661	0.898366	0.7703	52.1712	4.91552	42.1926	46.0213	13.0256	159.891	7.63225	1.98408	61.0052	5.27893	4.85281	5.20604	5.23482	4.94329	5.82666	4.88432	4.81708	5.33939
ZEB2	1.14162	0.531975	0.609645	0.00168625	0.281441	0.40881	1998.74	3258.99	3007.18	4457.79	5820.69	7957.58	4366.6	3308.45	4276.37	11.3284	11.7722	11.697	12.072	12.3354	12.6522	12.0519	11.7863	12.0316
ZNF594	1.14044	0.789048	0.351392	0.117361	0.381053	0.932998	143.761	155.33	286.718	280.312	322.165	689.473	230.876	253.962	528.045	7.71173	7.75829	8.17814	8.1614	8.26607	8.89411	8.02138	8.08931	8.66377
LOC553103	1.14023	-1.2712	2.41143	0.721793	0.725978	0.651673	13.9123	7.86483	19.1785	28.2404	26.9195	35.1206	0	0	17.0015	3.95803	3.9025	4.00323	4.07531	4.06557	4.1264	3.82368	3.82386	3.98481
SMIM3	1.14	0.690507	0.449491	0.260402	0.613684	0.93394	434.76	146.482	211.922	1226.89	367.321	153.421	539.982	454.354	285.024	8.63961	7.84547	8.0902	9.57047	8.50295	7.87418	8.82227	8.67629	8.30593
GUSBP4	1.13984	0.528367	0.611469	0.0070477	0.374347	0.528747	449.832	446.329	711.521	1100.33	895.29	1548.08	871.984	585.303	862.074	9.14723	9.14062	9.5271	9.91687	9.72946	10.2381	9.70583	9.36109	9.69563
CPB2	1.1397	-1.46381	2.60351	0.736271	0.690089	0.633475	30.1434	0	2.87677	24.0566	10.4204	37.8933	0.954031	3.96816	7.0006	3.7394	3.48718	3.51502	3.6954	3.58421	3.7923	3.49644	3.52546	3.55362
HECW1	1.13962	1.7153	-0.575685	0.0489265	0.00094605	0.740994	361.72	219.232	199.456	519.832	524.496	673.761	1023.68	1135.88	401.034	8.69795	8.32805	8.26345	8.99231	8.99987	9.21546	9.59439	9.69186	8.77935
LOC100505715	1.13928	1.37395	-0.234673	0.289649	0.195956	0.977607	175.063	19.6621	104.523	192.453	158.043	307.767	186.99	179.559	408.035	7.43147	6.52096	7.12507	7.49371	7.36624	7.82821	7.47466	7.44799	8.04782
SPATA6	1.13918	1.24312	-0.103946	0.0037995	0.00135681	0.980274	648.082	611.491	554.258	1172.5	926.551	1895.59	1146.75	1586.27	1560.13	9.61205	9.56353	9.48322	10.1326	9.91991	10.587	10.1122	10.4156	10.3997
ARAP2	1.13803	1.51538	-0.37735	0.0468011	0.0043072	0.888225	133.326	197.604	186.031	443.478	254.432	440.856	354.9	755.934	368.032	7.71902	7.96677	7.92639	8.57174	8.14307	8.56707	8.39361	9.02904	8.42209
ZIM2	1.13741	1.35136	-0.213949	0.522368	0.463321	0.991366	18.5498	1.96621	20.1374	38.6997	32.1297	18.4845	21.9427	48.6099	33.0028	4.59641	4.44099	4.6095	4.75089	4.70388	4.59553	4.62442	4.81746	4.71017
PCDHGA7	1.13714	1.34805	-0.210909	NA	NA	NA	0	0	7.67139	0	9.55207	7.39381	4.77016	13.8885	1.00009	2.21508	2.21484	2.28621	2.21493	2.30281	2.28376	2.25999	2.33926	2.22454
TRAF4	1.13685	0.521403	0.615445	0.00738729	0.383455	0.525686	682.863	656.713	751.796	1518.7	1104.57	1975.99	1330.87	643.833	1027.09	9.63781	9.60471	9.71953	10.357	10.0606	10.6103	10.2327	9.58815	9.9946
RAB3C	1.13662	-0.0704916	1.20711	0.00253699	0.94581	0.00625783	469.541	288.049	328.911	652.666	772.849	961.195	364.44	323.405	346.03	8.86908	8.48829	8.58755	9.14729	9.29644	9.49425	8.66648	8.5748	8.62643
HIST3H2A	1.13658	1.55818	-0.42161	NA	NA	NA	3.47808	1.96621	0	8.36751	2.60511	0.924226	0.954031	9.92039	5.00043	1.85614	1.8419	1.82298	1.90028	1.84792	1.8319	1.83221	1.91383	1.87018
LOC101926964	1.13613	0.555138	0.580996	0.490016	0.817247	0.945864	168.107	28.51	215.758	169.442	112.02	624.777	56.2878	52.5781	497.043	7.35242	6.49025	7.52709	7.35781	7.09484	8.39119	6.73976	6.71079	8.19041
GBAT2	1.13575	1.18518	-0.0494311	0.0630138	0.0557014	0.992492	60.2867	69.8004	110.276	222.785	164.122	142.331	140.243	222.217	185.016	6.71321	6.77205	6.99085	7.41544	7.21854	7.13302	7.1244	7.41386	7.29348
LOC729506	1.13556	1.41747	-0.281907	0.552072	0.464997	0.987371	12.753	19.6621	5.75354	6.27563	17.3674	60.0747	37.2072	38.6895	26.0022	4.46426	4.52482	4.3966	4.40222	4.50492	4.81075	4.6615	4.67196	4.57692
LINC00632	1.13477	0.0710979	1.06368	0.283405	0.975844	0.643649	242.306	137.635	287.677	245.796	142.413	1077.65	173.634	162.694	365.031	7.97068	7.58863	8.09861	7.98108	7.60922	9.23838	7.73773	7.69496	8.2847
RPRM	1.13426	1.07108	0.0631831	0.134905	0.188825	0.992148	48.6931	100.277	59.4533	111.915	227.513	118.301	161.231	104.164	173.015	6.47544	6.7815	6.54745	6.83829	7.26682	6.86797	7.04581	6.80087	7.08902
SLC25A53	1.13385	1.40089	-0.267037	0.111619	0.0395212	0.955273	89.2707	227.097	260.827	522.969	442.869	302.222	251.864	632.921	641.055	7.54035	8.10346	8.2025	8.75106	8.61298	8.31178	8.17712	8.91499	8.92612
ITIH4	1.13355	0.574361	0.559188	0.733728	0.906478	0.976694	5.7968	0	10.5482	17.781	5.21022	12.9392	13.3564	2.97612	8.00069	3.03864	2.98353	3.08094	3.14098	3.03304	3.10145	3.10494	3.01224	3.05849
EFCAB13	1.13307	0.809529	0.323546	0.50969	0.713677	0.977693	9.27488	10.8141	40.2748	36.6079	42.5501	53.6051	14.3105	18.8487	73.0063	4.79563	4.80851	5.0385	5.01299	5.05401	5.12419	4.83894	4.87732	5.23092
MYH15	1.13158	-0.538838	1.67042	0.773126	0.922833	0.879556	16.231	0	16.3017	33.47	1.73674	36.0448	13.3564	0	9.00077	3.74544	3.59879	3.74616	3.87498	3.6154	3.89265	3.72141	3.59882	3.68337
CYP24A1	1.13075	-1.99479	3.12554	0.626316	0.343343	0.188255	0	24.5776	132.331	96.2264	84.2319	163.588	7.63225	24.801	7.0006	5.12577	5.39069	6.05569	5.88478	5.82026	6.17865	5.21482	5.39283	5.20812
MAG	1.13044	-3.26859	4.39903	0.654513	0.0714503	0.0283286	149.557	484.67	185.072	752.03	658.225	383.554	20.0347	0	65.0056	7.41495	8.34035	7.56432	8.73949	8.61655	8.13844	6.47456	6.16796	6.9191
SLC26A1	1.13024	0.803811	0.326428	0.64141	0.799162	0.988469	18.5498	0	22.0552	43.9294	19.9725	24.9541	18.1266	39.6816	13.0011	4.40191	4.23475	4.43009	4.58531	4.41337	4.45277	4.39831	4.55798	4.35501
PIK3R3	1.12942	0.792748	0.336673	0.000400648	0.0260649	0.780474	1851.5	3338.62	3053.21	5356.25	6831.47	5848.5	5171.8	4569.33	4541.39	11.2954	11.8256	11.7423	12.2807	12.5239	12.368	12.2462	12.1251	12.1191
BVES	1.1293	1.85398	-0.724672	0.075889	0.000809665	0.637043	117.095	54.0707	146.715	210.234	249.222	235.678	539.028	282.731	327.028	7.36439	6.99236	7.49636	7.73052	7.85023	7.81026	8.45645	7.94231	8.05222
ZNF382	1.12928	1.39513	-0.26585	0.266399	0.159409	0.969646	44.0557	60.9524	291.513	379.676	330.849	158.043	339.635	307.532	397.034	6.946	7.0693	8.00085	8.20545	8.09766	7.57543	8.11784	8.04129	8.24137
INSR	1.12885	0.500116	0.628733	0.0299677	0.515556	0.639982	1199.94	1284.92	2719.51	3808.26	4538.97	3035.16	1749.69	3640.78	1971.17	10.6106	10.6694	11.3568	11.6864	11.8628	11.463	10.9439	11.6418	11.0533
LRRC29	1.12864	0.23714	0.891499	0.304955	0.914306	0.763715	17.3904	29.4931	31.6445	72.1698	53.839	46.2113	19.0806	31.7453	42.0036	5.05611	5.155	5.17146	5.43225	5.32473	5.27513	5.06996	5.17225	5.24645
LOC101928118	1.12792	-0.462659	1.59058	0.719605	0.922819	0.846804	4.63744	7.86483	10.5482	33.47	6.94696	10.1665	4.77016	0	12.001	3.21882	3.2493	3.27393	3.45709	3.24061	3.27048	3.21983	3.17216	3.28692
LOC100505942	1.12778	-1.37817	2.50595	0.708721	0.685736	0.608441	6.95616	5.89862	7.67139	16.735	7.81533	20.333	1.90806	0	6.00052	2.97899	2.96933	2.98539	3.06235	2.98668	3.09096	2.93189	2.91346	2.97027
ELFN2	1.12728	-1.35968	2.48696	0.572192	0.53432	0.306579	16.231	19.6621	23.9731	48.1132	34.7348	48.0597	14.3105	0	9.00077	4.44698	4.47514	4.50948	4.67643	4.58928	4.6765	4.43039	4.29898	4.38379
KCNK2	1.12713	1.04139	0.0857442	0.00636788	0.0151336	0.988604	165.788	326.39	270.416	506.234	629.568	531.43	570.511	541.653	459.039	8.05086	8.51927	8.37983	8.86815	9.05301	8.90877	8.96859	8.9247	8.78767
RAB7B	1.12666	0.922656	0.204006	0.832842	0.889785	0.995296	0	15.7297	5.75354	0	46.0236	0.924226	0	21.8249	19.0016	3.35053	3.50534	3.41042	3.35011	3.73975	3.35975	3.34978	3.55809	3.53407
SNORA47	1.12617	-0.404476	1.53064	0.74722	0.941578	0.878615	17.3904	0	8.63031	19.8728	3.47348	33.2721	6.67822	11.9045	1.00009	3.48889	3.33359	3.41456	3.50882	3.3669	3.60668	3.3969	3.4433	3.34342
SAMD14	1.12614	-1.19072	2.31686	0.589746	0.610927	0.394524	57.968	15.7297	57.5354	78.4454	87.7054	120.149	10.4943	0	47.004	5.62834	5.29442	5.62581	5.75232	5.80368	5.96108	5.24114	5.12309	5.55398
ZNF608	1.12603	0.430172	0.69586	0.138299	0.724565	0.751973	357.083	246.759	468.914	547.026	395.108	1399.28	374.934	305.548	765.066	8.66815	8.39153	8.88667	9.01558	8.74761	9.87086	8.70612	8.54836	9.30823
SNX31	1.12602	-4.02142	5.14744	NA	0.433188	0.513139	16.231	0.983104	0	20.9188	16.499	0	0.954031	0	0	2.61825	2.48392	2.47432	2.65506	2.62104	2.47426	2.4836	2.47437	2.47438
NR3C1	1.12501	1.2123	-0.0872881	0.000304542	8.03231e-05	0.978563	767.496	1198.4	1012.62	1784.37	2623.35	2089.67	2306.85	2449.34	2147.18	10.0329	10.4144	10.2666	10.7785	11.1486	10.9282	11.0233	11.0815	10.9542
LYPLAL1-AS1	1.12464	1.70394	-0.579303	0.600968	0.400436	0.955273	0	30.4762	20.1374	34.516	50.3655	25.8783	22.8967	41.6656	101.009	4.75792	5.04373	4.95738	5.07506	5.1879	5.00641	4.98134	5.12774	5.47061
WDR86	1.12457	-1.82179	2.94636	0.687307	0.516776	0.399949	15.0717	4.91552	11.5071	38.6997	8.6837	21.2572	1.90806	0	7.0006	3.54768	3.45386	3.51614	3.73016	3.49	3.60004	3.42357	3.40387	3.47413
KCNE5	1.12362	4.34962	-3.22601	0.283472	1.47018e-09	0.000111908	13.9123	20.6452	15.3428	42.8835	35.6032	30.4995	179.358	162.694	677.058	5.59911	5.68965	5.61482	5.94563	5.86822	5.81146	6.77865	6.70817	7.8908
MOG	1.12329	-2.03467	3.15796	0.534359	0.207816	0.063339	26.6653	59.9693	30.6856	105.64	65.1278	85.0288	6.67822	0	22.0019	5.20874	5.45111	5.24163	5.69875	5.48348	5.59652	5.01799	4.94353	5.16781
LINC01170	1.12275	-0.573596	1.69635	0.183365	0.642282	0.0833472	83.4739	80.6145	110.276	161.075	109.415	327.176	60.104	87.2994	37.0032	6.59883	6.58203	6.73948	6.95807	6.7353	7.4463	6.45382	6.62004	6.28257
TGFB2	1.12218	2.78975	-1.66758	0.0341493	1.53696e-10	0.00246832	162.31	192.688	128.496	345.16	519.285	187.618	1113.35	1296.6	933.08	7.99066	8.10518	7.84092	8.54147	8.88139	8.08637	9.57756	9.72443	9.40997
JAM2	1.12203	1.47348	-0.351446	0.0018991	1.68402e-05	0.807557	1742.52	2523.63	2474.98	5719.19	4999.21	3955.69	5591.58	8422.41	4707.4	11.2163	11.543	11.5253	12.3247	12.1912	11.9634	12.3022	12.7181	12.1321
RPL13P5	1.12182	1.26934	-0.147517	0.478321	0.442162	0.992148	32.4621	2.94931	25.8909	39.7457	44.2869	48.984	41.9774	76.387	29.0025	5.15646	4.8939	5.10488	5.20973	5.24152	5.27296	5.22548	5.43589	5.12971
CFHR1	1.12174	0.244662	0.877079	0.760717	0.968442	0.955273	3.47808	11.7972	4.79462	28.2404	1.73674	13.8634	0	19.8408	4.00034	3.16531	3.24002	3.17736	3.36823	3.1482	3.25761	3.13147	3.30594	3.16999
GAREML	1.12144	1.34777	-0.226329	0.0752786	0.02607	0.958649	71.8803	280.185	183.154	379.676	405.529	380.781	501.82	475.187	387.033	7.39574	8.20896	7.9125	8.44115	8.49377	8.44356	8.66802	8.62265	8.45639
ATP6V1E2	1.11951	1.49858	-0.37907	0.551081	0.415422	0.974171	37.0995	0.983104	30.6856	19.8728	61.6543	67.4685	46.7475	101.188	46.004	5.3729	5.04469	5.32331	5.23296	5.53875	5.57351	5.44187	5.75111	5.43672
AGA	1.11937	0.850066	0.269303	0.0260772	0.139745	0.931483	395.342	167.128	323.157	538.659	523.627	860.454	509.453	506.932	579.05	8.72392	8.11063	8.56783	8.97601	8.95241	9.38514	8.92949	8.92535	9.03714
CPB2-AS1	1.11935	0.00202958	1.11732	0.277418	0.999523	0.587804	106.661	53.0876	82.4674	92.0426	126.782	306.843	42.9314	61.5064	138.012	6.68698	6.37265	6.55874	6.61183	6.78151	7.36078	6.29736	6.43024	6.82994
DUOX1	1.11844	0.899167	0.219272	0.631823	0.754835	0.991841	45.215	0	35.4802	80.5373	25.1827	69.3169	32.4371	16.8647	101.009	5.3929	4.99046	5.32155	5.61018	5.23819	5.54746	5.29786	5.16476	5.71452
LHX2	1.11652	0.844413	0.272109	0.392804	0.602195	0.976813	30.1434	13.7635	31.6445	53.3429	52.1022	58.2262	48.6556	14.8806	72.0062	5.25092	5.11195	5.26217	5.41351	5.40585	5.44431	5.38322	5.12226	5.5248
LOC441454	1.1164	0.0457345	1.07067	NA	0.99578	0.959106	4.63744	4.91552	4.79462	30.3322	0.86837	0	3.81612	0	11.0009	2.6299	2.63255	2.63136	2.84767	2.59164	2.58269	2.62169	2.58282	2.6899
DOK5	1.11637	1.69107	-0.574693	0.064313	0.00168823	0.762094	485.772	939.847	490.01	1065.81	1973.81	1113.69	2200	2963.22	1023.09	9.44458	9.99798	9.45068	10.1107	10.6908	10.1505	10.7972	11.0952	10.0738
TMCC2	1.11636	0.050217	1.06614	0.208064	0.981217	0.529231	77.6771	129.77	99.7281	87.8589	265.721	312.388	55.3338	127.973	135.012	6.76126	7.02595	6.88247	6.81911	7.49004	7.60821	6.61626	7.01798	7.04881
MIR4737	1.11613	0.543408	0.57272	NA	0.922819	0.979836	0	2.94931	7.67139	13.5972	7.81533	1.84845	7.63225	3.96816	4.00034	2.38508	2.41309	2.45634	2.50706	2.45767	2.4026	2.45599	2.42263	2.42294
TMEM182	1.11597	0.564964	0.551009	0.0824925	0.537777	0.801313	89.2707	186.79	118.907	177.81	267.458	411.281	194.622	226.185	164.014	7.1461	7.56755	7.29488	7.53578	7.81399	8.14079	7.59444	7.69569	7.48471
DENND3	1.11597	0.522136	0.593834	0.518679	0.83912	0.947222	41.737	20.6452	34.5213	58.5726	18.2358	133.089	15.2645	20.8328	103.009	5.44557	5.27178	5.39009	5.5618	5.24862	5.94473	5.22052	5.27354	5.8094
NRXN2	1.11573	1.07717	0.038563	0.208908	0.262173	0.996724	55.6493	26.5438	45.0694	104.594	118.967	51.7566	112.576	71.4268	84.0072	6.06057	5.84564	5.98834	6.33104	6.3974	6.03438	6.36845	6.15719	6.22732
KRBA2	1.11551	1.04046	0.0750459	0.00310591	0.00742328	0.99012	302.593	218.249	251.238	542.842	449.816	679.306	525.671	448.402	613.053	8.4696	8.23682	8.33426	8.9329	8.77771	9.12511	8.90605	8.77513	9.03624
GPR18	1.11526	0.0342237	1.08104	0.779288	0.996258	0.947245	23.1872	0	5.75354	46.0213	16.499	0	7.63225	13.8885	8.00069	3.73278	3.5182	3.57738	3.89876	3.67718	3.51796	3.59576	3.65402	3.59938
RBBP9	1.11521	1.25196	-0.136751	0.000419847	5.1521e-05	0.955273	719.962	552.504	664.534	1250.94	1330.34	1613.7	1560.79	1199.38	1852.16	9.74075	9.52167	9.67308	10.2299	10.2869	10.4686	10.4369	10.1912	10.6008
DBI	1.11376	0.940921	0.172837	0.000377811	0.00418738	0.940026	8578.1	8788.95	9429.1	24044	18070.8	15875.4	12446.3	20476.7	18519.6	13.3167	13.3391	13.4044	14.3249	14.035	13.906	13.668	14.161	14.0596
PDGFC	1.11348	0.531897	0.581581	0.0114947	0.386648	0.602151	602.867	572.166	783.441	1359.72	1622.98	1255.1	849.088	1394.81	588.051	9.49396	9.45055	9.71634	10.2158	10.3839	10.141	9.78676	10.2398	9.47312
TM7SF2	1.11314	1.18781	-0.074669	0.00124174	0.00050335	0.988469	535.624	384.394	467.955	1101.37	1180.98	719.048	1108.58	986.087	1066.09	9.29461	9.03089	9.1848	9.92427	9.98907	9.54286	9.93036	9.82312	9.89435
LOC100132215	1.11299	0.99183	0.121163	0.644994	0.730622	0.994228	10.4342	0	34.5213	21.9647	19.9725	55.4536	24.8048	29.7612	35.003	4.50149	4.39625	4.69955	4.60222	4.58548	4.8397	4.62526	4.66399	4.70299
MGARP	1.11143	1.75051	-0.639076	0.0141263	1.8163e-05	0.526222	323.461	225.131	245.484	761.444	547.073	406.659	933.996	1094.22	642.055	8.63674	8.37279	8.43335	9.34642	9.05898	8.81477	9.53155	9.67844	9.19624
MORN3	1.11101	-0.702503	1.81351	0.716493	0.864536	0.790684	6.95616	8.84793	20.1374	20.9188	6.94696	49.9082	19.0806	0	3.00026	3.74788	3.76578	3.86651	3.87289	3.74723	4.08303	3.85762	3.6765	3.70799
GPM6B	1.111	0.377068	0.733929	1.50873e-05	0.31969	0.0403809	12228.9	14192.1	16999.8	30607.3	36279.6	26901.4	18895.5	20466.8	17029.5	13.8283	13.9671	14.139	14.7223	14.8967	14.5915	14.2414	14.3195	14.1407
LINC00629	1.10936	1.52101	-0.411654	0.60297	0.472431	0.975393	0	43.2566	27.8088	58.5726	72.0747	23.1056	30.529	122.021	52.0045	5.05409	5.4418	5.32275	5.54485	5.62682	5.28262	5.34499	5.87314	5.50226
FAM177A1	1.10915	0.621493	0.487656	0.00304265	0.188741	0.632503	657.357	1088.3	1235.09	2202.75	2209.13	2020.36	1623.76	1817.42	1146.1	9.82125	10.2494	10.3626	10.9054	10.9083	10.8219	10.6144	10.7207	10.2954
RAB23	1.10907	0.998003	0.111065	0.204065	0.305934	0.991841	53.3306	111.091	256.033	255.209	442	210.723	207.025	394.832	239.021	7.01068	7.35214	7.88497	7.88257	8.30537	7.74808	7.736	8.21405	7.8358
PRKXP1	1.10856	1.17926	-0.0707021	0.608055	0.621969	0.9975	37.0995	0	41.2337	26.1485	83.3635	59.1505	25.7588	61.5064	90.0077	5.40649	5.0643	5.43674	5.31986	5.69727	5.55732	5.31628	5.57182	5.73144
LOC102546299	1.1083	-0.703832	1.81214	0.758557	0.888266	0.842302	12.753	1.96621	2.87677	4.18376	11.2888	22.1814	5.72419	0	5.00043	2.8744	2.77771	2.78635	2.7987	2.86229	2.94979	2.81288	2.7587	2.80624
NR2F1-AS1	1.10724	1.12936	-0.0221146	0.00601739	0.00520392	0.996656	528.668	745.193	642.479	1566.82	1410.23	1152.51	994.1	1986.06	1213.1	9.45749	9.74095	9.61581	10.4137	10.3144	10.1272	9.99335	10.642	10.1742
LINC00664	1.10708	0.104064	1.00302	0.635738	0.980928	0.904916	32.4621	50.1383	14.3839	21.9647	84.2319	102.589	58.1959	0	46.004	5.30731	5.43603	5.14985	5.21984	5.64008	5.73191	5.48884	4.99903	5.40759
SOX7	1.10568	-0.411311	1.51699	0.693228	0.923766	0.833571	15.0717	6.88173	15.3428	27.1944	8.6837	44.3628	20.9887	0	7.0006	3.93767	3.8624	3.94003	4.03706	3.8794	4.15988	3.98786	3.79292	3.86358
HSPA2	1.10567	1.55963	-0.453966	0.123857	0.0166631	0.883933	248.103	317.543	326.034	846.165	873.58	199.633	1138.16	906.724	584.05	8.4536	8.63468	8.65473	9.4562	9.48548	8.30162	9.73105	9.51938	9.12863
RTKN	1.10528	0.644009	0.461276	0.00353119	0.173027	0.673916	413.891	477.788	633.849	1063.72	910.052	1309.63	650.649	721.212	1013.09	9.06607	9.179	9.4124	9.87014	9.72851	10.0637	9.43464	9.52314	9.82555
PCDHB12	1.10505	-1.29692	2.40197	0.841393	0.83174	0.852717	34.7808	0	14.3839	0	10.4204	95.1953	0	0	20.0017	4.14231	3.7984	3.95958	3.79881	3.91823	4.52681	3.79821	3.79845	4.01444
ZNF799	1.10498	0.286662	0.818315	0.186172	0.852366	0.69501	149.557	117.972	271.375	274.036	257.906	627.549	324.371	235.113	98.0084	7.57953	7.43845	7.98232	7.98942	7.94522	8.65689	8.11621	7.87887	7.33733
NTN4	1.10492	0.47644	0.628478	0.231329	0.738292	0.852096	103.183	183.84	141.921	283.449	418.554	220.89	240.416	49.602	307.026	7.23109	7.57384	7.41099	7.87583	8.1774	7.69759	7.75687	6.89887	7.9355
C3orf35	1.10478	-1.80224	2.90702	0.830962	0.734215	0.767411	0	10.8141	9.58924	0	6.07859	37.8933	2.86209	0	3.00026	2.76225	2.87011	2.85861	2.76199	2.82454	3.08994	2.79199	2.76186	2.79347
PCDH10	1.10443	1.19468	-0.0902434	0.0261951	0.0151336	0.99012	1162.84	451.245	799.742	1483.14	2015.49	1689.48	2407.02	1246.99	1869.16	10.2584	9.46797	9.92957	10.4819	10.7737	10.6045	10.9471	10.3218	10.7009
DTNA	1.10423	0.818354	0.285879	0.00864746	0.0866142	0.899699	1118.78	1705.69	1505.51	3180.7	3251.18	2878.04	1519.77	3664.59	2452.21	10.4964	10.8698	10.7567	11.4619	11.4836	11.3641	10.7652	11.6023	11.2095
MOXD1	1.10403	0.153637	0.950391	0.861348	0.987912	0.975394	22.0278	0	7.67139	63.8023	0	0	0	0.992039	32.0027	3.66039	3.4365	3.5222	3.96501	3.43597	3.43623	3.43636	3.44819	3.74449
GPLD1	1.10401	0.178478	0.925533	0.536095	0.958071	0.875404	16.231	23.5945	62.33	121.329	30.393	68.3927	9.54031	88.2915	18.0015	5.22045	5.28716	5.57318	5.87991	5.3448	5.61038	5.15187	5.72172	5.23625
ZNF701	1.10388	1.03061	0.0732696	0.273352	0.357368	0.992433	498.525	41.2904	558.094	674.631	807.584	877.09	566.694	1019.82	656.056	9.022	7.53953	9.11693	9.28072	9.44091	9.51573	9.12995	9.65457	9.25632
TMEM132C	1.10369	1.4493	-0.345615	0.143599	0.0395336	0.934702	59.1274	27.5269	40.2748	78.4454	96.3891	97.0437	133.564	124.997	87.0075	6.18518	5.95413	6.05472	6.30014	6.39523	6.39844	6.56433	6.52799	6.34671
CSRNP1	1.10364	0.309057	0.794585	0.2431	0.855149	0.767411	314.187	50.1383	251.238	306.46	405.529	609.989	242.324	140.87	379.033	8.18183	7.11857	8.01568	8.16297	8.38266	8.72482	7.98966	7.62991	8.32828
TAOK3	1.10358	1.02453	0.0790531	0.0764043	0.123345	0.992008	1114.14	1025.38	2227.58	2300.02	2530.43	4554.59	2199.04	1818.41	4867.42	10.5016	10.4308	11.1272	11.1576	11.2488	11.8307	11.115	10.9376	11.8985
CH17-340M24.3	1.10348	0.426977	0.676502	0.205814	0.759652	0.812045	51.0118	58.0031	81.5085	163.166	115.493	131.24	34.3451	108.132	114.01	6.26462	6.31058	6.45159	6.81691	6.6224	6.69152	6.14037	6.58793	6.61538
CLDND1	1.10276	0.599531	0.503229	0.00777685	0.26661	0.66524	2858.98	4610.76	4235.57	8384.25	9026.71	7729.3	4043.18	8886.69	4807.41	11.8333	12.2713	12.1913	12.8564	12.9311	12.7748	12.1479	12.9152	12.311
OR2B6	1.10232	0.0175189	1.08481	NA	0.998683	0.964388	0	8.84793	4.79462	19.8728	9.55207	0	2.86209	0	11.0009	2.55095	2.63275	2.5962	2.72331	2.63901	2.55055	2.57813	2.55067	2.65142
LOC400684	1.10221	1.26505	-0.162848	0.688286	0.667163	0.992148	3.47808	1.96621	7.67139	7.32157	5.21022	15.7118	5.72419	10.9124	15.0013	2.95749	2.94293	2.99581	2.99268	2.97335	3.06467	2.97814	3.02431	3.05873
RGS3	1.1022	0.664852	0.437348	0.0253664	0.287678	0.813434	278.246	226.114	299.184	553.302	666.908	504.627	588.637	242.058	443.038	8.36588	8.21836	8.41888	8.90803	9.06844	8.83102	8.9607	8.26577	8.72414
FKTN	1.10156	0.798788	0.302774	0.0166961	0.134908	0.901774	354.764	176.959	269.458	461.259	526.232	730.138	409.279	450.386	533.046	8.56916	8.07647	8.36317	8.7776	8.88664	9.1685	8.6812	8.7582	8.89729
TOB1	1.10129	0.898237	0.203052	0.040618	0.1355	0.95759	4591.06	4202.77	7213.98	12536.6	10973.6	10834.7	6122.02	17417.2	6296.54	12.45	12.3705	12.8728	13.4199	13.2855	13.2727	12.7164	13.758	12.7429
PPAPDC1A	1.10115	-1.36565	2.4668	0.521826	0.436174	0.182472	170.426	104.209	258.909	249.979	446.342	448.25	82.0467	0	125.011	7.3991	7.0974	7.69393	7.66771	8.12487	8.1282	6.96925	6.20242	7.20314
MEIS3P1	1.10081	0.882558	0.21825	0.306689	0.497789	0.980268	34.7808	36.3748	17.2606	80.5373	44.2869	64.6958	32.4371	77.3791	53.0046	5.47574	5.48726	5.33185	5.76248	5.54372	5.67404	5.45754	5.74569	5.60185
CARNS1	1.1005	-1.37702	2.47752	0.836145	0.81501	0.837503	11.5936	0	11.5071	0	6.94696	42.5144	0.954031	7.93631	0	3.07009	2.95356	3.06946	2.95373	3.02555	3.31709	2.96379	3.03532	2.9536
IGSF11	1.1004	1.05432	0.046084	0.00190188	0.00356603	0.992148	540.262	637.051	636.725	1201.78	1369.42	1318.87	1182.04	887.875	1698.15	9.43554	9.57036	9.5699	10.1292	10.2508	10.2156	10.114	9.85575	10.4551
FAM86B2	1.10039	0.815854	0.284531	0.648508	0.793076	0.99012	16.231	0.983104	8.63031	10.4594	10.4204	34.1964	13.3564	13.8885	18.0015	3.79102	3.65404	3.72558	3.74192	3.74145	3.9258	3.76698	3.77151	3.80559
ZFP37	1.09974	0.494441	0.605301	0.0605106	0.569243	0.716961	409.254	197.604	416.173	657.896	648.673	885.408	432.176	284.715	724.062	8.77825	8.24532	8.79149	9.17412	9.16204	9.43865	8.82178	8.50025	9.25815
FAM105A	1.09957	-1.17451	2.27408	0.0820804	0.0680476	0.000147162	150.717	420.768	512.065	604.553	981.258	737.532	124.978	191.464	164.014	7.86108	8.6121	8.77667	8.92006	9.35998	9.0972	7.74454	8.01729	7.91414
TCEAL2	1.09869	0.45904	0.639648	0.00120642	0.343074	0.29844	628.373	739.294	689.466	1378.55	1659.46	1367.85	851.95	720.22	1256.11	9.55228	9.68943	9.62992	10.2502	10.4263	10.2429	9.81252	9.66707	10.1634
BAMBI	1.09832	0.200719	0.897605	0.0966945	0.882889	0.475652	410.413	128.787	350.007	390.135	639.12	873.393	337.727	284.715	399.034	8.64395	7.83599	8.51821	8.60351	9.01516	9.29341	8.49058	8.36164	8.62147
FAM107B	1.09821	1.04564	0.0525638	0.00589526	0.0104809	0.992148	689.819	546.606	634.807	1493.6	1146.25	1366.01	1305.11	1745.99	811.07	9.6502	9.45756	9.58019	10.3446	10.098	10.2606	10.2179	10.4938	9.78894
ZNF429	1.09639	0.426132	0.670258	0.0010926	0.388119	0.244684	521.712	902.489	722.07	1725.8	1472.76	1392.81	1067.56	840.257	977.084	9.42114	9.88271	9.68903	10.4821	10.3311	10.2785	10.0331	9.8199	9.95334
MROH8	1.09606	1.14022	-0.0441573	0.594166	0.618689	0.998223	0	35.3917	31.6445	37.6538	60.7859	45.2871	29.575	38.6895	80.0069	4.91134	5.22798	5.19962	5.24462	5.39819	5.29846	5.18352	5.25212	5.50667
C2orf27B	1.0956	-0.307588	1.40319	NA	0.958827	0.908353	3.47808	2.94931	5.75354	6.27563	8.6837	11.0907	2.86209	0	7.0006	2.38527	2.38023	2.40619	2.41091	2.43247	2.45328	2.37939	2.35198	2.41744
TMEM59L	1.09547	1.6447	-0.549228	0.0121691	3.67643e-05	0.632307	609.823	352.934	387.405	986.32	924.814	972.286	1533.13	881.923	1804.15	9.44016	9.00313	9.0739	9.86151	9.80329	9.84854	10.2744	9.76062	10.4322
LRIG2	1.09524	0.892919	0.202319	0.0972742	0.234073	0.968231	475.338	118.956	557.135	763.535	804.111	891.878	706.937	654.746	776.067	9.02274	8.06636	9.15425	9.42662	9.47285	9.56607	9.35881	9.29203	9.4411
PEX12	1.09492	1.44349	-0.348567	0.0510793	0.00558607	0.902336	86.952	208.418	238.772	333.655	443.737	365.069	396.877	486.099	572.049	7.50115	8.01398	8.10834	8.35541	8.5815	8.42529	8.49134	8.65635	8.79344
RAB11FIP5	1.0927	-0.53274	1.62544	0.378453	0.775252	0.354692	60.2867	49.1552	29.7266	90.9967	52.1022	153.421	13.3564	24.801	58.005	5.79561	5.7219	5.57477	5.97133	5.74206	6.24753	5.42602	5.53305	5.78112
LRRC18	1.09166	1.807	-0.715334	0.730668	0.542832	0.961744	31.3027	0	48.9051	132.834	38.2083	0	83.9547	40.6736	156.013	5.48546	5.1646	5.62266	6.07995	5.54138	5.1636	5.84444	5.56101	6.17182
MRO	1.09148	-0.33803	1.42951	0.739905	0.949441	0.881836	0	42.2735	14.3839	69.032	25.1827	26.8026	0.954031	2.97612	41.0035	4.26773	4.63755	4.41306	4.80592	4.50771	4.52095	4.27687	4.29919	4.62853
PCDHGA9	1.08941	1.52215	-0.432748	0.601535	0.457261	0.971898	66.0835	0	29.7266	98.3183	60.7859	44.3628	128.794	34.7214	111.01	5.90355	5.34539	5.64397	6.08195	5.87057	5.75835	6.22315	5.68498	6.14348
SH3RF1	1.08939	0.0827167	1.00667	0.0148769	0.943847	0.100489	823.145	1425.5	1305.1	1559.49	2827.41	3175.64	1440.59	948.389	1375.12	10.061	10.5144	10.4354	10.5964	11.1522	11.2588	10.5239	10.1681	10.482
MICU3	1.08933	0.213686	0.875644	0.494854	0.943847	0.869765	48.6931	26.5438	53.6997	14.6431	75.5482	183.921	70.5983	17.8567	61.0052	5.73009	5.55585	5.76471	5.44486	5.90202	6.37812	5.87262	5.47603	5.813
TLCD1	1.08911	1.9649	-0.875788	0.252452	0.0133132	0.705588	82.3145	39.3242	63.289	212.326	118.098	62.8474	275.715	334.317	111.01	6.74316	6.44351	6.62244	7.29834	6.93174	6.61921	7.48391	7.62815	6.89733
KLHL28	1.08811	0.632359	0.455755	0.000851964	0.111527	0.599321	1162.84	1249.52	1284.96	2723.63	3143.5	1993.56	1661.92	2423.55	1646.14	10.4248	10.4882	10.513	11.2176	11.359	10.917	10.7468	11.104	10.738
PTCHD4	1.0881	0.499998	0.588101	0.672658	0.897083	0.965959	108.98	0.983104	9.58924	176.764	68.6012	8.31803	31.483	100.196	37.0032	5.97576	5.15233	5.25806	6.25979	5.75261	5.2428	5.4773	5.93244	5.52447
MEOX2-AS1	1.08757	1.77056	-0.68299	0.112745	0.0029691	0.710909	164.629	240.86	177.401	480.086	499.313	259.707	465.567	1157.71	366.031	7.94053	8.19898	7.9879	8.73691	8.7701	8.25356	8.7114	9.52724	8.51583
HMGCR	1.08756	0.859982	0.227577	0.0172084	0.0913671	0.942111	3109.4	1628.02	4677.63	5697.23	8299.88	6011.17	6029.48	5389.75	5669.49	11.8208	11.2554	12.2051	12.3972	12.7743	12.4501	12.4531	12.3427	12.3924
PLCG1-AS1	1.0872	-0.185259	1.27246	0.794998	0.976903	0.934385	9.27488	0	13.4249	31.3782	10.4204	6.46958	0	2.97612	17.0015	3.26438	3.17781	3.30025	3.43658	3.27446	3.23909	3.17773	3.20659	3.32977
SESN2	1.087	0.64022	0.446776	0.036168	0.341733	0.819718	702.572	330.323	474.667	1615.98	705.117	880.787	823.329	726.173	799.069	9.4794	8.87147	9.15128	10.2442	9.48249	9.67874	9.61851	9.50807	9.592
DRAXIN	1.08694	2.04135	-0.954415	0.160353	0.00146669	0.523108	119.414	96.3442	93.0156	198.728	226.645	230.132	678.316	137.893	454.039	7.35228	7.23145	7.21257	7.67485	7.76681	7.77768	8.64947	7.43731	8.30411
MEIS1-AS2	1.08688	0.60484	0.48204	0.693002	0.874479	0.975792	3.47808	1.96621	10.5482	13.5972	11.2888	9.24226	10.4943	10.9124	3.00026	2.9908	2.97623	3.0545	3.08038	3.06096	3.0431	3.05404	3.05764	2.9861
PVRL1	1.08652	0.75506	0.331459	0.123001	0.385933	0.934841	120.573	114.04	112.194	268.806	332.586	134.937	224.197	253.962	107.009	7.23494	7.20571	7.19738	7.73169	7.87695	7.29516	7.60925	7.69316	7.17406
KANSL1	1.08601	0.319712	0.766299	0.618442	0.930097	0.934645	4.63744	8.84793	7.67139	7.32157	18.2358	19.4087	9.54031	6.94427	10.0009	3.29619	3.33427	3.32373	3.32063	3.41355	3.42277	3.3404	3.31718	3.34445
GUCY1A2	1.08579	1.5814	-0.495607	0.084781	0.00519499	0.833571	169.267	264.455	123.701	425.697	537.521	219.966	633.477	656.73	378.032	7.91396	8.22	7.72126	8.58788	8.78199	8.08836	8.92321	8.95466	8.49255
ZSCAN30	1.08545	0.598226	0.487229	0.300566	0.684262	0.927726	212.163	243.81	297.266	389.089	263.116	946.407	394.015	75.395	671.058	8.04288	8.1412	8.28841	8.49929	8.19678	9.27358	8.50952	7.43273	8.96129
VSIG10L	1.08505	-0.717646	1.8027	0.289483	0.594446	0.132462	62.6054	91.4287	107.399	216.509	138.071	200.557	35.2991	18.8487	105.009	6.40069	6.57102	6.65325	7.07537	6.79302	7.02488	6.19879	6.04987	6.64138
CLSTN3	1.08486	1.04023	0.0446307	0.000633552	0.00125198	0.992148	337.374	265.438	396.035	707.055	755.482	656.2	620.12	726.173	708.061	8.71143	8.53478	8.83451	9.31599	9.37435	9.25124	9.20262	9.3394	9.31727
KIF5C	1.08474	0.10881	0.975929	0.0119459	0.918643	0.101648	461.425	744.21	524.531	1093.01	1167.96	1409.44	723.156	389.871	753.065	9.14643	9.54628	9.24981	9.89166	9.95329	10.13	9.52128	9.01408	9.55662
MTSS1	1.08316	0.67866	0.404497	0.00547323	0.149946	0.765902	998.209	1363.56	1673.32	2550	3402.27	2598	2932.69	1877.93	1649.14	10.3428	10.6137	10.7992	11.1968	11.48	11.2149	11.3332	10.906	10.7858
SLC1A3	1.08218	1.93978	-0.857606	0.00128726	1.68112e-10	0.0638818	7455.84	8944.28	10089.8	20565.3	20682.8	14838.4	24864	44281.7	32484.8	13.3071	13.4693	13.579	14.2616	14.2673	13.942	14.4523	15.051	14.7263
TK2	1.08213	0.876386	0.205739	0.0228607	0.0965226	0.951607	572.724	450.262	595.492	1107.65	1080.25	1238.46	556.2	1509.88	905.078	9.38152	9.18675	9.41367	9.95963	9.93671	10.0632	9.35703	10.2503	9.77624
WBP1	1.08145	1.14344	-0.0619914	0.587007	0.600425	0.997724	5.7968	3.93242	11.5071	13.5972	13.8939	17.5603	18.1266	11.9045	17.0015	3.58142	3.56373	3.63226	3.65017	3.65273	3.6831	3.68765	3.63571	3.67848
OXCT1-AS1	1.08068	0.673895	0.406785	0.22243	0.568706	0.931504	60.2867	105.192	55.6176	215.463	138.939	113.68	117.346	54.5622	181.016	6.4965	6.74821	6.46446	7.17146	6.90007	6.78884	6.80582	6.45751	7.05919
C16orf45	1.07991	0.630014	0.449898	0.155057	0.545027	0.892868	33.6214	44.2397	35.4802	74.2617	85.9686	79.4834	61.058	66.4666	48.0041	5.68633	5.76067	5.69917	5.94389	6.00551	5.97208	5.86828	5.90017	5.78592
TMEM178B	1.07988	0.842059	0.23782	0.000119036	0.00506791	0.862956	784.887	721.598	757.55	1476.87	1396.34	1912.22	1315.61	1557.5	1185.1	9.84437	9.7729	9.81394	10.4117	10.3593	10.6577	10.3041	10.4617	10.2082
NEXN-AS1	1.07986	1.5055	-0.425637	NA	NA	NA	5.7968	0	0.958924	3.13782	1.73674	9.24226	0	2.97612	16.0014	2.11163	2.05717	2.06643	2.08718	2.07383	2.14239	2.05713	2.08565	2.19865
STRADB	1.07874	0.989364	0.089376	0.0245105	0.0507182	0.99012	367.517	770.753	644.397	1054.31	1282.58	1429.78	995.054	1679.52	866.074	9.10374	9.70262	9.54955	9.98114	10.1619	10.2641	9.92875	10.4179	9.80475
PSAP	1.07872	0.907954	0.170769	0.00117657	0.00967227	0.947222	14065.4	17000.8	19790.3	38080.5	41542	27796.1	28551.3	41259.9	25616.2	14.0958	14.2702	14.4134	15.058	15.1468	14.7427	14.7691	15.1398	14.6624
RBP3	1.0786	-0.781061	1.85966	0.688936	0.821562	0.719455	2.31872	49.1552	33.5623	63.8023	48.6287	67.4685	8.58628	0	41.0035	4.72754	5.12447	5.01236	5.21738	5.12121	5.23968	4.79218	4.69993	5.06774
RND2	1.0781	0.752369	0.325731	0.000939745	0.0417494	0.796128	255.059	310.661	245.484	670.447	538.39	504.627	472.245	441.457	453.039	8.33141	8.47445	8.30381	9.09798	8.91096	8.85695	8.80235	8.74758	8.76852
KCTD21	1.07803	1.28019	-0.202153	0.342644	0.261356	0.983969	27.8246	23.5945	64.2479	71.1238	136.334	36.969	125.932	75.395	80.0069	5.78358	5.74607	6.0431	6.08442	6.40212	5.85554	6.35829	6.10916	6.13506
TSC22D4	1.07697	1.47388	-0.396906	0.00637737	6.32172e-05	0.777788	520.553	596.744	352.884	1230.02	951.734	919.605	1563.66	982.119	1537.13	9.33568	9.44791	9.03158	10.0887	9.85348	9.82261	10.3159	9.88183	10.2995
PAPSS2	1.07663	-0.956273	2.03291	0.506051	0.616407	0.318526	41.737	171.06	108.358	230.107	138.071	309.616	91.587	1.98408	72.0062	6.341	7.0355	6.76297	7.23507	6.90235	7.45233	6.67382	5.92473	6.55725
LOC101927257	1.07635	1.4747	-0.39834	0.783187	0.713829	0.99012	3.47808	0	17.2606	0	8.6837	35.1206	21.9427	18.8487	17.0015	3.61144	3.57741	3.73242	3.57763	3.6589	3.86453	3.76966	3.74523	3.73026
GAL3ST4	1.07619	1.44672	-0.370526	0.0127857	0.000341799	0.835648	391.864	321.475	303.02	853.486	665.172	623.852	1071.38	1134.89	563.048	8.88582	8.7336	8.68954	9.54318	9.32293	9.26761	9.75139	9.80508	9.18045
SERPINB8	1.07616	-0.174409	1.25057	0.294864	0.933363	0.466786	264.334	38.341	219.594	436.157	287.431	377.084	142.151	75.395	245.021	7.85301	6.82301	7.72062	8.24197	7.91553	8.12497	7.43578	7.09244	7.7982
KLHL25	1.07598	2.05657	-0.980593	0.273203	0.0102956	0.645542	107.82	98.3104	111.235	267.76	240.539	160.815	752.73	83.3313	484.042	7.27855	7.22576	7.2951	7.88034	7.80109	7.52183	8.74211	7.13809	8.35443
LINC00663	1.07584	0.192263	0.883578	0.463087	0.94581	0.846804	128.689	11.7972	33.5623	193.499	46.0236	126.619	64.8741	67.4587	66.0057	6.47655	5.72145	5.92143	6.71949	6.01764	6.46839	6.14606	6.16224	6.15321
MGC12916	1.07467	1.71333	-0.638665	0.774334	0.636702	0.974108	23.1872	0	8.63031	51.251	15.6307	0	30.529	67.4587	6.00052	4.35539	4.12775	4.22046	4.56464	4.28823	4.12734	4.41579	4.66528	4.19352
TGFB1I1	1.07463	0.0113791	1.06325	0.194211	0.995993	0.471003	141.442	80.6145	137.126	230.107	138.939	387.251	180.312	64.4825	117.01	7.19491	6.8951	7.17651	7.50804	7.18419	7.89349	7.3452	6.79535	7.08609
BDNF-AS	1.07397	0.354464	0.719507	0.21823	0.81158	0.780474	91.5894	25.5607	85.3442	141.202	174.542	109.983	75.3685	96.2278	87.0075	6.54173	6.10365	6.50852	6.76847	6.89461	6.63275	6.45278	6.56553	6.5175
IRX5	1.07371	1.37479	-0.301077	0.677931	0.603575	0.99012	6.95616	4.91552	4.79462	15.6891	15.6307	3.6969	14.3105	24.801	4.00034	3.33023	3.31133	3.31017	3.40559	3.40531	3.29982	3.39425	3.47675	3.3028
PBX1	1.07327	1.00272	0.070549	0.000285324	0.000887221	0.985992	954.153	935.915	880.292	2341.86	1856.58	1631.26	1562.7	2226.14	1762.15	10.1428	10.1259	10.0733	10.9723	10.7487	10.6265	10.5865	10.9231	10.6991
HM13-AS1	1.07117	0.144955	0.926212	0.793281	0.982805	0.955607	13.9123	0	17.2606	8.36751	3.47348	53.6051	11.4484	0	23.002	3.74402	3.60539	3.77403	3.69183	3.64209	4.04333	3.72122	3.60543	3.82284
RASAL2-AS1	1.07116	2.47474	-1.40358	0.716931	0.285535	0.855287	15.0717	0	7.67139	1.04594	11.2888	35.1206	37.2072	58.5303	30.0026	4.29122	4.15306	4.22576	4.16361	4.25807	4.4453	4.45953	4.58879	4.40873
CCSAP	1.07088	0.579244	0.491637	0.0283182	0.377117	0.753328	279.406	555.454	495.764	715.422	968.233	1112.77	688.81	847.201	453.039	8.6671	9.20141	9.10736	9.41767	9.68812	9.81633	9.38472	9.56721	9.03433
KLHDC1	1.07077	0.559946	0.51082	0.124668	0.568995	0.846076	132.167	80.6145	146.715	249.979	135.466	369.69	136.426	189.479	204.018	7.26812	7.00965	7.32904	7.67682	7.2818	7.96754	7.28608	7.4889	7.53758
FLJ42393	1.06907	1.32464	-0.255571	0.64946	0.58588	0.991366	0	13.7635	30.6856	17.781	27.7878	48.0597	16.2185	45.6338	50.0043	4.48173	4.61675	4.75734	4.65257	4.73497	4.88005	4.63869	4.86381	4.89245
JAG1	1.06903	1.8088	-0.739768	0.0352632	5.09166e-05	0.461731	832.42	565.285	980.979	1568.91	2374.12	1047.15	2727.57	3751.89	1854.16	10.0302	9.71187	10.1717	10.5973	10.9945	10.2291	11.1316	11.4534	10.7552
LOC653513	1.06884	-1.50302	2.57186	0.303531	0.124054	0.0067541	96.2269	218.249	166.853	297.047	409.002	304.07	40.0693	13.8885	116.01	6.97821	7.48731	7.30494	7.7133	7.96624	7.73159	6.59156	6.32927	7.08148
MT1F	1.06846	1.08675	-0.018294	0.251294	0.273073	0.99933	122.892	47.189	67.1247	239.52	78.1533	179.3	124.978	121.029	257.022	6.96788	6.53556	6.67095	7.38558	6.73759	7.19359	6.97725	6.95936	7.43484
SAP30L	1.06824	0.696289	0.371948	0.0728232	0.352825	0.897406	89.2707	121.905	194.662	306.46	295.246	250.465	164.093	194.44	300.026	7.19042	7.3519	7.63663	7.95468	7.92746	7.80862	7.5273	7.63589	7.93905
ZNF827	1.06762	0.321005	0.746614	3.95651e-05	0.434041	0.0349802	1146.61	1072.57	1254.27	2226.8	2578.19	2475.08	1413.87	1220.21	1705.15	10.3411	10.2821	10.4211	10.9571	11.0999	11.0599	10.5297	10.3964	10.7031
ERBB3	1.06729	-0.467306	1.53459	0.364755	0.797521	0.365166	93.9081	246.759	371.103	213.372	467.183	811.47	179.358	36.7055	299.026	7.32882	7.94517	8.26009	7.84025	8.45015	8.93631	7.72	6.91913	8.0898
NHSL1	1.06711	1.54245	-0.475334	0.0257834	0.000414774	0.762132	1590.64	1580.83	1889.08	3926.45	3773.07	2903.92	3163.57	8169.44	3408.29	10.9696	10.964	11.1225	11.8139	11.7747	11.5215	11.6035	12.56	11.6755
CCSER2	1.06688	0.46879	0.598089	0.000269903	0.237096	0.242511	1861.93	2545.26	2845.13	4316.59	5924.89	4952.93	3574.75	3465.19	2998.26	11.1821	11.4643	11.568	11.9684	12.2843	12.1045	11.7849	11.755	11.6173
FNDC4	1.06605	0.268272	0.797781	0.270532	0.881604	0.767389	44.0557	63.9017	23.0142	93.0886	72.9431	108.134	40.0693	43.6497	74.0064	5.80451	5.93343	5.64057	6.0936	5.98652	6.16629	5.77546	5.80127	5.99237
FAM46C	1.066	-4.73432	5.80031	NA	NA	NA	0	0	14.3839	6.27563	1.73674	22.1814	0	0	0	2.15948	2.15922	2.29602	2.22191	2.17701	2.36118	2.15918	2.15923	2.15924
LTBP2	1.06563	0.29039	0.775239	0.719806	0.953182	0.954563	13.9123	5.89862	23.9731	9.41345	29.5246	52.6809	8.58628	0	45.0039	4.24538	4.17359	4.32726	4.20583	4.36925	4.51967	4.19815	4.11721	4.47358
HAGLR	1.0656	-0.201447	1.26704	0.333175	0.92488	0.504003	99.7049	26.5438	147.674	103.548	141.544	328.1	65.8281	73.4109	99.0085	6.70852	6.21177	6.9279	6.72811	6.90279	7.47177	6.5129	6.56072	6.70481
[truncated: 14,051 more rows]
