# Supplementary material for: The white matter is a pro-differentiative niche for glioblastoma
Source: Nat Commun. 2021 Apr 12;12:2184. doi: 10.1038/s41467-021-22225-w (PMC8042097; doi:10.1038/s41467-021-22225-w)
Supplement: Supplementary file 4 — Supplementary Data 2 [file 41467_2021_22225_MOESM4_ESM.xlsx]

## Sheet: Sheet1
K-means clustering of GBM invasion transcriptomic signatures
cluster_1	EPHB2	SDC3	FHL3	NFIA-AS2	NEGR1	ERICH3	LPPR5	LPPR4	NTNG1	LOC101928979	KCNN3	SYT11	BCAN	KCNJ10	ATP1A2	MAEL	ANKRD45	ANGPTL1	COLGALT2	BRINP3	B3GALT2	LRRN2	CD34	G0S2	TGFB2	AGT	NID1	CHRM3	ACBD7	LINC00844	PHYHIPL	KCNMA1	CRTAC1	ATRNL1	IFITM10	DKK3	LUZP2	FIBIN	SLC1A2	LRRC4C	CD82	LRRC10B	KCNK7	FAM181B	PRCP	DLG2	GRM5	ARHGAP20	CRYAB
cluster_2	STPG1	LOC100506985	SMPDL3B	EDN2	PTGFR	BCAR3	S100A4	LRRC71	LINC01133	C1orf110	RGS4	RXRG	SERTAD4-AS1	LINC00202-1	C10orf71	C10orf105	FAS	RGS10	HMX3	LINC01166	LMNTD2	TNNI2	LSP1	TSPAN32	CCKBR	TRIM49B	CD5	ANO1	TRIM49	TRIM49C	NTF3	ANO2	GALNT6	TSPAN8	DCN	FOXN4	TBX3	GALNT9	LINC00365	SERTM1	OLFM4	RAB20	GAS6-AS2	GPR68	SERPINA1	SERPINA5	DLK1	KIF26A	CGNL1
cluster_3	GPR153	PLEKHG5	CASZ1	CROCC	TMCO4	UBXN10	VWA5B1	WNT4	EPHA8	HTR1D	RUNX3	MAN1C1	RPS6KA1	AZIN2	C1orf94	HIVEP3	TMEM125	CYP4X1	FOXD2-AS1	FOXD2	TRABD2B	ECHDC2	ACOT11	ROR1	PTGER3	KIAA1324	CTSS	SELENBP1	S100A10	PCP4L1	FAM78B	FAM129A	CSRP1	LINC00260	PLEKHA6	KLHDC8A	CDK18	RASSF5	SERTAD4	TLR5	CNIH3	OBSCN	PGBD5	CAPN9	KCNK1	PLD5	AKR1C3	PLXDC2	CDH23
cluster_4	CPSF3L	ATAD3A	PRDM16	C1orf174	DNAJC11	VAMP3	ENO1	APITD1	AGTRAP	EFHD2	FBLIM1	CROCCP2	MFAP2	ATP13A2	SDHB	PADI2	RCC2	MINOS1	CAMK2N1	ECE1	ALPL	ID3	NIPAL3	SRRM1	ZNF593	UBXN11	SNHG3	EPB41	HDAC1	AK2	ZNF362	TEKT2	MRPS15	GNL2	SF3A3	BMP8B	FOXJ3	RIMKLA	PPCS	P3H1	EBNA1BP2	RNF220	ZSWIM5	HPDL	FAAH	GPX7	MAGOH	SSBP3	KANK4
cluster_5	CLSTN1	KIF1B	MAD2L2	DRAXIN	PDPN	CASP9	RAP1GAP	ADGRB2	TMEM54	C1orf122	PIK3R3	SPATA6	PPAP2B	ALG6	CACHD1	WLS	FPGT	ST6GALNAC3	IFI44L	ADGRL2	PRKACB	HS2ST1	FAM69A	TMED5	ABCD3	AGL	EXTL2	DPH5	GPSM2	RHOC	SLC16A1	TBX15	TXNIP	NOTCH2NL	CA14	TDRKH	TMEM79	C1orf61	NES	PEA15	NCSTN	ATF6	PBX1	ILDR2	POU2F1	CD247	SUCO	RC3H1	RABGAP1L
cluster_6	PRKCZ	SESN2	ZCCHC17	PHC2	MACF1	COL9A2	PODN	FOXD3-AS1	PDE4B	LRRC8B	PTBP2	WDR47	RSBN1	SYT6	CDC42SE1	CASQ1	FCRLA	MPZL1	DNM3	BRINP2	C1orf21	CRB1	KIF21B	NAV1	SHISA4	TMEM206	LYPLAL1	SUSD4	CCSAP	ZNF25	ZNF488	ARHGAP22	PCDH15	FAM13C	ANK3	ZNF365	REEP3	MICU1	KAT6B	RGR	CCSER2	IFIT2	ADD3	AFAP1L2	FAM196A	SBF2	PARVA	SOX6	MAML2
cluster_7	RAB42	OLFML2B	FMO6P	GPR37L1	LOC399715	PRKCQ	C10orf107	NRG3	PDLIM1	BBOX1	KLRF1	DBX2	KRT6A	KRT5	SLC17A8	GJB6	TEX26	THSD1	LOC100506700	SLC24A4	LINC00675	PLXDC1	KCNJ16	KCNJ2	RAB27B	GALR1	ADGRE2	MIR217HG	GGT8P	GPR45	AHCTF1P1	MSTN	EFHD1	FAM132B	ROBO2	LINC01279	ABCG2	ASB5	C5orf49	ISL1	PCDHGC5	KCNMB1	DKFZp451B082	AGMO	EGFR-AS1	ZNF804B	CPA5	SGCZ	FAM189A2
#Genes belonging to the 7 k-means clusters from Figure 1c.
[truncated: 842 more columns]
