# Supplementary material for: The white matter is a pro-differentiative niche for glioblastoma
Source: Nat Commun. 2021 Apr 12;12:2184. doi: 10.1038/s41467-021-22225-w (PMC8042097; doi:10.1038/s41467-021-22225-w)
Supplement: Supplementary file 5 — Supplementary Data 3 [file 41467_2021_22225_MOESM5_ESM.xlsx]

## Sheet: Sheet1
Gene expression signatures defined in this study
Neuron Zhang 2016	ABI3BP	ACCN1	ACTN1	ACTN2	ADAMTS6	ADARB1	ADARB2	ADCYAP1	ADRA2A	AFF2	AFF3	AKAP5	ANKRD30BL	ANKRD34A	ANKRD6	ARHGAP20	ARHGEF25	ARL9	ARNTL2	ARX	ASXL3	ATP1A3	ATP8A2	B4GALNT1	B7H6	BCL11A	BCL11B	BEND4	BSCL2	BSN	BTBD11	C11orf41	C11orf51	C11orf63	C11orf87	C1orf115	C1orf173	C1orf53	C6orf165	C6orf57	C7orf62	C8orf34	C8orf4	C9orf116	CACNA1C	CACNA1D	CACNA1E	CACNA2D3	CALN1
OLs Zhang 2016	AATK	ABCA8	ABHD12B	AGAP1	AGMO	AGPAT4-IT1	ALDH1A3	ANGPTL2	ANKRD18A	ARHGAP11A	ARHGAP11B	ARHGEF37	ASPA	ATP10B	ATP6V0A4	AZGP1	B3GNT7	BCHE	BEST3	BLM	C10orf90	C11orf9	C12orf34	C17orf110	C1orf192	C21orf37	C21orf91	C5orf64	C9orf3	CA14	CACNG5	CALCRL	CARNS1	CCDC150	CCDC77	CCNE2	CD22	CDCA7L	CDH1	CDH19	CDKN1C	CDKN2C	CERCAM	CHAD	CLCA4	CLDN11	CLMN	CMTM5	CNTN2
Astrocytes Zhang 2016	ABCD2	ACBD7	ACSBG1	ACSL6	ACSS1	ADCY2	ADCY8	ADCYAP1R1	ADHFE1	ADORA2B	AGT	AK4	ALDH1A1	ALDH7A1	AMOT	ANKDD1A	ARHGAP5-AS1	ARHGEF26	ARHGEF26-AS1	ASRGL1	ATP13A4	B3GALT1	BBOX1	BCAN	BDH2	BMP7	BMPR1B	C1S	C2orf72	CABLES1	CACHD1	CACNB2	CADM1	CADM3	CAMK2G	CAMKMT	CBS	CDH20	CDO1	CDS1	CERS1	CHI3L1	CHRDL1	CHST10	CKB	CLDN10	CMYA5	CPNE6	CRB1
Astrocytes Zhang 2014	MYL9	B4GALT1	PLTP	BMPR1B	TGIF2	SLC7A11	OLFML1	ARHGEF6	ARX	EGFR	CBSL	IRAK2	GRHL1	POMC	ANGPTL4	KANK3	LAMA4	MAPK4	SLC46A1	PDK4	PNP	SLC7A2	NFKB1	TPBG	PLCD4	CABLES1	AKR1B10	VAMP8	IFITM2	IFITM1	IFITM3	KCND1	FZD4	GPC6	FZD7	EMX2	VTN	PREX2	SERPINF1	TPD52L1	MYO1C	HK2	ADORA2B	IGSF1	MYO1B	LFNG	SLC14A1	UBASH3B	CTSC
Neurons Zhang 2014	BCL11A	INA	VSTM2A	SGSM1	TIAM1	CLVS2	HSPA12A	ACTL6B	DISP2	MYT1L	CELSR3	PLEKHA7	RELN	KLHDC8B	CELF4	TM6SF1	BID	IQSEC3	DYNC1I1	NAP1L2	SCN3B	RIT2	LRFN5	DACT1	NANOS1	ADARB2	CEBPA	TMEM200A	SYNGR3	SCG2	CHGB	GAD1	B4GALNT4	RAB3C	C11orf87	GABRG2	SYT4	NPY	PCDHAC2	GPRIN1	KCNIP4	MAL2	NAPB	DCX	UNC5A	ISYNA1	CXCL12	TBR1	RBMS1
OPCs Zhang 2014	KHK	SLC35F2	BCL2A1	UNC93B1	EHD4	TSPAN4	TAGAP	HSPG2	CNN2	NEURL1	IL17RA	SLC7A1	DOK1	GRIA3	TAGAP	PLAU	RNASE4	C1QB	PCDH15	TYROBP	HPS4	TUBB6	WDR81	ABCD1	SRXN1	C1QA	NFKB2	LTBP4	SMTN	C1QC	ALOX5AP	LHFPL3	CRYBB1	SEMA3D	MPEG1	RGS19	PLD4	SLC7A8	FKBP5	TNFRSF12A	MOSPD1	FAM110A	NAGPA	C19orf71	CCL18	CCL3	CCL3L1	CCL3L3	SIPA1
Myelin OLs Zhang 2014	PRR5L	ATP10B	NRTN	IL12RB1	B3GALT5	PRIMA1	PPP1R14A	BTBD16	BACE2	TMPRSS5	CCDC13	TMEM88B	DAPK2	NINJ2	MATN1	CDH19	KCNJ2	DCT	GNG11	TMOD1	SLC5A11	GJC3	ASPA	TSPAN17	SEC14L5	MYO1D	HHATL	GPR62	GNG8	LARP6	HIST1H4I	C17orf98	ADAMTS4	BARX2	DOCK5	SPOCK3	ADSSL1	PEX5L	EPCAM	FAM178B	GPR15	ENPP6	HIST1H1E	ELOVL7	XRCC3	ANLN	SLPI	TMEM117	SP7
NF OLs Zhang 2014	ADAP1	CTSA	MOBP	CTSB	TYRO3	PDLIM2	NKAIN2	RAB33A	PRR18	NINJ1	ARHGEF10	GPR17	PLXNB3	TPPP	HS3ST1	TMBIM1	MICALL1	UGT8	SH3GL3	TLCD3A	CA2	MYRF	FAH	SRD5A1	TTLL7	CST3	EML1	ADI1	SLC44A1	UST	CTSD	S100B	LGMN	TRAK2	PPP1R16B	DNAJB2	MAG	GAMT	MOG	TSPAN15	TMEM151A	ENPP2	FA2H	ACSS2	TF	ZDHHC9	DUSP15	HCN2	SRCIN1
Astrocytes Cahoy	L2HGDH	FZD9	KCNIP3	PLTP	DIO2	RDH10	TAGLN	CLIC1	LAMA2	TNS1	LGR4	CCDC34	CEBPD	CBSL	GRHL1	ANGPTL4	PER3	MAST4	EGFR	IRAK2	GPR146	SLC26A6	RORA	LOXL3	WNK2	TMEM51	TTR	WWC1	PARP12	FZD4	SLC25A18	PLCD4	AFF1	GAS1	SLC1A3	NRP2	HES5	TOX	ADORA2B	FREM2	FXYD1	HEY2	SKP2	HRH1	PHKA1	SLC7A2	BCL2	VAMP5	PFKFB3
Neurons Cahoy	CDH9	GABRA5	SERPINB6	RAB26	RASGEF1C	KIAA1671	KCNS2	SLC39A8	BAIAP3	LGI2	PCDH18	PDE10A	PLCXD1	CHRNA7	FLT1	EFNA5	ALDH1B1	NRSN2	SLC35F2	ARHGAP25	DOC2B	SLC6A7	YPEL4	RASD1	ST8SIA4	LEF1	PCOLCE	NTSR1	CGNL1	ACTL6B	TM6SF1	MYT1L	TRPC4	CAMTA1	EHD4	CNN2	FOXD1	RIMS1	PRKAG2	FXYD7	SCG2	BID	GPR26	ITGA4	IGF2	DUSP4	BDNF	LANCL2	PCSK2
OPCs Cahoy	CPXM1	CHL1	CDK6	GABRA3	C1QL2	TRIP13	TRAF4	IL17D	GALNT10	MYO5A	CYS1	GPRIN2	C1QA	FBP1	FNDC1	CCNB1	RNASE4	C1QB	CCBE1	MREG	ENPP3	C1QC	KIF20A	ADAMTSL3	ADARB2	VWA5A	PCDH15	CCDC120	RRM2	RAB27B	RBL1	MCM6	NOL4	C2orf69	NCAPH	MOXD1	MPEG1	CSMD1	CNTN6	CCL18	CCL3	CCL3L1	CCL3L3	UBE2C	NT5E	HIST1H2AB	RAB3C	ITGA8	SLC22A3
Myelin OLs Cahoy	GADD45GIP1	MOBP	BAZ1A	C8orf58	RPS6KA5	ALOX5	FZD5	ATP10B	RFFL	RHPN2	SLC24A2	ONECUT2	CYP3A5	CYP3A7-CYP3A51P	CYP3A7	CYP3A4	IL12RB1	B3GALT5	BMP2	ATP8B1	MTMR7	CLMN	ARHGEF10	ARRDC2	KIF16B	PLEKHA8	CCDC89	CYP3A43	MTUS1	TNFAIP6	DCT	SFT2D3	GPR62	TSPAN17	MYO1D	SORCS1	COLEC11	CLGN	TMPRSS5	CAPN3	MTM1	JPH1	CHST8	PPP1R14A	USP18	USP41	GSTO2	HIST1H3B	BACE2
NF OLs Cahoy	IAH1	PDK3	JAM3	SPECC1	PDGFA	ELMOD1	PDLIM2	TIMP4	HSDL2	PI4K2B	KIAA1958	TYRO3	PPFIBP2	CRTAC1	PAK3	PTTG1	KCNE4	ALDH3B1	ANK3	TCIRG1	DUSP7	SNX30	SFT2D1	NFIL3	HADH	PON2	RAP1GDS1	NINJ1	DICER1	MYO6	PRKCZ	GCAT	MAN1A1	PAQR8	ACYP1	ARVCF	PRIMA1	PLCH2	FOXO1	SH3KBP1	UGT8	SEMA4F	ACAT2	SEZ6L	VPS37A	HS3ST1	PLXNB3	WDFY1	SRPK3
[truncated: 392 more columns]
