# Supplementary material for: The white matter is a pro-differentiative niche for glioblastoma
Source: Nat Commun. 2021 Apr 12;12:2184. doi: 10.1038/s41467-021-22225-w (PMC8042097; doi:10.1038/s41467-021-22225-w)
Supplement: Supplementary file 6 — Supplementary Data 4 [file 41467_2021_22225_MOESM6_ESM.xlsx]

## Sheet: Sheet1
DEseq2 analysis of in vitro RNA-seq data
ID	Ratio.G144	Padj.G144	counts.G144_p34_Ctl	counts.G144_p34_Dox	counts.G144_p35_Ctl	counts.G144_p35_Dox	counts.G144_p36_Ctl	counts.G144_p36_Dox	rlog.G144_p34_Ctl	rlog.G144_p34_Dox	rlog.G144_p35_Ctl	rlog.G144_p35_Dox	rlog.G144_p36_Ctl	rlog.G144_p36_Dox
WASH7P	-0.322603	0.344823	211.805	152.36	179.1	139.567	187.867	171.204	7.54304	7.37111	7.45173	7.33127	7.4774	7.42886
LOC729737	1.25705	0.525588	2.92818	5.7135	2.18415	6.06814	1.90728	5.00596	1.97985	2.0004	1.97491	2.00265	1.97214	1.99505
LOC100133331	-0.0881165	0.955735	12.6888	11.427	9.82866	18.2044	16.2119	7.00835	3.64949	3.64077	3.63056	3.68609	3.67351	3.6104
LOC100288069	0.731223	0.362166	16.593	27.6153	14.197	27.3066	21.9337	33.0394	4.50361	4.57351	4.49023	4.57113	4.53782	4.60563
LINC00115	-0.170644	0.850728	42.9467	35.2333	21.8415	26.2953	40.0529	32.0382	5.10216	5.05849	4.98071	5.00593	5.08622	5.0398
LINC01128	0.125265	0.694602	242.063	279.962	265.374	262.953	232.688	263.314	7.97246	8.0583	8.02574	8.0205	7.95	8.02133
NOC2L	-0.139978	0.504846	5023.78	4383.21	4472.04	3887.65	4392.47	4333.16	12.2134	12.101	12.1173	12.0046	12.1027	12.0916
KLHL17	-0.096469	0.787461	255.728	219.97	223.875	213.396	232.688	233.278	7.90568	7.81904	7.82914	7.80261	7.85073	7.85212
HES4	-0.401942	0.0798407	468.509	343.763	389.87	278.123	402.436	332.396	8.68274	8.47621	8.55696	8.34957	8.57857	8.45548
ISG15	-0.176978	0.539369	362.118	282.818	316.701	283.18	313.748	312.372	8.3783	8.2235	8.29238	8.22464	8.28669	8.28395
AGRN	0.0570225	0.845057	3974.52	4683.17	4858.63	4688.65	5073.37	5095.07	12.066	12.1977	12.2278	12.1986	12.2635	12.2671
C1orf159	-0.264095	0.383955	333.813	272.344	282.847	224.521	293.721	261.311	8.23017	8.10366	8.12623	7.99424	8.14949	8.07941
LINC01342	-0.306352	0.88091	5.85636	9.52251	4.36829	3.03407	11.4437	5.00596	2.70641	2.73272	2.69633	2.68626	2.74627	2.70038
SDF4	-0.0823128	0.684445	4817.83	4285.13	4706.84	4259.83	4475.44	4678.57	12.1963	12.1006	12.1771	12.0959	12.1359	12.1722
B3GALT6	-0.146399	0.494416	1931.62	1559.79	1680.7	1564.57	1661.24	1640.96	10.8217	10.6524	10.7105	10.6548	10.7014	10.6918
UBE2J2	-0.182966	0.420265	1875.01	1430.28	1603.16	1439.16	1544.9	1555.85	10.7581	10.5443	10.6327	10.5492	10.6038	10.6093
SCNN1D	-0.0796378	0.929123	40.9945	40.9468	33.8543	30.3407	33.3774	31.037	5.16591	5.16589	5.1254	5.10487	5.12231	5.10886
ACAP3	-0.0357298	0.899015	1539.25	1363.62	1459.01	1401.74	1454.3	1578.88	10.5552	10.4612	10.5134	10.4824	10.5109	10.5753
PUSL1	-0.256773	0.332562	455.82	359.951	387.686	325.657	392.9	349.416	8.68642	8.52914	8.57696	8.46707	8.58597	8.51053
CPSF3L	-0.069428	0.77312	1277.66	1194.12	1169.61	1096.31	1166.3	1153.37	10.2633	10.211	10.1951	10.1462	10.193	10.1845
CPTP	-0.205063	0.388729	668.601	549.449	639.955	516.803	601.747	590.704	9.29824	9.15864	9.26598	9.11723	9.22228	9.20917
TAS1R3	-0.84574	0.693953	6.83242	1.9045	4.36829	1.01136	4.7682	6.00716	2.06766	2.03134	2.04964	2.02515	2.05268	2.06154
DVL1	-0.178039	0.361785	1325.49	1209.36	1350.89	1112.49	1277.88	1172.4	10.3274	10.2565	10.342	10.1936	10.2989	10.233
AURKAIP1	-0.26303	0.254529	3056.05	2243.5	2574.02	2043.95	2483.28	2473.95	11.4432	11.1925	11.3019	11.1203	11.2731	11.27
CCNL2	0.00894951	0.978787	1079.52	1020.81	917.342	940.561	923.124	977.164	10.007	9.9642	9.88421	9.90257	9.88859	9.9311
LOC148413	-0.271533	0.254184	638.344	468.507	534.024	481.406	608.423	526.627	9.19716	8.98108	9.06998	8.99952	9.16234	9.0603
MRPL20	-0.19972	0.387665	2002.88	1542.65	1713.46	1480.63	1624.05	1626.94	10.8471	10.6395	10.7214	10.6081	10.6794	10.6808
VWA1	-0.211662	0.672839	86.8694	80.9413	89.55	65.7382	76.2913	71.0847	6.32776	6.30203	6.33795	6.23346	6.28125	6.2579
ATAD3B	-0.442267	0.0650918	1179.08	769.419	850.725	639.177	833.482	698.833	9.95839	9.62997	9.70379	9.49964	9.68873	9.56139
ATAD3A	-0.22073	0.333813	2297.65	1763.57	1978.84	1635.36	1920.63	1919.29	11.0489	10.8371	10.9277	10.7792	10.9041	10.9035
TMEM240	0.106728	0.92765	22.4494	19.045	15.289	20.2271	17.1655	20.0239	4.27271	4.25081	4.22714	4.25837	4.23845	4.2571
SSU72	-0.120029	0.614651	3409.38	2881.51	3025.04	2627.5	2747.44	2939.5	11.6409	11.5033	11.5426	11.43	11.4653	11.5194
MIB2	-0.137751	0.603285	717.404	598.966	586.443	544.11	607.469	594.709	9.36676	9.2358	9.22113	9.16928	9.24578	9.23081
CDK11B	-0.0965686	0.684445	1986.28	1688.34	1929.69	1689.98	1760.42	1930.3	10.902	10.7738	10.8788	10.7747	10.8063	10.8791
SLC35E2B	0.104167	0.701052	1270.83	1595.02	1477.58	1627.27	1662.2	1518.81	10.4337	10.6081	10.5483	10.6238	10.6408	10.5696
CDK11A	-0.125645	0.693934	467.533	372.33	440.106	367.122	409.112	467.557	8.78551	8.63464	8.74396	8.62619	8.69559	8.7854
SLC35E2	0.132888	0.501048	1030.72	1117.94	1011.26	1096.31	979.389	1098.31	10.0253	10.0871	10.0111	10.0721	9.98707	10.0735
NADK	-0.0910219	0.63526	2274.22	2030.2	2236.57	2090.47	2214.35	2193.61	11.1216	11.0314	11.1081	11.0545	11.1002	11.0927
GNB1	0.00676981	0.975332	17987.8	18075.6	17315.9	17710.9	17851.2	17619	14.1269	14.131	14.0953	14.114	14.1206	14.1097
PRKCZ	0.0519877	0.857773	559.283	549.449	504.538	547.144	520.688	546.651	9.09827	9.08585	9.02739	9.08286	9.04852	9.08224
FAAP20	-0.201832	0.391825	1212.27	985.58	1166.33	911.232	1034.7	1070.28	10.1532	9.99497	10.1227	9.93754	10.0314	10.057
SKI	0.0538306	0.857958	1835.97	2173.99	2141.56	2135.98	2385.06	2294.73	10.9485	11.0807	11.0687	11.0667	11.1554	11.124
MORN1	0.20321	0.675225	73.2045	87.6071	72.0768	88.9994	87.7349	92.1097	6.33878	6.40202	6.33508	6.40766	6.40257	6.42075
LOC100129534	0.0872688	0.956013	7.80848	14.2838	14.197	8.09085	13.351	15.0179	3.56641	3.6113	3.61	3.56877	3.6049	3.61596
RER1	-0.149884	0.525543	2657.81	2076.86	2260.59	2097.55	2086.57	2139.55	11.2606	11.0615	11.1287	11.0693	11.0652	11.085
PEX10	0.053469	0.827619	1057.07	1059.86	1021.09	1032.59	991.786	1093.3	10.0362	10.0382	10.0101	10.0185	9.98816	10.0619
PRDM16	2.12487	0.00255746	2.92818	28.5675	5.46037	21.2385	10.49	33.0394	3.96306	4.13402	3.98418	4.08685	4.01552	4.15982
ARHGEF16	1.13554	0.237342	9.7606	19.045	6.55244	19.2158	10.49	21.025	3.80659	3.86937	3.78645	3.86982	3.81141	3.88162
TPRG1L	-0.0145081	0.965651	518.288	469.46	519.827	509.724	494.94	538.642	9.00271	8.93528	9.00464	8.9912	8.97102	9.02948
WRAP73	-0.301281	0.223027	670.554	486.6	540.576	498.599	551.204	445.531	9.21811	8.99019	9.06232	9.00687	9.07612	8.93207
TP73	-0.0810744	0.780593	447.036	418.038	470.684	437.917	420.556	408.487	8.78036	8.7356	8.81494	8.76649	8.73957	8.72058
TP73-AS1	0.0553137	0.839161	881.383	977.009	955.564	984.05	1036.61	1025.22	9.8549	9.93128	9.91471	9.93668	9.97621	9.96771
LRRC47	-0.0918481	0.701357	2024.35	1757.85	1737.49	1633.34	1730.86	1763.1	10.8975	10.7847	10.7756	10.7275	10.7725	10.787
CEP104	0.111132	0.644464	749.614	831.315	760.083	849.539	864.952	885.054	9.61616	9.69161	9.62648	9.70767	9.72117	9.73833
DFFB	0.103041	0.799072	151.289	162.835	157.259	173.953	148.768	154.184	7.28221	7.31845	7.30111	7.35183	7.27404	7.29145
C1orf174	-0.124218	0.64716	563.187	505.645	482.696	457.133	499.708	455.543	9.03887	8.96316	8.93145	8.89486	8.95501	8.8925
NPHP4	0.0568087	0.851985	702.764	708.475	744.794	832.346	815.363	813.97	9.52121	9.5269	9.56305	9.64468	9.62946	9.62809
KCNAB2	0.265334	0.414074	260.608	303.768	298.136	385.327	340.45	392.468	8.2203	8.31025	8.29978	8.46175	8.38136	8.47412
RPL22	-0.0905601	0.698878	6800.21	5708.74	6301.26	5636.29	5724.71	6335.55	12.6621	12.5176	12.5985	12.5073	12.5199	12.6031
ICMT	-0.0598533	0.773555	3125.35	2898.65	2860.14	2853.04	3003.97	2873.42	11.57	11.509	11.4983	11.4963	11.5378	11.502
GPR153	-0.12742	0.610993	493.887	465.651	523.103	493.542	511.151	439.524	8.93777	8.89774	8.97718	8.93727	8.96153	8.85954
ACOT7	-0.246655	0.317713	2093.65	1564.55	1694.9	1476.58	1576.37	1480.76	10.8756	10.642	10.7046	10.5975	10.6478	10.5997
TNFRSF25	-0.417118	0.825397	8.78454	5.7135	6.55244	3.03407	5.72184	7.00835	2.63449	2.61244	2.61839	2.59322	2.6125	2.62174
PLEKHG5	0.410079	0.394412	65.396	83.7981	85.1817	107.204	60.0794	88.105	6.27043	6.35326	6.35871	6.44934	6.24485	6.37155
NOL9	0.0200533	0.955167	809.154	767.514	650.876	717.052	686.621	692.825	9.57749	9.53817	9.4196	9.4883	9.45702	9.46354
ZBTB48	-0.239041	0.432021	360.166	279.009	282.847	253.85	298.49	265.316	8.31437	8.15336	8.16177	8.09844	8.19438	8.12383
KLHL21	0.337915	0.0255101	1260.09	1502.65	1056.03	1479.61	1173.93	1430.7	10.3251	10.4627	10.1939	10.4503	10.2714	10.4237
PHF13	0.025012	0.923079	1523.63	1551.22	1602.07	1654.58	1596.39	1598.9	10.6005	10.6144	10.6396	10.665	10.6369	10.6381
THAP3	-0.318476	0.330425	379.688	263.773	279.571	229.578	285.139	264.315	8.32934	8.09884	8.1335	8.02073	8.14536	8.10026
DNAJC11	-0.150321	0.394412	2909.64	2555.84	2819.73	2472.77	2748.39	2610.11	11.4552	11.3507	11.4296	11.3247	11.4089	11.3675
CAMTA1	-0.0408768	0.887617	1519.73	1410.28	1426.25	1283.41	1274.06	1407.68	10.5083	10.4497	10.4584	10.3773	10.3716	10.4482
VAMP3	-0.0365986	0.87713	1765.69	1640.73	1683.98	1713.24	1695.57	1662.98	10.7587	10.7009	10.7213	10.7348	10.7267	10.7115
PER3	0.214495	0.441212	491.934	668.48	553.681	675.586	670.409	647.772	9.11188	9.32474	9.19192	9.33223	9.32684	9.30178
PARK7	-0.162855	0.486092	7892.42	6205.82	6923.74	5900.25	6278.77	6737.03	12.8407	12.6409	12.7307	12.6001	12.6504	12.7082
ERRFI1	0.340164	0.193488	221.566	290.436	239.164	276.1	205.986	276.329	7.89927	8.05795	7.94244	8.02637	7.85957	8.02694
SLC45A1	0.392446	0.509979	38.0664	62.8486	37.1305	47.5337	47.682	51.0608	5.51308	5.64396	5.50972	5.56464	5.56546	5.58315
RERE	0.118782	0.690241	2539.71	3398.58	3085.11	3337.48	3659.12	3344.99	11.464	11.6951	11.6167	11.6803	11.756	11.6821
ENO1	-0.213192	0.251163	63696.7	51126.3	57327.3	48119.3	53560.3	51355.2	15.8606	15.6754	15.7709	15.6255	15.714	15.679
ENO1-AS1	-0.374639	0.796992	11.7127	10.4748	12.0128	5.05678	9.53641	10.0119	3.30345	3.29489	3.30488	3.2569	3.28827	3.2916
CA6	0.346836	0.755582	9.7606	14.2838	16.3811	25.2839	19.0728	18.0215	4.04314	4.07369	4.08801	4.14474	4.10564	4.0986
H6PD	0.365117	0.183057	423.61	610.393	570.062	721.097	599.84	720.859	8.99867	9.24296	9.19514	9.36432	9.23057	9.36415
SPSB1	-0.336608	0.396678	122.984	102.843	149.614	111.249	121.112	97.1157	6.89158	6.81583	6.98171	6.84838	6.88485	6.79405
LOC100506022	0.179225	0.801768	38.0664	49.517	42.5909	52.5905	63.8939	62.074	5.61002	5.67149	5.63621	5.68746	5.74476	5.73507
SLC25A33	-0.197436	0.394412	964.348	793.225	899.868	775.71	801.058	754.899	9.80946	9.66293	9.75634	9.64682	9.67012	9.6272
TMEM201	-0.117147	0.575837	1457.26	1372.19	1402.22	1254.08	1508.66	1401.67	10.4814	10.4346	10.4513	10.366	10.5087	10.451
PIK3CD	0.37883	0.687	22.4494	25.7108	20.7494	26.2953	12.3973	20.0239	4.41402	4.4348	4.40327	4.43784	4.34784	4.39856
PIK3CD-AS2	0.260754	0.911304	3.90424	5.7135	6.55244	6.06814	2.86092	4.00477	2.26519	2.2785	2.28398	2.28089	2.25736	2.26599
CLSTN1	0.107325	0.588376	6121.85	6945.72	6881.15	7090.62	6965.39	7473.9	12.6553	12.7581	12.7504	12.7752	12.7604	12.8189
CTNNBIP1	-0.0788163	0.720452	1276.69	1205.55	1244.96	1120.58	1214.94	1211.44	10.2831	10.2389	10.2635	10.1835	10.2448	10.2426
LZIC	0.1095	0.597717	1009.25	1155.08	1093.17	1117.55	1026.12	1101.31	10.0277	10.1301	10.0878	10.1046	10.04	10.0935
NMNAT1	0.134624	0.653588	264.512	271.391	264.282	284.191	252.715	302.36	8.07395	8.08913	8.07369	8.11674	8.04727	8.15475
RBP7	-0.0967729	0.944651	15.617	13.3315	26.2098	22.2498	10.49	13.0155	4.05095	4.0354	4.11725	4.09397	4.01589	4.03368
UBE4B	0.105436	0.677122	1224.96	1460.75	1444.81	1544.34	1532.5	1515.81	10.3737	10.5079	10.4993	10.5515	10.5455	10.5368
KIF1B	0.115421	0.755011	5724.59	8426.47	8022.37	8610.69	9422.92	8062.61	12.6965	13.0068	12.966	13.0248	13.1009	12.9701
PGD	0.0100747	0.966372	16106	15238.9	15377.5	15297.8	14766.2	16037.1	13.9506	13.9045	13.912	13.9077	13.8785	13.947
APITD1	-0.555676	0.465839	59.5397	20.9495	36.0384	35.3975	29.5629	29.0346	5.25341	5.03363	5.12473	5.12125	5.08672	5.08405
DFFA	0.0499914	0.854047	908.712	938.919	917.342	883.925	929.8	1030.23	9.84684	9.87124	9.85393	9.82644	9.86393	9.94161
PEX14	-0.14566	0.51959	698.859	628.486	658.52	581.53	673.27	625.746	9.38965	9.31314	9.3464	9.259	9.36254	9.3101
CASZ1	-0.655782	0.464712	27.3297	26.663	24.0256	15.1703	30.5165	10.0119	4.50341	4.49951	4.48236	4.42625	4.52334	4.39182
TARDBP	-0.019786	0.931704	6644.04	6461.02	6328.56	6133.88	6190.08	6306.51	12.6692	12.6461	12.629	12.6034	12.6109	12.6261
SRM	-0.179223	0.552826	3832.99	2898.65	2662.47	2587.05	2795.12	2720.24	11.7319	11.5003	11.4325	11.4098	11.4711	11.4494
EXOSC10	-0.03058	0.902402	2349.38	2285.4	2208.17	2215.88	2201	2115.52	11.1641	11.142	11.1145	11.1173	11.1119	11.0806
MTOR	0.195942	0.532562	2079.98	3086.24	2951.87	3280.84	3212.82	3076.67	11.2492	11.5574	11.5212	11.6075	11.5903	11.5548
UBIAD1	0.132698	0.593256	587.588	569.446	528.563	595.689	533.085	643.767	9.1833	9.16123	9.11024	9.19295	9.1155	9.24861
PTCHD2	-0.817164	0.4038	12.6888	16.1883	29.486	10.1136	34.3311	17.0203	4.25606	4.27929	4.36223	4.23933	4.39467	4.28515
FBXO2	0.159757	0.90003	13.6648	12.3793	22.9335	22.2498	14.3046	22.0262	4.12703	4.11804	4.1865	4.18305	4.13114	4.18173
FBXO44	-0.100239	0.758713	395.304	310.434	371.305	393.418	396.715	382.456	8.58338	8.43076	8.54254	8.58012	8.58581	8.56165
FBXO6	0.391295	0.539032	48.803	42.8513	44.775	65.7382	30.5165	54.0644	5.57617	5.54398	5.55508	5.66175	5.47416	5.6035
MAD2L2	-0.243358	0.322661	3002.36	2179.7	2374.17	2070.25	2280.16	2218.64	11.3968	11.1361	11.2039	11.0959	11.1717	11.1501
DRAXIN	-0.0108021	0.980031	558.307	709.427	642.139	556.246	726.674	646.771	9.22376	9.39412	9.32159	9.22145	9.4119	9.32675
AGTRAP	-0.119867	0.63238	725.213	604.679	630.126	635.132	634.171	591.705	9.40833	9.27697	9.3062	9.3118	9.31071	9.26193
MTHFR	0.0226046	0.94934	506.575	584.682	523.103	539.053	611.284	543.648	9.04766	9.14735	9.06984	9.09028	9.17926	9.09615
CLCN6	0.0677853	0.822636	960.443	1122.7	1015.63	1113.5	1231.15	1126.34	9.99717	10.1142	10.0387	10.1079	10.1857	10.1167
NPPA-AS1	-0.111591	0.944097	17.5691	13.3315	13.1049	8.09085	6.67549	13.0155	3.6135	3.58502	3.58306	3.54898	3.53832	3.58271
KIAA2013	-0.164032	0.438285	1376.25	1102.71	1206.74	1134.74	1219.71	1157.38	10.3341	10.1631	10.2315	10.1848	10.2398	10.1997
PLOD1	-0.113873	0.563971	3055.07	2628.21	3051.25	2893.49	3120.31	3005.58	11.556	11.4356	11.5549	11.5121	11.5732	11.5427
MFN2	0.00314974	0.991323	4267.34	4568.9	4660.97	4582.46	4753.9	4560.43	12.1015	12.1569	12.1732	12.1593	12.1895	12.1554
MIIP	-0.26415	0.31153	752.543	578.968	645.415	530.962	575.045	532.635	9.39403	9.20293	9.27993	9.1435	9.19818	9.14557
TNFRSF1B	-0.376673	0.10122	468.509	398.041	597.364	420.724	594.118	459.548	8.89931	8.79234	9.06896	8.82844	9.0663	8.8864
VPS13D	0.144531	0.883655	574.9	1051.28	1171.79	1226.78	1245.45	1029.23	9.60217	10.0227	10.106	10.1423	10.1546	10.0066
DHRS3	0.264587	0.881265	4.8803	5.7135	10.9207	11.1249	6.67549	10.0119	3.0063	3.01216	3.04853	3.05049	3.01916	3.04284
HNRNPCL1	-0.449561	0.47417	39.0424	32.3765	53.5116	33.3748	46.7284	36.0429	5.31614	5.27769	5.39246	5.28422	5.35883	5.29932
PDPN	0.149427	0.341059	8272.11	9018.77	8090.08	9080.97	7958.13	8874.57	13.0337	13.1052	13.0156	13.1109	13.0021	13.0918
PRDM2	0.443975	0.0085078	741.806	1166.51	898.776	1222.73	984.157	1181.41	9.76529	10.0985	9.90179	10.1353	9.96834	10.1083
KAZN	0.164986	0.498163	443.131	537.069	501.262	527.928	500.661	554.661	8.89985	9.03024	8.98249	9.01812	8.98155	9.05277
TMEM51-AS1	0.319061	0.882655	4.8803	4.76125	3.27622	12.1363	7.62913	3.00358	2.5603	2.55936	2.54942	2.61135	2.58023	2.54678
TMEM51	-0.0118191	0.978936	294.77	280.914	275.202	278.123	237.457	241.287	8.12213	8.09272	8.08001	8.0865	7.99428	8.00369
FHAD1	-0.275805	0.820653	12.6888	10.4748	16.3811	15.1703	20.0265	15.0179	3.88449	3.86907	3.90895	3.90123	3.93363	3.90022
EFHD2	-0.326634	0.0123211	2161.97	1616.92	2121.9	1637.39	2048.42	1795.14	10.9909	10.7618	10.9755	10.7715	10.9473	10.8425
CASP9	0.0790791	0.8205	281.105	286.627	246.809	277.112	258.437	267.318	8.0992	8.11112	8.02339	8.09049	8.04916	8.0691
DNAJC16	0.191836	0.447933	512.432	679.907	583.167	665.472	637.986	634.756	9.14139	9.33943	9.22992	9.32357	9.29324	9.28954
AGMAT	-0.398918	0.633654	33.1861	19.045	28.3939	24.2726	21.9337	20.0239	4.66141	4.57368	4.63161	4.60707	4.59225	4.58046
DDI2	0.377291	0.53693	51.7312	106.652	97.1945	143.613	138.278	123.147	6.51676	6.75315	6.71696	6.88707	6.8699	6.81507
RSC1A1	0.333039	0.504846	54.6594	99.0341	78.6293	84.9539	91.5495	99.1181	6.26042	6.45862	6.37228	6.39919	6.42744	6.45829
PLEKHM2	-0.0953336	0.606762	1985.31	1843.56	1953.72	1824.49	2010.27	1901.27	10.933	10.8745	10.9202	10.8664	10.943	10.8987
SLC25A34	-0.294485	0.86309	13.6648	4.76125	6.55244	8.09085	7.62913	10.0119	3.11249	3.04951	3.06321	3.07364	3.07028	3.08705
FBLIM1	-0.258379	0.145816	1537.3	1334.1	1776.8	1452.31	1679.36	1387.65	10.5795	10.4704	10.6943	10.5353	10.6494	10.5004
UQCRHL	-0.201049	0.475831	605.157	438.988	491.433	444.997	469.191	478.57	9.08027	8.85665	8.93254	8.86592	8.90108	8.91453
FLJ37453	-0.0970918	0.776706	319.172	274.248	276.295	254.862	267.019	277.33	8.20361	8.11012	8.11463	8.06734	8.09424	8.11683
SPEN	0.143521	0.881314	1343.06	2399.67	2335.94	2538.5	3059.28	2504.98	10.7688	11.2051	11.1834	11.2506	11.4057	11.2398
ZBTB17	-0.127145	0.592979	1088.31	904.638	1035.29	893.028	982.25	1046.25	10.0232	9.88389	9.98476	9.87461	9.94511	9.99291
FAM131C	0.441918	0.803519	8.78454	3.809	5.46037	14.159	4.7682	8.00954	2.9072	2.87115	2.88402	2.94408	2.87821	2.90166
EPHA2	-0.230092	0.404976	887.239	922.731	1213.29	969.891	1191.1	913.088	9.88399	9.91264	10.1212	9.9497	10.1073	9.90506
ARHGEF19	-0.00291503	0.996565	85.8933	76.1801	74.261	88.9994	75.3376	70.0835	6.32531	6.28252	6.27444	6.33826	6.27871	6.25512
RSG1	0.320157	0.489181	62.4679	91.4161	75.3531	90.0107	86.7813	99.1181	6.29427	6.42323	6.35445	6.41693	6.40348	6.45461
FBXO42	0.154334	0.482119	759.375	905.59	791.753	898.084	869.72	891.062	9.65023	9.77977	9.68064	9.77339	9.74944	9.76751
SZRD1	0.00745882	0.974198	4731.94	4778.39	4833.52	4776.64	4861.66	4946.89	12.2199	12.2279	12.2372	12.2276	12.242	12.2563
NECAP2	-0.075625	0.749641	1438.71	1249.35	1330.15	1244.98	1292.18	1359.62	10.4324	10.323	10.3711	10.3204	10.3488	10.3881
CROCCP3	0.487827	0.423152	33.1861	58.0873	31.6701	55.6246	51.4966	50.0596	5.46585	5.60047	5.46	5.58702	5.56622	5.55837
NBPF1	0.213602	0.559122	726.189	1154.13	926.078	1122.61	1265.48	1107.32	9.76305	10.1015	9.93544	10.0799	10.174	10.0693
CROCCP2	-0.219881	0.521689	184.475	176.166	180.192	157.772	194.543	146.174	7.46741	7.44333	7.45466	7.38818	7.49613	7.35183
CROCC	-0.121271	0.741174	287.938	259.012	362.568	287.225	316.609	342.408	8.22589	8.1638	8.36946	8.22457	8.28395	8.33333
MFAP2	-0.49774	0.713241	7.80848	6.66576	15.289	7.07949	13.351	12.0143	3.34775	3.33939	3.39821	3.34287	3.38656	3.37707
ATP13A2	0.100024	0.6456	931.162	1031.29	1027.64	1047.77	980.343	1070.28	9.92222	9.9986	9.99586	10.0106	9.96041	10.0268
SDHB	-0.177228	0.460755	2312.29	1835.94	1965.73	1753.69	1788.08	1775.11	11.0498	10.864	10.918	10.8283	10.8434	10.8378
PADI2	1.83826	0.264487	2.92818	5.7135	3.27622	16.1817	1.90728	7.00835	2.58369	2.60415	2.58718	2.67725	2.57582	2.61352
RCC2	0.0157383	0.945124	5795.85	6196.3	5998.76	5869.91	6031.78	5955.1	12.5196	12.5745	12.5478	12.53	12.5523	12.5418
ARHGEF10L	0.174676	0.654735	164.954	166.644	138.693	147.658	143.046	190.227	7.32622	7.33149	7.24387	7.27208	7.25673	7.40066
KLHDC7A	-0.230612	0.9057	3.90424	4.76125	13.1049	7.07949	7.62913	9.01074	2.88292	2.88899	2.94679	2.90598	2.90988	2.91962
ALDH4A1	0.0535061	0.852976	784.753	760.848	852.909	875.835	798.197	891.062	9.65263	9.63019	9.7138	9.73368	9.66498	9.74663
IFFO2	-0.0721033	0.816017	483.15	546.592	548.221	477.36	563.602	492.587	8.96906	9.05401	9.05572	8.96111	9.07565	8.98219
UBR4	-0.0397553	0.968703	1354.77	2254.93	2728	2325.11	2771.28	2087.49	10.742	11.1259	11.2812	11.1505	11.2947	11.0647
EMC1	0.108085	0.582614	2897.92	3359.54	3152.82	3446.7	3310.09	3282.91	11.5721	11.6908	11.6394	11.7117	11.6787	11.672
MRTO4	-0.265593	0.254529	2623.65	2023.53	2237.66	1768.86	2024.58	1935.31	11.2143	11.0035	11.0836	10.8991	11.0039	10.9685
AKR7L	-0.0314026	0.991656	5.85636	0.952251	6.55244	6.06814	0.953641	6.00716	2.13105	2.09447	2.13542	2.13242	2.0945	2.13203
LOC100506730	0.0543129	0.923827	113.223	103.795	90.6421	108.215	97.2714	101.12	6.71916	6.68281	6.63112	6.69982	6.65679	6.67226
AKR7A2	-0.130826	0.565101	1199.58	1010.34	1039.65	959.777	1067.12	1050.25	10.1405	10.0089	10.0305	9.97081	10.0502	10.0381
PQLC2	-0.121409	0.687068	338.693	291.389	298.136	280.146	308.98	298.355	8.31134	8.21746	8.23153	8.19413	8.25342	8.23189
CAPZB	-0.107801	0.585936	4939.84	4363.21	4686.09	4160.72	4295.2	4394.24	12.2081	12.106	12.1643	12.0676	12.0932	12.1117
MINOS1	-0.228687	0.405542	1447.5	1006.53	1166.33	1059.9	1030.89	1044.24	10.3304	10.0482	10.1595	10.0869	10.066	10.0758
RPS14P3	-0.268938	0.821847	25.3776	18.0928	21.8415	21.2385	12.3973	10.0119	4.22128	4.1744	4.1978	4.19462	4.13608	4.1206
TMCO4	0.615027	0.424142	17.5691	27.6153	22.9335	33.3748	19.0728	30.0358	4.59675	4.66009	4.63141	4.69413	4.60614	4.67444
OTUD3	0.127657	0.719583	332.837	467.555	466.315	488.485	460.608	419.5	8.59864	8.81747	8.81517	8.84741	8.80722	8.74455
PLA2G2A	0.0635249	0.948752	26.3536	24.7585	37.1305	42.477	36.2383	37.0441	5.03652	5.02638	5.09948	5.12993	5.0951	5.0995
PLA2G5	-0.45697	0.0554387	257.68	177.119	232.612	160.806	241.271	195.233	7.82928	7.62087	7.76783	7.57442	7.79028	7.67175
UBXN10-AS1	-0.522323	0.80238	7.80848	2.85675	5.46037	6.06814	3.81456	3.00358	2.28966	2.25343	2.27248	2.27698	2.26057	2.25479
UBXN10	-0.161404	0.848784	30.2579	30.472	36.0384	33.3748	34.3311	26.031	4.97804	4.97926	5.01111	4.99636	5.00217	4.95285
VWA5B1	-0.289301	0.876649	6.83242	8.57026	7.64451	2.02271	14.3046	13.0155	3.10878	3.1211	3.11488	3.07464	3.16123	3.1518
LINC01141	-1.2921	0.0933602	24.4015	6.66576	25.1177	17.1931	30.5165	9.01074	4.25315	4.13391	4.25609	4.20652	4.29194	4.1516
CAMK2N1	-0.509605	1.87311e-05	10114.9	6613.38	9357.98	6307.83	8253.76	6553.81	13.1455	12.7917	13.0786	12.7541	12.9728	12.7845
MUL1	-0.0801352	0.740456	1275.71	1080.8	1230.77	1160.03	1179.65	1246.49	10.2728	10.1463	10.2449	10.1997	10.2125	10.2548
FAM43B	-0.169861	0.583623	315.268	272.344	369.121	284.191	325.191	340.406	8.30409	8.21601	8.4038	8.24145	8.32346	8.35227
PINK1	-0.0440586	0.854047	1735.44	1591.21	1733.12	1641.43	1685.08	1766.1	10.7442	10.6763	10.7431	10.7005	10.721	10.758
PINK1-AS	0.284915	0.317713	234.255	286.627	217.323	289.248	227.92	252.301	7.93027	8.04972	7.88991	8.05477	7.91474	7.97285
DDOST	0.032512	0.886058	5605.51	5294.51	5236.49	5570.55	5239.3	5583.65	12.4317	12.3849	12.3759	12.4265	12.3763	12.4285
KIF17	-0.260623	0.784329	26.3536	21.9018	30.5781	21.2385	19.0728	20.0239	4.55061	4.52264	4.5748	4.51862	4.50441	4.51089
SH2D5	-0.507499	0.357423	61.4918	51.4215	66.6165	33.3748	66.7549	52.062	5.81336	5.76231	5.83674	5.66624	5.83944	5.76584
HP1BP3	0.0998244	0.643913	4621.65	5489.73	5223.39	5669.66	5406.19	5184.18	12.2559	12.3957	12.3548	12.4224	12.383	12.3486
EIF4G3	0.174164	0.527359	3133.15	4092.77	4076.71	4551.1	4381.98	4435.28	11.7865	11.9982	11.995	12.0855	12.0542	12.0641
ECE1	-0.0914256	0.696693	1607.57	1650.25	1901.3	1725.37	1864.37	1666.99	10.7006	10.7209	10.8327	10.7557	10.8172	10.7288
NBPF3	0.599557	0.277316	40.9945	89.5116	70.9848	111.249	98.225	118.141	6.22505	6.45199	6.37253	6.53961	6.48846	6.56632
ALPL	-0.433219	0.676191	22.4494	13.3315	15.289	12.1363	18.1192	16.0191	4.05913	3.99899	4.01254	3.99141	4.03114	4.01717
RAP1GAP	-0.0201971	0.953852	598.325	544.687	514.367	530.962	576.953	591.705	9.17471	9.10859	9.06979	9.0911	9.14891	9.16671
USP48	-0.0494062	0.840712	1850.61	1775	2035.62	1931.69	1983.57	1965.34	10.8786	10.846	10.954	10.9124	10.9335	10.9261
HSPG2	0.143609	0.765014	445.084	832.267	783.017	754.472	882.118	743.886	9.1787	9.60848	9.56234	9.53516	9.65284	9.52482
LINC00339	-0.115996	0.780989	231.326	182.832	168.179	206.317	209.801	174.208	7.70233	7.57283	7.53196	7.63739	7.64694	7.54844
CDC42	0.0488901	0.825397	7162.33	7149.5	7060.25	7362.67	6477.13	6900.22	12.7933	12.7918	12.7814	12.8161	12.711	12.7626
WNT4	-0.299978	0.781263	19.5212	13.3315	22.9335	20.2271	16.2119	14.0167	4.1525	4.11126	4.17318	4.15688	4.13069	4.11634
ZBTB40	0.0394837	0.927271	679.338	877.975	804.858	897.073	1058.54	839	9.57422	9.75887	9.69491	9.77492	9.9023	9.72515
EPHB2	-0.153277	0.467665	840.388	757.039	874.751	779.756	816.316	738.88	9.68045	9.60368	9.71012	9.62524	9.65889	9.58633
KDM1A	-0.0483264	0.808509	10480	10090	10075.5	9517.87	10046.6	9985.9	13.3284	13.2969	13.2957	13.2489	13.2934	13.2884
LUZP1	0.0420076	0.918349	1030.72	1287.44	1300.66	1397.69	1518.2	1278.52	10.1682	10.3346	10.3425	10.3985	10.4642	10.3293
LINC01355	0.0462193	0.96873	27.3297	25.7108	16.3811	22.2498	20.9801	19.0227	4.48991	4.48008	4.42178	4.45814	4.45004	4.43769
HNRNPR	-0.0283479	0.888701	10639.1	10483.3	10501.4	10333	10674.1	10379.4	13.3691	13.3569	13.3583	13.3449	13.3718	13.3486
ZNF436	-0.0438602	0.906579	954.587	1093.18	1298.48	1186.32	1287.41	1154.38	10.0334	10.1336	10.2657	10.1958	10.2594	10.1749
ZNF436-AS1	-0.0375368	0.965801	48.803	36.1855	31.6701	41.4656	43.8675	44.0525	5.3994	5.32971	5.30582	5.35948	5.37283	5.37361
TCEA3	-0.336609	0.758104	17.5691	20.9495	18.5652	14.159	20.9801	10.0119	4.09228	4.11452	4.09842	4.06988	4.1147	4.04194
ASAP3	-0.0491365	0.870009	778.896	866.548	880.211	739.302	819.177	787.939	9.63392	9.71279	9.72416	9.5964	9.6709	9.64236
E2F2	-0.0831831	0.708723	1022.91	991.293	985.05	933.482	1040.42	953.136	9.9741	9.95035	9.9456	9.90551	9.98705	9.92095
ID3	-0.455627	0.000186809	1431.88	1008.43	1384.75	953.709	1283.6	1027.22	10.3507	10.0807	10.3235	10.0404	10.2641	10.0945
RPL11	-0.134398	0.593256	17879.5	14237.1	15401.5	13246.7	13806.8	15415.4	14.0184	13.827	13.8921	13.7681	13.8018	13.8929
TCEB3	0.0781114	0.690725	2284.96	2490.14	2299.91	2478.83	2458.49	2466.94	11.193	11.2616	11.1982	11.2579	11.2513	11.2541
TCEB3-AS1	0.162773	0.886206	25.3776	15.236	16.3811	22.2498	20.0265	32.0382	4.46931	4.40377	4.41306	4.44956	4.43528	4.5097
PITHD1	-0.175338	0.497484	1766.67	1325.53	1451.37	1283.41	1357.98	1443.72	10.651	10.4243	10.4942	10.3999	10.4428	10.4901
LYPLA2	-0.208159	0.351307	1457.26	1106.52	1277.73	1130.7	1203.49	1172.4	10.3924	10.179	10.2886	10.1953	10.2426	10.2227
GALE	-0.0584703	0.843825	561.235	495.17	541.668	553.212	512.105	502.599	9.08598	8.99924	9.06091	9.07576	9.02219	9.00949
HMGCL	0.0869241	0.790753	394.328	384.709	418.264	401.508	341.403	438.522	8.62589	8.60977	8.66451	8.63771	8.534	8.69662
FUCA1	0.0527891	0.92506	104.438	111.413	134.325	116.306	119.205	143.171	6.85809	6.88437	6.9662	6.90284	6.91332	6.99716
PNRC2	-0.0117385	0.963998	2679.29	2706.3	2554.36	2543.56	2560.53	2480.96	11.3652	11.3733	11.3268	11.3234	11.3287	11.3036
SRSF10	-0.0730761	0.709084	3342.03	3197.66	3153.91	3040.14	3223.31	3001.58	11.6709	11.6349	11.6238	11.5942	11.6414	11.584
NIPAL3	0.345706	0.277976	369.927	462.794	485.973	617.939	493.986	634.756	8.77837	8.92154	8.95476	9.12397	8.96564	9.14382
RCAN3	0.635765	0.54592	7.80848	15.236	10.9207	22.2498	16.2119	17.0203	3.84504	3.89587	3.86768	3.94131	3.90244	3.90761
SRRM1	0.036896	0.879617	2758.35	2709.15	2615.52	2621.44	2457.53	2703.22	11.4024	11.3878	11.3595	11.3613	11.31	11.386
CLIC4	0.197965	0.28132	6568.89	8377.9	7214.24	8337.62	7623.4	7839.34	12.7765	12.9759	12.8523	12.9719	12.8975	12.9205
RUNX3	-1.12393	0.424142	6.83242	5.7135	13.1049	5.05678	12.3973	4.00477	2.95535	2.94716	2.99795	2.94281	2.99487	2.93516
SYF2	-0.0749597	0.816017	1183.96	935.11	1038.56	950.675	905.959	1084.29	10.1046	9.92468	10.0033	9.93702	9.90138	10.0362
RSRP1	-0.0484378	0.922498	210.829	169.501	162.719	165.862	189.775	210.25	7.59919	7.48307	7.46413	7.47271	7.54173	7.59739
TMEM50A	-0.000861114	0.997469	2163.93	2123.52	2275.88	2184.53	2059.86	2186.61	11.0797	11.0647	11.12	11.0873	11.0407	11.088
TMEM57	0.219022	0.290501	810.13	856.073	746.978	905.164	716.184	885.054	9.66869	9.70962	9.61009	9.75145	9.57955	9.73451
LDLRAP1	0.293757	0.709836	23.4255	42.8513	46.9592	33.3748	27.6556	43.0513	5.09398	5.20784	5.22818	5.15371	5.11932	5.20838
MAN1C1	-0.212601	0.451375	317.22	317.1	364.752	293.293	385.271	310.37	8.3427	8.3424	8.43074	8.29532	8.46777	8.32938
SEPN1	0.0872863	0.693953	3282.49	3906.13	3661.72	3853.27	3899.44	3760.48	11.7611	11.9013	11.8486	11.8901	11.8999	11.8702
MTFR1L	-0.0903674	0.685802	1646.61	1450.28	1645.75	1486.69	1453.35	1519.81	10.638	10.5387	10.6374	10.5579	10.5403	10.575
AUNIP	-0.17722	0.624255	250.848	208.543	206.402	177.999	191.682	187.223	7.78695	7.68074	7.67488	7.59725	7.63513	7.62304
PAQR7	0.00303589	0.994833	222.542	186.641	193.297	217.442	192.635	206.246	7.71595	7.62012	7.63911	7.70269	7.63676	7.67355
STMN1	-0.144895	0.523676	13344.7	10824.2	11989.9	10840.7	10415.7	10668.7	13.6045	13.4292	13.514	13.4304	13.3977	13.4173
PAFAH2	0.00904616	0.978936	513.408	481.839	492.525	517.814	477.774	493.588	8.97796	8.93442	8.94943	8.98381	8.92868	8.95087
EXTL1	1.24279	5.1741e-05	78.0848	159.026	127.773	326.668	102.993	244.291	7.04959	7.33908	7.23866	7.76711	7.14616	7.57796
PDIK1L	0.0986186	0.731654	374.807	434.226	378.949	396.452	381.456	384.458	8.58452	8.68189	8.59182	8.62096	8.59582	8.60096
FAM110D	-0.459924	0.721433	9.7606	12.3793	15.289	6.06814	14.3046	10.0119	3.48355	3.50176	3.52041	3.45799	3.51502	3.48539
ZNF593	-0.189974	0.563721	403.113	292.341	336.359	280.146	305.165	343.409	8.48557	8.27997	8.36636	8.25524	8.30598	8.37974
CNKSR1	-0.382654	0.842279	11.7127	6.66576	3.27622	4.04543	6.67549	6.00716	2.71668	2.68104	2.65744	2.66231	2.68111	2.67632
CEP85	-0.00779832	0.983119	758.399	856.073	884.579	879.88	946.965	840.001	9.65629	9.74448	9.76875	9.76486	9.82038	9.7305
SH3BGRL3	-0.192386	0.393854	2116.1	1626.44	1880.55	1692	1696.53	1663.98	10.9342	10.7248	10.8387	10.7555	10.7575	10.7425
UBXN11	-0.254164	0.51194	390.424	248.537	265.374	238.68	246.039	269.321	8.3257	8.04052	8.07904	8.01808	8.03474	8.08755
DHDDS	-0.0196169	0.944409	827.699	801.795	817.963	827.29	852.555	835.996	9.69247	9.66907	9.68379	9.6921	9.71443	9.69984
HMGN2	-0.236332	0.244142	11575.1	9200.65	9959.71	8138.38	9773.86	9239.01	13.3864	13.194	13.2595	13.0946	13.2439	13.1975
RPS6KA1	0.0178648	0.964343	328.932	290.436	318.885	366.111	321.377	325.388	8.35112	8.27476	8.33189	8.41954	8.33657	8.34432
ARID1A	0.123789	0.703715	2714.42	3759.49	3670.46	3791.58	4120.68	3895.64	11.5979	11.8551	11.8356	11.8621	11.9308	11.8843
PIGV	0.184654	0.606693	151.289	161.883	160.535	166.874	137.324	181.216	7.29193	7.32515	7.32089	7.34028	7.24634	7.38289
ZDHHC18	-0.13412	0.642539	504.623	452.319	409.527	422.747	491.125	406.484	8.88709	8.81186	8.74656	8.76689	8.86829	8.74129
GPN2	-0.0607914	0.857386	515.36	453.271	452.118	422.747	409.112	443.528	8.90479	8.81623	8.81445	8.76988	8.74822	8.80163
GPATCH3	-0.13457	0.701421	495.839	359.951	407.343	357.009	390.039	461.55	8.80933	8.59541	8.67521	8.59075	8.64675	8.7592
NUDC	-0.257076	0.306382	6054.5	4624.13	4840.07	3867.43	4675.7	4537.41	12.4145	12.1895	12.2268	12.0468	12.1985	12.1741
TRNP1	-0.622768	0.0271654	135.672	86.6548	126.681	76.8631	129.695	91.1085	6.84527	6.65737	6.81155	6.61722	6.82442	6.67656
FAM46B	-0.733303	0.401505	22.4494	19.045	26.2098	11.1249	26.7019	15.0179	4.33748	4.31556	4.35969	4.26388	4.36454	4.2895
SLC9A1	0.0528547	0.875424	396.281	440.892	470.684	469.269	473.006	479.571	8.7377	8.80738	8.85131	8.84941	8.85493	8.86426
WDTC1	0.0710666	0.760454	1379.17	1564.55	1512.52	1514	1568.74	1606.91	10.4962	10.5938	10.5673	10.5681	10.5959	10.6148
TMEM222	-0.17684	0.442204	1099.04	853.217	983.958	878.869	919.31	924.101	9.99654	9.80533	9.91126	9.82716	9.86034	9.86425
ACTG1P20	0.308009	0.728666	27.3297	29.5198	17.4732	31.352	21.9337	22.0262	4.65407	4.66763	4.59386	4.67801	4.62037	4.62125
MAP3K6	-0.0455698	0.921535	232.302	202.829	268.65	275.089	239.364	239.285	7.89616	7.82164	7.98024	7.99513	7.91317	7.91303
GPR3	-0.103371	0.893365	52.7073	52.3738	42.5909	37.4202	50.543	46.0549	5.58279	5.58125	5.52973	5.50101	5.57161	5.54772
WASF2	0.0756994	0.771276	2343.52	2628.21	2688.68	2750.89	2861.88	2940.5	11.2859	11.3764	11.3946	11.413	11.4451	11.4672
AHDC1	0.0119642	0.976928	527.073	597.061	568.97	573.439	714.277	655.781	9.14416	9.23031	9.19691	9.20212	9.36052	9.2974
IFI6	-0.23598	0.404396	567.091	458.033	701.111	539.053	562.648	556.663	9.13938	8.99443	9.29238	9.10413	9.13387	9.12639
FAM76A	0.00415261	0.992285	390.424	369.473	313.425	326.668	319.47	330.394	8.50168	8.46539	8.36186	8.38685	8.37286	8.39387
STX12	0.0229575	0.928096	1674.92	1674.06	1590.06	1705.15	1617.37	1581.88	10.6961	10.6957	10.6554	10.7102	10.6686	10.6514
PPP1R8	-0.0625208	0.771866	1640.76	1538.84	1560.57	1536.25	1570.65	1494.78	10.6455	10.5952	10.6061	10.5939	10.6112	10.5727
THEMIS2	-0.0569336	0.96872	13.6648	9.52251	17.4732	19.2158	13.351	14.0167	3.85005	3.82135	3.87479	3.88669	3.84786	3.85246
RPA2	-0.140688	0.560021	1901.37	1523.6	1635.93	1515.01	1492.45	1523.82	10.7793	10.6033	10.6588	10.599	10.5873	10.6035
SMPDL3B	-0.371957	0.589521	40.0185	42.8513	50.2354	33.3748	40.0529	24.0286	5.26691	5.2829	5.32079	5.22928	5.26718	5.17409
XKR8	-0.460935	0.726534	15.617	5.7135	13.1049	12.1363	9.53641	10.0119	3.48679	3.41759	3.4691	3.46294	3.4449	3.44837
EYA3	0.122681	0.649788	539.761	648.483	623.574	693.79	678.039	662.79	9.20319	9.33098	9.30317	9.37978	9.3632	9.34663
DNAJC8	-0.148274	0.479036	5287.32	4404.16	4977.67	4193.08	4690.96	4897.84	12.2997	12.1498	12.2496	12.1104	12.2009	12.2363
ATPIF1	-0.152026	0.50774	2700.76	2090.19	2290.08	2141.04	2175.25	2218.64	11.2877	11.0811	11.1534	11.1	11.1125	11.1282
SESN2	0.193833	0.406139	592.469	655.149	619.206	752.449	658.966	732.873	9.29783	9.36852	9.32895	9.46941	9.37268	9.44992
MED18	-0.105829	0.777422	292.818	211.4	258.821	271.044	256.529	269.321	8.09183	7.90347	8.01734	8.0446	8.01209	8.04083
PHACTR4	0.0546499	0.802244	1830.11	1939.73	1849.97	1993.38	1917.77	1881.24	10.8628	10.9087	10.8713	10.9304	10.8996	10.8844
SNHG3	-0.203805	0.599336	845.268	600.87	514.367	520.849	541.668	529.631	9.46706	9.21172	9.10466	9.11261	9.13908	9.1239
RCC1	-0.243296	0.240261	2557.28	1979.73	2204.9	1814.37	2158.09	2052.45	11.2016	10.9953	11.0807	10.9278	11.0636	11.0237
SNORA73A	0.059106	0.978936	4.8803	6.66576	5.46037	5.05678	6.67549	6.00716	2.52836	2.54134	2.53268	2.52972	2.54141	2.53652
TRNAU1AP	-0.137116	0.660987	345.525	296.15	286.123	270.032	295.629	277.33	8.30314	8.20588	8.18521	8.15078	8.2048	8.16642
SNHG12	-0.581218	0.145484	130.792	79.9891	102.655	64.7268	89.6422	71.0847	6.63854	6.43581	6.5296	6.36813	6.47747	6.39686
SNORA61	-0.549083	0.513803	36.1142	21.9018	30.5781	15.1703	20.0265	22.0262	4.66659	4.57961	4.63208	4.53692	4.56756	4.58063
SNORA16A	-0.184431	0.928007	5.85636	5.7135	6.55244	6.06814	6.67549	5.00596	2.57821	2.57716	2.58306	2.57973	2.58417	2.57211
RAB42	-0.177432	0.8373	29.2818	26.663	41.4988	28.318	32.4238	36.0429	4.99359	4.97755	5.06269	4.98807	5.01226	5.03321
TAF12	-0.199961	0.48559	399.209	349.476	393.146	327.679	333.774	302.36	8.5367	8.44992	8.52572	8.40963	8.42088	8.36081
GMEB1	0.0840214	0.791415	318.196	335.192	306.873	346.895	351.893	354.422	8.35679	8.38923	8.3353	8.41092	8.42022	8.42468
YTHDF2	-0.024521	0.922324	3991.11	3789.01	3798.23	3598.41	3662.93	3871.61	11.9291	11.8867	11.8887	11.845	11.8593	11.9042
OPRD1	-0.468037	0.495067	41.9706	33.3288	51.3274	51.5792	57.2184	24.0286	5.41744	5.36827	5.46656	5.46887	5.49921	5.31465
EPB41	0.134915	0.553297	1519.73	1895.93	1851.06	1921.58	1738.49	1791.13	10.6763	10.8486	10.8294	10.8593	10.7799	10.8034
TMEM200B	-0.289807	0.897615	5.85636	6.66576	5.46037	1.01136	6.67549	7.00835	2.44788	2.45381	2.44501	2.41275	2.45388	2.45608
SRSF4	-0.125277	0.510552	3501.13	3190.99	3436.75	3135.2	3722.06	3448.11	11.7554	11.6805	11.7403	11.6665	11.8055	11.7429
MECR	0.0730367	0.832933	413.85	389.471	349.463	376.225	328.052	382.456	8.6108	8.5705	8.50111	8.54782	8.46114	8.55849
PTPRU	-0.162292	0.875304	17.5691	21.9018	32.7622	24.2726	37.192	32.0382	4.71789	4.74512	4.81057	4.76043	4.83808	4.80718
MATN1	-0.282741	0.893927	5.85636	2.85675	9.82866	7.07949	3.81456	6.00716	2.54926	2.52706	2.57657	2.558	2.5342	2.55035
MATN1-AS1	0.0260926	0.991323	6.83242	4.76125	12.0128	11.1249	3.81456	7.00835	2.90529	2.89012	2.94065	2.93543	2.88315	2.90659
SDC3	-0.0838561	0.790753	26970.5	28525.6	34124	30757.4	37133.8	33398.8	14.8188	14.8644	15.0133	14.9264	15.0853	14.9952
PUM1	0.172436	0.486092	2571.92	3331.93	3118.96	3481.09	3428.34	3464.13	11.4753	11.6804	11.627	11.7162	11.7037	11.7122
NKAIN1	-0.0214642	0.956032	1038.53	1042.71	835.436	823.244	890.7	858.022	9.93139	9.9346	9.76831	9.75741	9.81504	9.78752
SNRNP40	-0.130135	0.559721	2203.94	1809.28	1906.76	1787.07	1823.36	1826.18	11.0074	10.8494	10.8907	10.8398	10.8555	10.8567
ZCCHC17	0.140595	0.563597	1870.13	1733.1	1655.58	1848.76	1495.31	1953.33	10.8273	10.7671	10.7315	10.8181	10.6532	10.8622
FABP3	-0.555166	0.000552549	709.596	526.595	783.017	425.781	689.482	531.633	9.35324	9.14085	9.42642	9.00308	9.33205	9.14761
SERINC2	0.0993224	0.827975	162.026	164.739	156.166	192.158	144	138.165	7.32292	7.33134	7.30486	7.41166	7.2656	7.24693
PEF1	-0.167456	0.510615	2265.44	1702.62	1762.61	1727.4	1759.47	1724.05	11.0053	10.7761	10.8032	10.7874	10.8017	10.7858
COL16A1	0.0265773	0.954593	187.404	182.832	212.954	222.498	212.662	219.261	7.63571	7.6227	7.70414	7.72881	7.70373	7.72063
ADGRB2	-0.102497	0.651629	1809.62	1870.22	2105.52	1800.21	2109.45	1940.31	10.8658	10.8916	10.9858	10.8618	10.9875	10.9206
SPOCD1	-0.883928	0.179647	45.8748	23.8063	39.3146	17.1931	29.5629	21.025	4.96331	4.83322	4.92416	4.79247	4.8688	4.81646
PTP4A2	-0.045506	0.864724	5067.71	4615.56	4477.5	4264.89	4216.05	4453.31	12.2351	12.1577	12.1329	12.0934	12.0841	12.1285
KHDRBS1	-0.0514438	0.793493	9291.12	8656.91	8964.83	8596.53	8600.89	8662.32	13.1478	13.0892	13.1181	13.0835	13.0839	13.0898
TMEM39B	-0.223859	0.363112	644.2	501.836	535.116	487.474	570.277	509.607	9.20278	9.02609	9.07026	9.00676	9.11486	9.03669
KPNA6	-0.00696766	0.979379	2348.4	2338.73	2365.43	2269.48	2172.39	2243.67	11.181	11.1777	11.1867	11.1536	11.119	11.1445
TXLNA	0.000237406	0.999113	1814.5	1879.74	1942.8	1928.66	2009.32	1959.33	10.863	10.8907	10.9168	10.911	10.9436	10.9235
CCDC28B	-0.253149	0.354605	967.276	729.424	924.986	662.438	808.687	874.041	9.80649	9.59684	9.77175	9.52967	9.67158	9.72927
IQCC	-0.336654	0.480039	94.6779	80.9413	81.9055	58.6587	85.8277	68.0811	6.35885	6.29994	6.30367	6.19788	6.32139	6.24197
TMEM234	-0.495338	0.229344	130.792	78.0846	108.115	80.9085	92.5032	76.0907	6.69313	6.48322	6.60642	6.49633	6.54494	6.47528
EIF3I	-0.184871	0.449327	7682.57	5979.18	6214.99	5523.02	5885.87	5902.03	12.7749	12.5652	12.5969	12.5009	12.5524	12.5546
MTMR9LP	0.444185	0.44281	35.1382	47.6125	44.775	62.7041	46.7284	62.074	5.55395	5.62189	5.60766	5.69858	5.61717	5.69566
FAM167B	0.52341	0.734052	9.7606	13.3315	8.73659	9.10221	2.86092	8.00954	3.11288	3.13798	3.10562	3.1082	3.06305	3.10055
HDAC1	-0.0351596	0.897615	1539.25	1367.43	1510.34	1491.75	1376.1	1459.74	10.5514	10.4595	10.5364	10.5268	10.4643	10.5099
MARCKSL1	-0.0609186	0.787033	23849.1	20608.6	20923	20662	20901.9	21688.8	14.4768	14.3545	14.3671	14.3567	14.3662	14.3969
FAM229A	-0.658794	0.615977	13.6648	7.61801	13.1049	7.07949	7.62913	7.00835	3.2482	3.20587	3.24327	3.20236	3.20596	3.20179
BSDC1	0.032707	0.900003	1082.45	1112.23	1112.82	1156.99	1143.42	1146.37	10.1068	10.1273	10.1278	10.1574	10.1484	10.1504
ZBTB8B	0.236419	0.522877	150.313	168.548	126.681	191.146	164.98	162.193	7.29263	7.34941	7.21675	7.41519	7.3385	7.32986
ZBTB8A	0.126911	0.629879	378.711	415.181	384.41	444.997	394.807	404.482	8.61504	8.67516	8.62499	8.72161	8.64195	8.65784
ZBTB8OS	-0.235014	0.392868	781.824	538.974	683.638	583.553	603.655	635.757	9.46336	9.19608	9.36311	9.25085	9.27431	9.31105
RBBP4	-0.00720166	0.974933	9891.4	9639.63	9499.95	9639.24	9344.73	9314.1	13.2506	13.2292	13.2172	13.2292	13.2036	13.2009
SYNC	0.134584	0.728154	158.122	168.548	164.903	165.862	136.371	169.202	7.3177	7.34984	7.33838	7.34148	7.24736	7.35161
KIAA1522	-0.0350322	0.925556	400.185	406.611	468.499	481.406	456.794	405.483	8.71118	8.72141	8.81573	8.83468	8.79897	8.7198
YARS	-0.0926754	0.680144	2935.99	2605.36	2533.61	2413.1	2583.41	2534.02	11.4424	11.3453	11.3229	11.2842	11.3385	11.323
S100PBP	0.0899286	0.738602	488.03	522.786	505.63	565.348	544.529	549.655	8.99193	9.0388	9.01618	9.0934	9.06715	9.07363
FNDC5	-0.342658	0.530181	81.013	47.6125	57.8799	60.6814	63.8939	52.062	6.01168	5.84923	5.90234	5.91583	5.93165	5.87291
HPCA	0.0328141	0.972418	38.0664	47.6125	40.4067	34.3861	30.5165	29.0346	5.20113	5.25446	5.2136	5.18018	5.15721	5.14905
TMEM54	-0.233207	0.559907	229.374	161.883	181.284	155.749	148.768	158.188	7.58227	7.39321	7.4506	7.37467	7.35217	7.38213
RNF19B	-0.146046	0.59371	416.778	370.426	456.487	416.679	400.529	363.433	8.67729	8.60045	8.73801	8.67707	8.65102	8.58867
AK2	-0.132976	0.542686	3433.78	3010.06	3021.77	2651.78	2976.31	2939.5	11.661	11.5532	11.5563	11.4523	11.5441	11.5341
AZIN2	-0.0497238	0.968026	14.6409	16.1883	22.9335	19.2158	21.9337	22.0262	4.24916	4.25924	4.30226	4.27925	4.29686	4.29719
TRIM62	-0.0390708	0.899248	547.57	526.595	568.97	564.337	591.257	571.681	9.1156	9.08862	9.1423	9.13663	9.16959	9.14569
ZNF362	0.0148453	0.956288	1373.32	1391.24	1391.3	1404.77	1464.79	1477.76	10.4443	10.4543	10.4544	10.4618	10.4944	10.5013
PHC2	-0.140744	0.432021	6884.15	5962.04	6216.08	5824.4	6271.14	5784.89	12.6799	12.5608	12.595	12.5417	12.6023	12.5362
ZSCAN20	0.430135	0.394412	57.5876	123.793	90.6421	98.1016	108.715	124.148	6.45509	6.73108	6.6021	6.63171	6.6738	6.73148
CSMD2	0.270598	0.471688	414.826	704.666	695.651	780.767	699.972	697.831	9.05487	9.4111	9.40135	9.48708	9.4062	9.40384
C1orf94	-0.132953	0.667616	366.023	293.293	358.2	362.066	392.9	364.434	8.49203	8.35469	8.47806	8.48497	8.53862	8.48918
SMIM12	-0.117659	0.602457	994.606	841.79	926.078	840.437	865.906	886.056	9.88268	9.75749	9.82828	9.75643	9.7783	9.79538
DLGAP3	-0.144831	0.867082	36.1142	49.517	42.5909	31.352	41.0066	27.0322	5.23126	5.30582	5.26681	5.20413	5.25901	5.17868
LOC653160	0.189754	0.917683	7.80848	3.809	9.82866	14.159	8.58277	12.0143	3.20782	3.17871	3.22193	3.25165	3.21326	3.23715
ZMYM6NB	-0.133695	0.809367	77.1088	76.1801	86.2738	74.8404	76.2913	67.0799	6.25582	6.25165	6.295	6.24566	6.25215	6.2102
ZMYM6	0.222039	0.432632	339.669	481.839	423.724	470.281	447.258	459.548	8.60772	8.83517	8.74817	8.81815	8.78415	8.80243
ZMYM1	0.0289495	0.933274	350.406	367.569	363.66	373.191	356.662	351.419	8.47556	8.5062	8.49922	8.51593	8.48681	8.47743
SFPQ	-0.0799407	0.664174	13019.7	11735.5	12435.4	11523.4	12246.7	12410.8	13.6298	13.5436	13.5915	13.5286	13.5788	13.5898
ZMYM4	0.196045	0.475774	1938.46	2661.54	2457.16	2866.18	2747.44	2655.16	11.1002	11.3481	11.284	11.4085	11.3739	11.3461
KIAA0319L	0.189238	0.281881	2142.45	2475.85	2276.97	2603.23	2338.33	2626.13	11.1407	11.2553	11.1886	11.2958	11.2095	11.303
NCDN	0.0954395	0.66812	1190.79	1250.31	1217.66	1321.84	1300.77	1391.66	10.2655	10.3026	10.2826	10.3455	10.3331	10.3856
PSMB2	-0.0957829	0.682316	4482.07	3826.14	3825.53	3712.69	3695.36	3693.4	12.0385	11.908	11.9079	11.8837	11.8799	11.8795
C1orf216	0.0438631	0.876599	1151.75	1051.28	1013.44	1117.55	1087.15	1185.41	10.1385	10.069	10.042	10.1153	10.0944	10.1606
CLSPN	-0.205947	0.295088	1536.32	1309.34	1454.64	1192.39	1366.57	1275.52	10.5012	10.3763	10.4579	10.3056	10.4093	10.3563
AGO4	0.429106	0.0229345	376.759	584.682	465.223	625.018	480.635	570.68	8.80057	9.09438	8.93631	9.14245	8.95751	9.07673
AGO1	0.295968	0.241674	1007.29	1445.52	1175.07	1529.17	1414.25	1441.72	10.1677	10.4401	10.281	10.4846	10.4228	10.4379
AGO3	0.0816633	0.851269	191.308	234.254	194.389	242.726	247.947	194.231	7.6931	7.80431	7.70242	7.82448	7.83747	7.70124
TEKT2	-0.427474	0.591178	37.0903	25.7108	31.6701	22.2498	22.8874	20.0239	4.79106	4.72275	4.75791	4.70151	4.70503	4.68744
ADPRHL2	-0.0859063	0.767992	815.01	702.761	677.085	642.211	670.409	692.825	9.56238	9.45269	9.42603	9.38845	9.41876	9.4424
TRAPPC3	-0.0584412	0.840644	1248.38	1048.43	1087.71	1053.83	1007.04	1108.32	10.1953	10.0609	10.0887	10.0648	10.0308	10.103
MAP7D1	-0.170797	0.383362	5699.22	4817.44	5437.43	4526.83	5314.64	5270.28	12.416	12.2779	12.3769	12.2281	12.3581	12.3512
THRAP3	0.0502798	0.812182	4124.83	4375.59	4266.73	4357.93	4458.27	4572.45	12.0448	12.0927	12.0722	12.0894	12.108	12.1287
SH3D21	-0.361751	0.849582	3.90424	3.809	6.55244	9.10221	12.3973	5.00596	2.73816	2.73726	2.75742	2.77532	2.79897	2.74631
EVA1B	-0.38469	0.626931	46.8509	28.5675	36.0384	24.2726	22.8874	28.0334	5.04157	4.936	4.97932	4.91035	4.90092	4.93302
STK40	-0.0970793	0.630577	1604.64	1422.66	1488.5	1492.76	1591.63	1465.75	10.608	10.5142	10.5492	10.5514	10.6016	10.5372
LSM10	-0.210111	0.434475	959.467	721.806	783.017	661.427	768.634	787.939	9.76088	9.54806	9.60719	9.48655	9.59363	9.61182
OSCP1	-0.144803	0.709933	170.811	157.121	159.443	137.544	149.722	139.166	7.30707	7.2649	7.27168	7.20171	7.24126	7.20699
MRPS15	-0.228674	0.382087	2223.47	1636.92	1685.07	1529.17	1717.51	1635.95	10.9588	10.7125	10.7352	10.6602	10.7501	10.7121
GRIK3	0.103115	0.80722	6579.62	9314.92	9965.17	10638.5	11452.3	10118.1	12.9256	13.2018	13.2577	13.3125	13.3751	13.2704
LINC01137	-0.681979	0.668921	12.6888	2.85675	7.64451	5.05678	6.67549	9.01074	2.90304	2.83259	2.86746	2.84917	2.86059	2.87717
ZC3H12A	-0.0596568	0.946345	39.0424	34.281	36.0384	31.352	39.0993	44.0525	5.23028	5.20297	5.21345	5.18644	5.23067	5.25791
MEAF6	-0.0714552	0.738602	1539.25	1406.47	1466.65	1415.9	1430.46	1399.67	10.5452	10.4747	10.5072	10.4799	10.4878	10.471
SNIP1	0.109462	0.663931	461.677	527.547	495.801	529.951	506.383	521.621	8.92219	9.0131	8.97037	9.01615	8.98471	9.00516
DNALI1	-0.132523	0.570549	809.154	679.907	738.242	709.972	814.409	765.913	9.60843	9.48194	9.54106	9.5129	9.61332	9.56781
GNL2	-0.139768	0.48238	3069.71	2631.07	2738.92	2475.8	2714.06	2629.13	11.5045	11.3792	11.4115	11.331	11.4041	11.3787
C1orf109	-0.136581	0.534859	729.117	658.005	694.559	632.098	692.343	634.756	9.45257	9.37814	9.41694	9.34976	9.41479	9.35269
CDCA8	-0.160294	0.434758	1681.75	1506.46	1521.26	1350.16	1627.86	1466.75	10.6509	10.5641	10.5717	10.4801	10.625	10.5434
EPHA10	0.389831	0.825397	6.83242	6.66576	6.55244	6.06814	4.7682	11.0131	2.79961	2.7984	2.79773	2.7942	2.78456	2.82898
MANEAL	-0.029778	0.919028	1656.37	1653.11	1469.93	1521.08	1642.17	1497.78	10.6595	10.658	10.5665	10.5928	10.6527	10.5808
YRDC	-0.0867199	0.808296	849.173	675.146	607.193	658.393	635.125	636.759	9.56863	9.39786	9.32327	9.37987	9.35422	9.35616
C1orf122	-0.106398	0.674903	1597.81	1237.93	1389.12	1355.22	1340.82	1427.7	10.5499	10.3514	10.4395	10.4205	10.4122	10.4608
MTF1	0.192883	0.472514	519.264	733.233	662.889	696.825	662.78	677.808	9.19654	9.43911	9.36532	9.40146	9.36526	9.38139
INPP5B	0.0449921	0.918657	290.866	304.72	380.042	330.714	295.629	360.429	8.27883	8.30678	8.44652	8.35755	8.28841	8.41256
SF3A3	-0.138157	0.519229	4786.6	3938.51	4092	3802.7	3982.4	3945.7	12.1268	11.966	11.997	11.9377	11.975	11.9675
FHL3	-0.206081	0.457888	511.456	438.988	451.026	361.054	431.999	408.487	8.87128	8.76628	8.78423	8.64052	8.75553	8.7187
UTP11L	-0.229488	0.249283	1563.65	1209.36	1436.08	1254.08	1321.75	1222.46	10.5048	10.3046	10.4369	10.3322	10.3724	10.3128
POU3F1	-0.350706	0.291811	256.704	208.543	326.53	219.464	325.191	284.339	8.04004	7.92414	8.1864	7.95242	8.18553	8.10093
RRAGC	-0.0126569	0.967283	1345.01	1176.98	1241.69	1241.95	1127.2	1262.5	10.3344	10.2314	10.2723	10.2725	10.1988	10.2851
RHBDL2	0.306983	0.832933	9.7606	10.4748	9.82866	11.1249	7.62913	12.0143	3.3376	3.34261	3.33816	3.34702	3.32244	3.35315
AKIRIN1	-0.0475707	0.818979	3801.76	3653.79	3646.43	3523.57	3614.3	3526.2	11.8629	11.8305	11.8288	11.8011	11.8217	11.8017
NDUFS5	-0.226134	0.302077	5466.91	4100.39	4707.93	4000.93	4271.36	4249.06	12.2903	12.0526	12.1651	12.033	12.0856	12.0814
MACF1	0.028229	0.975061	2761.27	4542.24	5306.38	4681.57	5159.2	4264.08	11.7384	12.1265	12.256	12.1513	12.2325	12.0748
KIAA0754	0.43881	0.796992	152.265	643.722	530.748	778.744	835.389	635.757	8.42056	9.22805	9.09047	9.37136	9.42715	9.21862
BMP8A	0.0107945	0.995276	6.83242	6.66576	16.3811	14.159	8.58277	11.0131	3.36784	3.3664	3.43243	3.41866	3.38014	3.39726
PPIEL	0.290904	0.621924	53.6833	59.9918	48.0512	54.6132	37.192	55.0656	5.69346	5.72574	5.66465	5.69807	5.60479	5.70041
PABPC4	-0.0546626	0.807785	5168.24	4786.96	4843.35	4471.21	4699.54	4905.84	12.2908	12.2277	12.2373	12.1724	12.2127	12.2478
HPCAL4	-0.146794	0.933435	6.83242	8.57026	10.9207	8.09085	8.58277	7.00835	3.04502	3.05741	3.07316	3.05401	3.0575	3.04637
PPIE	-0.152283	0.537037	1510.94	1168.41	1243.87	1148.9	1241.64	1279.52	10.443	10.2425	10.2902	10.23	10.2888	10.3119
BMP8B	0.098988	0.757274	1380.15	1637.87	1694.9	1904.38	1936.84	1826.18	10.5803	10.7106	10.7373	10.8298	10.8435	10.7962
OXCT2	-0.303365	0.788674	15.617	14.2838	14.197	15.1703	24.7947	15.0179	4.03873	4.02968	4.02985	4.03586	4.09876	4.03482
TRIT1	0.0352329	0.904807	733.997	739.899	721.86	752.449	679.946	695.829	9.50621	9.51208	9.49406	9.52433	9.45097	9.46758
MYCL	-0.0836882	0.803565	388.472	364.712	464.131	447.02	429.138	397.474	8.65222	8.61188	8.77015	8.74505	8.71772	8.66712
MFSD2A	-0.197294	0.393854	829.651	667.528	709.848	688.734	751.469	642.766	9.59031	9.43063	9.4748	9.45307	9.51643	9.40411
CAP1	-0.016025	0.946343	6427.36	6380.08	6787.24	6816.54	6860.49	6656.93	12.6715	12.6654	12.7162	12.7198	12.7251	12.7002
PPT1	0.0199	0.93681	4691.92	4502.24	4181.55	4406.48	4308.55	4457.31	12.1592	12.1253	12.0652	12.1077	12.0894	12.117
RLF	0.188855	0.463332	655.913	838.933	756.807	906.175	847.787	831.991	9.50509	9.68201	9.60659	9.73991	9.68986	9.67576
ZMPSTE24	0.0572652	0.776319	2765.18	2898.65	2785.88	2883.38	2689.27	2791.33	11.4415	11.4795	11.4475	11.4752	11.4192	11.4491
COL9A2	0.0175799	0.96682	247.919	244.728	292.676	278.123	264.158	291.347	8.02504	8.01749	8.12298	8.09249	8.06184	8.1207
SMAP2	-0.0033873	0.991356	1286.45	1331.25	1290.83	1275.32	1384.69	1346.6	10.3459	10.3723	10.3486	10.3393	10.4029	10.3811
EXO5	-0.425169	0.750587	12.6888	5.7135	14.197	12.1363	10.49	10.0119	3.44842	3.39913	3.4578	3.4445	3.43318	3.42992
ZNF684	-0.0533838	0.926606	128.84	106.652	95.0104	98.1016	95.3641	103.123	6.79687	6.71405	6.66882	6.68052	6.66916	6.70026
RIMS3	0.337659	0.194144	553.426	817.983	693.467	858.642	793.429	902.075	9.35226	9.62725	9.50728	9.6635	9.60457	9.70109
NFYC-AS1	-0.0244173	0.974198	62.4679	53.326	45.8671	54.6132	62.9403	61.0728	5.8537	5.80789	5.7711	5.81465	5.85619	5.8467
NFYC	-0.0714057	0.768456	1166.39	1016.05	1070.23	1096.31	1159.63	1121.34	10.1507	10.0461	10.0852	10.1033	10.1462	10.1205
CITED4	-0.25951	0.774968	26.3536	25.7108	32.7622	25.2839	23.841	18.0215	4.66476	4.66081	4.70196	4.65814	4.64909	4.61262
CTPS1	-0.104908	0.593754	3852.51	3529.99	3523.03	3239.37	3484.6	3328.97	11.8498	11.7781	11.7765	11.7089	11.7676	11.7307
SLFNL1-AS1	0.121221	0.931704	14.6409	20.9495	18.5652	10.1136	9.53641	15.0179	3.88114	3.92317	3.90625	3.85068	3.84599	3.88365
SCMH1	-0.00631338	0.98317	1255.21	1300.77	1247.15	1223.74	1225.43	1186.41	10.2852	10.3128	10.2802	10.2657	10.2667	10.2421
FOXO6	-0.433174	0.124392	193.26	138.076	200.941	150.692	222.198	168.2	7.51774	7.35067	7.53791	7.39206	7.59618	7.44538
HIVEP3	-0.209597	0.50286	426.538	444.701	496.893	454.099	618.913	435.519	8.82278	8.85015	8.92512	8.86426	9.08274	8.83657
FOXJ3	0.239672	0.142103	1257.17	1556.93	1270.08	1547.38	1358.94	1484.77	10.373	10.5387	10.381	10.5337	10.4323	10.5011
RIMKLA	-0.282984	0.798263	15.617	13.3315	24.0256	15.1703	17.1655	18.0215	4.08953	4.07398	4.14253	4.08671	4.0998	4.10538
PPCS	0.295767	0.480058	84.9173	104.748	89.55	123.385	103.947	114.136	6.61476	6.69504	6.63538	6.76491	6.69189	6.73086
CCDC30	0.261795	0.731895	40.9945	42.8513	25.1177	41.4656	31.4701	33.0394	5.19073	5.20135	5.10054	5.19302	5.13595	5.14543
PPIH	-0.313583	0.183222	1100.02	757.992	904.237	722.108	835.389	804.959	9.92763	9.64604	9.77569	9.61184	9.71685	9.68968
YBX1	-0.121707	0.555494	48242.8	42323.7	43052.8	37912.7	42224.4	42481.6	15.4836	15.3734	15.3877	15.2828	15.3715	15.3765
P3H1	-0.10387	0.633625	1627.09	1396.95	1621.73	1574.68	1496.26	1443.72	10.6254	10.5068	10.6227	10.5996	10.5597	10.5321
C1orf50	0.0518738	0.897615	273.297	236.158	254.453	277.112	247.947	291.347	8.06174	7.97673	8.0198	8.06995	8.00447	8.10045
LOC100129924	-0.474587	0.74725	6.83242	6.66576	12.0128	7.07949	11.4437	8.00954	3.09846	3.09713	3.13397	3.10037	3.13116	3.10689
SVBP	-0.259489	0.376014	341.621	247.585	311.241	258.907	279.417	272.324	8.26607	8.06953	8.20582	8.09564	8.14032	8.1251
ERMAP	0.373079	0.277954	126.888	162.835	127.773	196.203	148.768	164.196	7.17507	7.29263	7.17992	7.39053	7.24799	7.29658
ZNF691	-0.0203775	0.969659	158.122	126.649	125.588	138.556	124.927	138.165	7.15416	7.04878	7.04589	7.08986	7.0427	7.08856
SLC2A1	0.0122909	0.964007	3160.48	3025.3	3050.16	3297.02	2949.61	2916.47	11.6064	11.571	11.5776	11.6408	11.5507	11.5417
SLC2A1-AS1	0.524791	0.621242	10.7367	17.1405	9.82866	18.2044	14.3046	15.0179	3.80459	3.84802	3.79956	3.85455	3.82889	3.83364
EBNA1BP2	-0.301748	0.268478	3168.29	2271.12	2413.48	1920.57	2254.41	2165.58	11.4429	11.1692	11.2178	11.0388	11.1634	11.1317
CFAP57	-0.343501	0.813282	11.7127	8.57026	6.55244	12.1363	19.0728	9.01074	3.48534	3.46329	3.45055	3.48817	3.53549	3.46668
CDC20	-0.326858	0.119594	3893.51	2871.99	3045.79	2443.44	3131.76	2714.23	11.765	11.5139	11.5612	11.387	11.5838	11.469
ELOVL1	-0.102747	0.630808	1345.99	1152.22	1242.78	1189.36	1202.54	1189.42	10.3286	10.2087	10.2664	10.2328	10.2412	10.2328
MED8	-0.178592	0.45675	742.782	583.73	669.441	608.837	621.774	604.72	9.42744	9.25363	9.35067	9.28322	9.29797	9.27844
SZT2	0.128044	0.772637	359.19	544.687	509.998	581.53	648.476	532.635	8.78948	9.06076	9.01523	9.10693	9.18667	9.04506
HYI	-0.487574	0.282844	105.415	69.5143	105.931	68.7722	74.384	65.0775	6.44054	6.286	6.44005	6.28335	6.30836	6.26613
PTPRF	0.13037	0.612006	2255.68	3003.4	2655.92	2786.29	3002.06	2872.42	11.2699	11.4974	11.398	11.4364	11.497	11.461
KDM4A	0.0844259	0.720444	2603.15	2882.46	2966.07	3180.72	3075.49	3102.7	11.43	11.5108	11.5338	11.5905	11.5631	11.5703
KDM4A-AS1	-0.0292587	0.990527	7.80848	10.4748	6.55244	6.06814	6.67549	4.00477	2.79984	2.81892	2.79098	2.78746	2.79173	2.77263
ST3GAL3	-0.0696733	0.8148	601.253	507.55	544.945	523.883	550.251	585.698	9.16844	9.05019	9.09912	9.07195	9.10579	9.14968
ARTN	-0.109628	0.95796	5.85636	10.4748	8.73659	5.05678	6.67549	4.00477	2.75594	2.78907	2.77597	2.75032	2.76183	2.74269
IPO13	-0.0632134	0.792685	1157.61	1113.18	1089.89	1032.59	1081.43	1040.24	10.1332	10.1032	10.087	10.0463	10.0811	10.0518
DPH2	-0.166256	0.568993	435.323	329.479	366.937	344.873	346.172	349.416	8.62049	8.43829	8.50639	8.46704	8.46925	8.47526
ATP6V0B	-0.175444	0.501048	1888.68	1499.79	1466.65	1370.39	1469.56	1402.67	10.7392	10.5548	10.5376	10.4854	10.539	10.5032
B4GALT2	-0.141575	0.495864	2334.74	1965.45	2006.14	1875.05	2069.4	1971.35	11.101	10.9627	10.979	10.9259	11.0036	10.9651
CCDC24	0.160384	0.836206	29.2818	43.8035	45.8671	43.4883	40.0529	41.0489	5.27514	5.35785	5.36802	5.35582	5.33694	5.34248
SLC6A9	0.287389	0.26901	576.852	821.792	714.216	840.437	794.383	883.052	9.38329	9.63398	9.53156	9.65061	9.60874	9.68802
DMAP1	-0.169424	0.496426	815.987	637.056	658.52	645.245	729.535	678.809	9.55697	9.37597	9.39973	9.38516	9.47351	9.42119
ERI3	-0.105189	0.64615	2118.05	1767.38	1796.46	1738.52	1798.57	1806.15	10.9564	10.8118	10.8247	10.799	10.8255	10.8288
ERI3-IT1	0.544351	0.794015	1.95212	2.85675	3.27622	7.07949	7.62913	9.01074	2.37688	2.38341	2.38731	2.41417	2.41844	2.42789
RNF220	-0.0718943	0.74769	1792.05	1563.6	1657.77	1605.02	1679.36	1712.04	10.7603	10.6532	10.6987	10.6735	10.7089	10.724
TMEM53	0.00644082	0.990852	197.164	176.166	156.166	191.146	193.589	183.218	7.55409	7.49456	7.43625	7.53726	7.5443	7.51496
KIF2C	-0.1727	0.4038	3198.55	2712.96	2803.35	2450.52	2801.8	2647.15	11.5514	11.4171	11.4435	11.3365	11.443	11.3975
RPS8	-0.155381	0.506489	17070.3	13336.3	15285.8	13085.9	13425.4	14684.5	13.9583	13.7517	13.8648	13.7363	13.7572	13.8312
SNORD55	0.101598	0.946216	9.7606	12.3793	9.82866	13.1476	15.2583	12.0143	3.57766	3.59576	3.57878	3.6009	3.61548	3.59324
SNORD38B	-0.352052	0.852512	8.78454	7.61801	8.73659	1.01136	7.62913	11.0131	2.90442	2.89614	2.90369	2.8487	2.89622	2.91986
PLK3	-0.143124	0.734052	131.768	128.554	131.049	115.295	131.602	113.135	6.99075	6.97955	6.9878	6.93202	6.99027	6.92402
BTBD19	-0.223198	0.926341	5.85636	5.7135	3.27622	5.05678	5.72184	2.00239	2.21519	2.21423	2.19677	2.20934	2.21429	2.18712
PTCH2	0.0215242	0.973609	147.385	139.029	224.967	247.782	204.079	198.236	7.45044	7.42322	7.66877	7.72643	7.6154	7.59934
EIF2B3	-0.208265	0.408041	1086.36	885.593	883.487	767.619	896.422	827.986	9.94836	9.79207	9.79032	9.68804	9.80114	9.74256
HECTD3	-0.0111192	0.967003	1136.13	1136.04	1149.95	1137.78	1183.47	1169.39	10.1594	10.1593	10.1686	10.1605	10.1906	10.1814
UROD	-0.128745	0.571351	2245.92	1844.51	1959.18	1774.93	1854.83	1923.29	11.0362	10.8785	10.926	10.8486	10.8829	10.9114
ZSWIM5	0.272018	0.828002	8.78454	14.2838	16.3811	19.2158	14.3046	14.0167	3.81394	3.85164	3.8652	3.88408	3.85178	3.84987
LINC01144	-0.1146	0.933435	20.4973	18.0928	13.1049	17.1931	14.3046	9.01074	3.97418	3.95862	3.92579	3.95238	3.93321	3.89754
HPDL	0.163886	0.908316	10.7367	14.2838	12.0128	12.1363	13.351	14.0167	3.65958	3.68393	3.66857	3.66927	3.67754	3.68195
MUTYH	-0.308247	0.232657	356.262	277.105	327.622	250.816	319.47	282.336	8.34052	8.18388	8.28599	8.12702	8.27081	8.19522
TOE1	-0.291596	0.266511	366.023	267.582	327.622	278.123	314.701	278.332	8.36721	8.17207	8.29482	8.19517	8.27011	8.19555
TESK2	-0.121201	0.886058	36.1142	30.472	37.1305	34.3861	34.3311	34.0406	5.11357	5.08045	5.11886	5.10358	5.10325	5.10158
CCDC163P	-0.0826107	0.890098	74.1806	75.2278	79.7214	69.7836	77.2449	73.0871	6.22281	6.22757	6.24712	6.20285	6.23671	6.21788
MMACHC	0.167801	0.521689	447.036	541.831	461.947	452.076	455.84	538.642	8.86198	8.99412	8.88414	8.86956	8.8749	8.98967
PRDX1	-0.0713768	0.786112	9931.41	8214.12	8817.4	8479.21	7804.6	8578.22	13.1918	13.0337	13.092	13.0597	12.992	13.0693
AKR1A1	-0.205914	0.325138	1436.76	1105.56	1298.48	1136.76	1250.22	1213.45	10.3896	10.1873	10.3098	10.2083	10.2806	10.2577
NASP	-0.162252	0.425445	9520.49	7981.77	8358.73	7314.13	8124.07	7941.46	13.1253	12.9781	13.0162	12.907	12.9926	12.974
CCDC17	1.06277	0.411456	4.8803	10.4748	5.46037	13.1476	6.67549	12.0143	3.10217	3.14201	3.10735	3.16003	3.11493	3.1524
GPBP1L1	0.155408	0.402991	1706.15	1943.54	1698.17	1984.28	1822.41	1894.26	10.7861	10.8886	10.7826	10.9051	10.8375	10.8681
TMEM69	-0.135969	0.629879	522.192	493.266	448.842	424.77	493.986	415.495	8.9418	8.9022	8.83827	8.8018	8.90321	8.78742
IPP	0.321274	0.287814	261.584	387.566	361.476	441.963	340.45	373.445	8.29635	8.53655	8.49095	8.62489	8.45285	8.51204
MAST2	0.0225894	0.931704	1716.89	1818.8	1732.03	1756.73	1899.65	1858.21	10.7753	10.8206	10.7822	10.7933	10.8551	10.8375
PIK3R3	0.0565789	0.862133	3261.99	3663.31	4249.26	4335.68	4096.84	4072.85	11.792	11.8838	12.0046	12.0213	11.9746	11.9698
POMGNT1	0.0632024	0.776595	1310.85	1321.72	1300.66	1337.01	1233.06	1357.62	10.3557	10.3621	10.3497	10.371	10.3088	10.3828
LURAP1	-0.136698	0.811442	73.2045	64.7531	68.8006	65.7382	78.1985	70.0835	6.14571	6.10606	6.12547	6.11107	6.16861	6.13129
RAD54L	-0.215716	0.411665	863.813	701.809	698.927	593.666	723.813	673.803	9.61423	9.45948	9.45656	9.34192	9.48193	9.43028
LRRC41	0.0111227	0.965595	1642.71	1665.49	1662.14	1649.52	1584.95	1611.92	10.6791	10.69	10.6883	10.6824	10.6512	10.6643
UQCRH	-0.188403	0.487973	6660.64	4931.71	5181.89	4586.5	4810.16	5096.07	12.5495	12.2986	12.3389	12.2402	12.2784	12.3253
NSUN4	-0.0539922	0.846454	802.322	716.093	722.953	717.052	696.158	706.842	9.57787	9.49419	9.50113	9.49519	9.47382	9.48484
FAAH	-0.01406	0.985633	84.9173	62.8486	73.1689	92.0334	65.8012	67.0799	6.25888	6.15784	6.2065	6.28888	6.17195	6.17839
MKNK1	0.0813159	0.858522	224.494	232.349	170.363	211.373	188.821	174.208	7.70645	7.72646	7.56069	7.67243	7.61159	7.57064
MOB3C	0.158803	0.719583	107.367	109.509	119.036	127.431	99.1786	126.15	6.81265	6.82071	6.85601	6.88646	6.78064	6.88199
ATPAF1	0.00932217	0.976394	1399.67	1289.35	1319.22	1295.55	1149.14	1307.56	10.3976	10.3337	10.3513	10.3374	10.2462	10.3445
EFCAB14	0.157977	0.521689	1488.49	1954.02	1837.96	1976.19	1930.17	1934.3	10.6849	10.8958	10.8471	10.9047	10.886	10.8876
TAL1	0.434477	0.783199	8.78454	8.57026	8.73659	8.09085	3.81456	12.0143	3.05713	3.05563	3.05666	3.05223	3.02116	3.07952
STIL	0.0715369	0.803565	873.574	1092.23	966.485	1002.25	1043.28	935.114	9.85429	10.0219	9.92886	9.95611	9.98666	9.90425
CMPK1	-0.169816	0.457417	2005.8	1737.86	1806.29	1605.02	1663.15	1523.82	10.8706	10.7557	10.7862	10.6937	10.7213	10.6538
LINC01389	0.175985	0.953701	0	2.85675	7.64451	2.02271	4.7682	9.01074	2.08089	2.1022	2.13632	2.09633	2.11645	2.14684
FOXD2-AS1	-0.305533	0.546623	112.247	84.7503	129.957	70.7949	82.0131	106.126	6.65775	6.54676	6.72059	6.4874	6.53507	6.63386
FOXD2	-0.165725	0.888179	15.617	20.9495	27.3018	17.1931	17.1655	15.0179	4.21054	4.24552	4.28356	4.22108	4.22069	4.20678
TRABD2B	-0.0393081	0.985441	3.90424	8.57026	12.0128	5.05678	8.58277	10.0119	2.96663	3.00024	3.02319	2.97529	3.00032	3.01025
SPATA6	0.0668429	0.792542	1558.77	1835.94	1792.09	1841.68	1731.81	1644.96	10.6763	10.8043	10.785	10.8067	10.7581	10.7179
BEND5	-0.189686	0.541107	425.562	304.72	316.701	324.645	349.986	329.392	8.55902	8.34281	8.36703	8.38189	8.4292	8.39088
ELAVL4	-0.239938	0.283688	662.745	543.735	670.533	518.826	599.84	573.683	9.29168	9.15152	9.29961	9.12004	9.22003	9.18871
DMRTA2	-0.0674179	0.921535	73.2045	61.8963	72.0768	72.8177	61.033	62.074	6.09646	6.04289	6.09059	6.09444	6.03869	6.04406
FAF1	-0.172736	0.449327	2580.7	2101.62	2166.67	1977.2	2091.33	1988.37	11.2166	11.0502	11.0745	11.0023	11.0464	11.0067
CDKN2C	-0.170672	0.402991	5233.64	4272.75	4701.38	4050.48	4488.79	4491.35	12.2646	12.0975	12.1754	12.0547	12.1376	12.138
RNF11	0.0711071	0.726467	2205.9	2356.82	2190.7	2275.55	2105.64	2197.62	11.1116	11.1646	11.1061	11.1364	11.0747	11.1086
TTC39A	0.282075	0.719583	27.3297	32.3765	33.8543	37.4202	22.8874	32.0382	4.92765	4.95792	4.96593	4.98685	4.90004	4.9558
EPS15	0.457145	0.0104128	1114.66	1776.9	1487.4	1983.27	1471.47	1831.18	10.369	10.723	10.5832	10.8121	10.5747	10.7471
OSBPL9	0.279497	0.127174	951.659	1256.97	1104.09	1324.88	1123.39	1276.52	10.0372	10.2463	10.1471	10.2874	10.16	10.2583
NRD1	0.0175132	0.937348	5189.71	5344.98	5364.26	5378.39	5382.35	5407.44	12.3598	12.3839	12.3868	12.389	12.3896	12.3934
RAB3B	0.492153	0.00141701	671.53	1131.27	808.134	1102.38	803.919	977.164	9.60817	9.9932	9.73869	9.97244	9.73436	9.87923
TXNDC12	-0.103095	0.631014	2067.3	1754.05	1836.87	1751.67	1789.98	1796.14	10.9353	10.8044	10.8407	10.8034	10.8203	10.823
BTF3L4	0.0297612	0.919729	2026.3	1995.92	1913.31	1951.92	1726.09	1835.19	10.9451	10.933	10.8993	10.9152	10.8188	10.8665
ZFYVE9	0.232553	0.26901	692.027	904.638	775.372	901.119	785.8	841.002	9.55224	9.74814	9.63367	9.74497	9.64317	9.69319
CC2D1B	-0.0489257	0.856449	788.657	720.854	739.334	766.608	747.654	712.849	9.58359	9.51782	9.53623	9.56264	9.54434	9.50986
ORC1	-0.10179	0.702736	934.09	838.933	773.188	741.324	852.555	805.96	9.77971	9.69879	9.63917	9.60874	9.71078	9.6692
PRPF38A	-0.0690545	0.788704	2107.31	1847.37	1817.21	1716.27	1799.52	1893.26	10.9613	10.8559	10.843	10.7984	10.8353	10.8753
ZCCHC11	0.0982353	0.815044	1357.7	1894.98	2061.83	2265.44	2169.53	1822.17	10.64	10.8929	10.96	11.0366	11.0014	10.8621
GPX7	-0.0816985	0.772323	1043.41	868.453	1060.4	961.8	886.886	995.186	9.97528	9.83793	9.98738	9.91352	9.8533	9.93921
FAM159A	-0.636443	0.486092	20.4973	11.427	20.7494	15.1703	24.7947	16.0191	4.18959	4.1291	4.19054	4.15489	4.21734	4.16041
COA7	0.111065	0.704649	727.165	928.445	895.5	961.8	981.296	922.099	9.65941	9.83692	9.80987	9.86349	9.87891	9.83172
ZYG11B	0.285708	0.236468	1151.75	1664.53	1402.22	1771.9	1497.22	1501.79	10.346	10.6278	10.4934	10.6779	10.544	10.5464
ECHDC2	-0.0874013	0.921264	40.0185	31.4243	42.5909	38.4315	35.2847	41.0489	5.26115	5.21162	5.27464	5.25219	5.23417	5.26679
SCP2	0.0170757	0.941768	3218.07	3214.8	3192.13	3135.2	3113.64	3286.92	11.647	11.6462	11.6405	11.626	11.6204	11.6642
PODN	0.294545	0.804779	13.6648	17.1405	14.197	11.1249	17.1655	27.0322	4.03876	4.062	4.043	4.02198	4.06216	4.12507
CPT2	-0.000985903	0.997469	817.939	800.843	857.278	835.38	796.29	832.992	9.68039	9.66485	9.71506	9.69596	9.66068	9.69385
C1orf123	-0.0522355	0.860479	731.069	634.199	655.244	630.075	632.264	682.814	9.44111	9.33816	9.36147	9.33365	9.33599	9.39108
MAGOH	-0.178796	0.397698	1151.75	953.203	1054.94	921.346	1022.3	978.165	10.082	9.93786	10.0141	9.91289	9.99038	9.95719
LOC100507564	-0.0760158	0.967003	6.83242	6.66576	7.64451	9.10221	10.49	8.00954	3.01252	3.01123	3.01846	3.02856	3.03854	3.02092
LRP8	0.0960182	0.740421	1338.18	1756.9	1455.73	1555.47	1718.46	1510.8	10.4857	10.6978	10.5499	10.6012	10.68	10.5785
NDC1	0.0112346	0.96682	1930.65	2054	1868.54	1900.34	1944.47	1834.19	10.9116	10.961	10.8859	10.8991	10.9173	10.8713
YIPF1	-0.0313893	0.922324	577.828	522.786	531.84	537.03	522.595	537.641	9.12175	9.0517	9.06364	9.07031	9.05145	9.0711
HSPB11	-0.18047	0.495067	511.456	436.131	489.249	424.77	427.231	398.475	8.89637	8.78721	8.86482	8.76985	8.77351	8.72828
LRRC42	-0.202364	0.406925	1130.28	840.837	1052.76	897.073	903.098	944.125	10.0305	9.80737	9.975	9.85482	9.85964	9.8927
TMEM59	0.0157064	0.95353	3789.07	3593.79	3590.74	3673.25	3316.76	3546.23	11.8525	11.8093	11.8086	11.8271	11.7448	11.7985
TCEANC2	-0.000411238	0.999013	364.071	386.614	392.054	387.349	424.37	406.484	8.5696	8.60814	8.61728	8.60943	8.66984	8.64098
CYB5RL	0.0732785	0.870901	186.428	217.113	232.612	230.589	260.344	267.318	7.73834	7.81903	7.85772	7.85281	7.92374	7.93922
MRPL37	-0.20861	0.366188	3169.27	2432.05	2649.37	2334.21	2495.68	2428.89	11.5003	11.2845	11.353	11.2522	11.3051	11.2836
SSBP3	-0.0423147	0.862783	1314.75	1235.07	1350.89	1275.32	1280.74	1321.57	10.3509	10.3029	10.3719	10.3275	10.3307	10.3549
ACOT11	-0.391265	0.424142	71.2524	56.1828	99.3787	69.7836	90.5959	73.0871	6.22951	6.15764	6.34909	6.223	6.31526	6.23799
TTC4	-0.267214	0.816017	13.6648	16.1883	17.4732	13.1476	25.7483	18.0215	4.09172	4.10851	4.11703	4.08858	4.17075	4.12063
PARS2	0.0180342	0.96873	234.255	196.164	198.757	229.578	194.543	210.25	7.77711	7.6785	7.68613	7.76527	7.67409	7.71611
DHCR24	0.0500567	0.808296	7681.6	8451.23	8254.98	8274.92	8385.36	8454.07	12.9515	13.0299	13.0104	13.0124	13.0234	13.0302
USP24	0.0808323	0.852697	1642.71	2489.18	2489.93	2521.31	2853.29	2377.83	10.9301	11.2504	11.2505	11.2607	11.3623	11.2136
LOC100507634	-0.0810273	0.920802	54.6594	45.708	40.4067	44.4997	47.682	45.0537	5.57764	5.53051	5.50275	5.52412	5.54114	5.52706
PPAP2B	-0.0375946	0.86556	3582.14	3701.4	3703.22	3593.35	3874.64	3578.26	11.8221	11.8487	11.8491	11.8246	11.886	11.8212
PRKAA2	0.265321	0.3872	207.901	279.009	208.586	250.816	247.947	269.321	7.83878	8.00789	7.84188	7.94378	7.93718	7.98598
DAB1	0.221585	0.500719	526.097	804.652	683.638	784.813	839.204	799.953	9.28944	9.58738	9.4686	9.56861	9.61903	9.58284
OMA1	-0.0425928	0.92118	245.967	212.352	258.821	260.93	239.364	249.297	7.9357	7.8532	7.96507	7.9702	7.92001	7.94348
MYSM1	0.316676	0.280287	540.737	814.174	731.689	938.539	787.707	812.969	9.33765	9.62435	9.54607	9.7321	9.5998	9.62313
JUN	-0.20766	0.190341	3782.23	3279.55	3572.17	3036.09	3607.62	3176.78	11.8186	11.7024	11.7717	11.6411	11.7798	11.677
LINC01135	0.643285	0.722211	0	8.57026	6.55244	8.09085	12.3973	13.0155	2.95169	3.0142	3.00021	3.01076	3.04131	3.04502
LINC01358	-0.935054	0.643091	3.90424	0.952251	6.55244	5.05678	6.67549	3.00358	2.11044	2.08824	2.1291	2.11883	2.13085	2.10388
FGGY	-0.115687	0.806928	138.601	111.413	123.404	108.215	111.576	125.149	6.9687	6.87102	6.91494	6.8594	6.87164	6.92143
CYP2J2	0.0324803	0.956547	110.295	104.748	100.471	115.295	90.5959	88.105	6.69866	6.67723	6.66038	6.71729	6.62012	6.61033
LOC101926964	0.458459	0.558264	27.3297	30.472	15.289	38.4315	29.5629	31.037	4.8317	4.85078	4.75918	4.89683	4.84527	4.85396
NFIA-AS2	0.525351	0.64086	12.6888	21.9018	7.64451	16.1817	14.3046	12.0143	3.81037	3.87178	3.77744	3.8337	3.82131	3.80591
NFIA	-0.00704074	0.984807	1508.99	1452.18	1461.19	1388.59	1198.73	1306.56	10.5018	10.4716	10.4763	10.4367	10.3246	10.3898
TM2D1	0.0610947	0.869054	265.488	273.296	262.098	261.941	232.688	257.307	8.03015	8.04758	8.02243	8.02215	7.95391	8.01169
INADL	0.133608	0.831121	57.5876	69.5143	63.3403	55.6246	59.1257	72.0859	5.94717	6.00501	5.97527	5.93773	5.95467	6.01659
KANK4	-0.286227	0.893389	8.78454	4.76125	5.46037	4.04543	3.81456	6.00716	2.47521	2.44617	2.45131	2.44113	2.43919	2.45524
USP1	-0.134226	0.500721	4226.34	3925.18	3912.9	3493.22	3856.52	3511.18	11.9813	11.9205	11.918	11.8264	11.9061	11.8305
DOCK7	0.266588	0.333813	1428.95	2126.38	1882.73	2291.73	2008.37	1981.36	10.6877	10.9946	10.8976	11.0555	10.9487	10.9379
ATG4C	-0.100275	0.778801	431.419	404.707	433.553	366.111	331.867	344.41	8.66237	8.61951	8.66494	8.55425	8.49241	8.51574
FOXD3-AS1	0.227261	0.609032	85.8933	99.9863	92.8262	107.204	78.1985	93.1109	6.50582	6.56417	6.53481	6.59222	6.47241	6.53599
FOXD3	0.318508	0.831358	12.6888	11.427	5.46037	10.1136	8.58277	12.0143	3.34875	3.34014	3.29944	3.33093	3.32013	3.34399
ALG6	0.268133	0.292635	342.597	384.709	327.622	391.395	288.953	378.451	8.44023	8.51524	8.41277	8.5263	8.33614	8.5042
ITGB3BP	-0.126953	0.621438	542.69	481.839	501.262	447.02	476.82	463.552	8.99987	8.91725	8.94415	8.86703	8.91012	8.89116
EFCAB7	0.132146	0.73251	166.906	203.782	193.297	193.169	159.258	171.204	7.4579	7.56304	7.53343	7.53349	7.43459	7.47078
PGM1	-0.0185824	0.947153	2576.8	2371.1	2296.63	2248.25	2248.68	2411.87	11.2746	11.2075	11.182	11.1651	11.1653	11.2211
ROR1	-0.205828	0.788674	44.8988	38.09	37.1305	36.4088	36.2383	28.0334	5.24531	5.2074	5.20181	5.19779	5.19677	5.14926
CACHD1	0.000694204	0.997836	775.968	873.214	864.922	862.687	905.005	810.966	9.66303	9.74975	9.74253	9.74066	9.77661	9.69511
RAVER2	0.113876	0.640466	741.806	883.689	785.201	877.857	882.118	846.008	9.61953	9.74781	9.66072	9.74273	9.74647	9.71521
JAK1	0.166547	0.523473	1445.55	1949.26	1812.84	1995.41	1953.06	1904.27	10.6587	10.8898	10.8322	10.9084	10.8913	10.8711
AK4	0.206111	0.475831	264.512	347.572	327.622	353.975	295.629	321.383	8.20144	8.36813	8.33008	8.37957	8.26683	8.31823
DNAJC6	0.186668	0.506054	963.372	1293.16	1140.12	1369.38	1366.57	1287.53	10.0828	10.3032	10.207	10.348	10.3465	10.2998
LEPROT	0.0797802	0.717105	1346.96	1407.43	1359.63	1475.57	1286.46	1336.59	10.4058	10.4398	10.413	10.4768	10.3705	10.3998
LEPR	0.334168	0.330425	192.284	291.389	267.558	347.907	274.649	286.341	7.9042	8.13678	8.08545	8.24903	8.10082	8.12592
PDE4B	0.336475	0.0143068	1060	1403.62	1129.2	1471.52	1178.7	1377.64	10.1709	10.3851	10.2181	10.4224	10.25	10.3703
SGIP1	0.249823	0.482688	137.625	208.543	168.179	177.999	175.47	185.221	7.33492	7.5455	7.43091	7.45952	7.45218	7.48032
TCTEX1D1	0.469044	0.741468	9.7606	15.236	8.73659	8.09085	5.72184	10.0119	3.26119	3.29924	3.25425	3.24958	3.23234	3.26292
WDR78	0.044208	0.941448	78.0848	86.6548	96.1025	86.9766	90.5959	99.1181	6.43443	6.47133	6.51011	6.47284	6.48802	6.52285
MIER1	0.285739	0.256723	666.649	1003.67	857.278	1011.36	869.72	902.075	9.58261	9.88064	9.76163	9.88627	9.77218	9.7994
SLC35D1	0.319624	0.353367	439.227	675.146	655.244	831.335	690.436	720.859	9.09418	9.38368	9.36217	9.53842	9.39994	9.43139
SERBP1	-0.0305608	0.882044	13036.3	12750.6	12673.5	12324.4	12892.3	12718.2	13.6557	13.6373	13.6323	13.6092	13.6465	13.6352
GADD45A	-0.400823	0.00540054	1268.88	891.307	1260.25	897.073	1093.83	955.138	10.1846	9.91626	10.1787	9.92124	10.0689	9.96701
GNG12	0.237306	0.172246	4819.79	6202.96	5035.55	6243.1	5377.58	5510.57	12.3199	12.526	12.3549	12.5314	12.408	12.428
GNG12-AS1	1.17559	0.405793	3.90424	8.57026	4.36829	14.159	5.72184	9.01074	2.89789	2.93149	2.90227	2.96978	2.91094	2.93444
DIRAS3	-0.309633	0.210753	847.22	604.679	776.464	695.813	681.853	559.667	9.5827	9.33643	9.51619	9.436	9.42137	9.28392
WLS	-0.0127439	0.956288	7563.49	7407.56	7088.65	7189.73	7352.57	7214.6	12.8631	12.8459	12.8097	12.8213	12.8397	12.8241
RPE65	0.0761799	0.838792	435.323	498.027	371.305	369.145	406.251	411.49	8.72699	8.82005	8.62367	8.61947	8.68098	8.68945
DEPDC1	-0.124103	0.545882	1438.71	1416.95	1457.92	1272.29	1420.92	1271.51	10.462	10.4501	10.4722	10.3672	10.4523	10.3668
DEPDC1-AS1	-0.093223	0.964237	10.7367	10.4748	7.64451	2.02271	5.72184	10.0119	2.97548	2.97382	2.95369	2.91352	2.93976	2.97025
LRRC7	0.224413	0.464896	203.997	240.919	230.427	265.987	238.41	279.333	7.82625	7.91811	7.89325	7.97605	7.9121	8.00575
LRRC40	-0.0619882	0.817062	1039.5	1107.47	1142.31	1034.62	1051.87	954.137	10.031	10.0792	10.1028	10.0275	10.0399	9.96723
SRSF11	-0.0943308	0.68548	3833.97	3331.93	3539.41	3149.36	3161.32	3386.03	11.8288	11.7138	11.7629	11.6687	11.6716	11.7269
ANKRD13C	0.10254	0.653588	1079.52	1256.02	1173.98	1302.63	1252.13	1205.44	10.1546	10.2696	10.2178	10.2978	10.2672	10.2379
HHLA3	-0.0637822	0.87856	261.584	202.829	223.875	224.521	222.198	250.298	7.92215	7.77794	7.83224	7.83368	7.82774	7.89583
CTH	0.0717206	0.867869	204.973	226.636	176.916	209.351	201.218	177.211	7.65304	7.70952	7.57656	7.66452	7.64299	7.57656
ZRANB2	-0.0223516	0.92883	2086.82	2079.72	1965.73	1946.86	2007.41	1940.31	11.0009	10.9981	10.9534	10.9458	10.97	10.9431
ZRANB2-AS2	-0.195029	0.922324	4.8803	4.76125	7.64451	12.1363	12.3973	5.00596	2.93704	2.93597	2.95694	2.98809	2.99057	2.93814
NEGR1	0.0903634	0.972418	2.92818	1.9045	5.46037	5.05678	3.81456	6.00716	2.05097	2.04319	2.06921	2.06658	2.05751	2.07348
LRRIQ3	0.283926	0.834952	11.7127	18.0928	10.9207	9.10221	10.49	13.0155	3.60753	3.65092	3.60245	3.58973	3.599	3.61641
FPGT	-0.0334039	0.933854	307.459	281.866	310.149	334.759	286.092	266.317	8.2363	8.18335	8.24138	8.28961	8.19229	8.15021
ERICH3	-0.427791	0.392307	74.1806	60.944	74.261	52.5905	70.5694	49.0584	6.03684	5.97383	6.03577	5.9328	6.02021	5.91472
CRYZ	-0.10403	0.627943	1311.83	1175.08	1206.74	1145.87	1176.79	1117.33	10.2911	10.2058	10.2262	10.1867	10.2069	10.1677
TYW3	0.00476392	0.990295	488.03	494.218	514.367	520.849	505.43	497.593	8.95424	8.9628	8.99015	8.9989	8.97819	8.96748
SLC44A5	0.271096	0.292335	473.389	672.289	586.443	714.018	610.33	628.749	9.08141	9.32385	9.22622	9.36792	9.25413	9.27529
ACADM	0.0167973	0.952267	1567.55	1709.29	1656.68	1604.01	1751.84	1721.05	10.6553	10.7229	10.6984	10.6732	10.7424	10.7283
DLSTP1	0.0486374	0.973609	10.7367	11.427	14.197	11.1249	14.3046	18.0215	3.71308	3.71773	3.73648	3.71595	3.73752	3.76206
RABGGTB	-0.171858	0.486521	1433.83	1128.42	1171.79	1084.17	1133.88	1107.32	10.3532	10.1662	10.1949	10.1361	10.1698	10.152
ST6GALNAC3	0.352432	0.846485	12.6888	9.52251	3.27622	12.1363	4.7682	5.00596	3.01282	2.99087	2.94746	3.00862	2.95667	2.95878
PIGK	0.054785	0.838209	915.545	983.675	970.853	946.63	853.508	914.089	9.84936	9.90338	9.89324	9.87432	9.79759	9.84819
AK5	0.445568	0.854047	4.8803	5.7135	4.36829	3.03407	0.953641	5.00596	1.99961	2.00581	1.99573	1.98611	1.97031	2.00046
ZZZ3	0.161376	0.403443	1241.55	1403.62	1271.17	1486.69	1311.26	1386.65	10.3338	10.4282	10.3519	10.4732	10.3754	10.4186
USP33	0.116891	0.594773	1470.92	1804.52	1683.98	1793.13	1733.72	1703.03	10.6177	10.7768	10.7221	10.7717	10.745	10.7309
FAM73A	0.284903	0.489388	114.199	194.259	158.351	158.783	132.556	139.166	7.09761	7.35466	7.2459	7.24767	7.16178	7.18443
NEXN	-0.175196	0.627449	279.153	204.734	246.809	215.419	197.404	220.262	7.94649	7.76701	7.8715	7.79499	7.74756	7.80722
FUBP1	0.106481	0.66451	2533.85	3085.29	2842.67	3077.56	3238.56	3112.71	11.4113	11.568	11.5021	11.566	11.6076	11.5752
DNAJB4	0.123196	0.672287	359.19	415.181	414.988	469.269	416.741	412.491	8.60177	8.69509	8.69476	8.77775	8.69758	8.69079
IFI44L	0.0431227	0.913168	395.304	373.282	344.003	340.827	372.874	432.515	8.58679	8.54935	8.49806	8.49186	8.54864	8.64698
IFI44	0.0939898	0.787461	348.454	317.1	279.571	328.691	279.417	323.385	8.3559	8.29604	8.22044	8.31843	8.21908	8.30824
ADGRL2	0.308507	0.179647	3282.49	4917.42	4039.58	5194.33	4374.35	4373.21	11.8603	12.1849	12.0236	12.2308	12.0881	12.0879
TTLL7	0.316853	0.237059	387.496	590.395	493.617	609.848	531.178	558.666	8.83686	9.11907	8.99421	9.14214	9.04421	9.07948
PRKACB	0.258276	0.106588	1457.26	1870.22	1479.76	1815.38	1544.9	1675	10.5859	10.782	10.5979	10.7579	10.6308	10.6939
SAMD13	0.193569	0.724673	76.1327	62.8486	65.5244	88.9994	67.7085	88.105	6.22892	6.16695	6.18118	6.28505	6.19005	6.28137
RPF1	-0.237742	0.224017	1550.96	1212.22	1397.85	1179.24	1320.79	1229.46	10.4886	10.2963	10.4059	10.2756	10.362	10.3071
GNG5	-0.175763	0.49524	3046.28	2324.44	2429.86	2287.69	2268.71	2244.67	11.43	11.2092	11.2446	11.1967	11.19	11.1817
SPATA1	0.767568	0.722645	5.85636	5.7135	0	4.04543	3.81456	7.00835	2.15508	2.15413	2.11339	2.14194	2.14017	2.16321
CTBS	0.262013	0.448762	173.739	213.304	226.059	257.896	180.238	223.266	7.62055	7.72851	7.76052	7.8379	7.63875	7.75394
LINC01461	-0.0173678	0.994581	2.92818	2.85675	6.55244	8.09085	7.62913	6.00716	2.47837	2.47765	2.50455	2.51566	2.51271	2.50086
SSX2IP	0.202127	0.404087	616.87	805.604	761.175	805.04	678.039	752.897	9.39671	9.58864	9.54633	9.58791	9.46278	9.53843
MCOLN2	0.19509	0.585285	176.667	195.211	140.877	180.021	159.258	171.204	7.43043	7.48382	7.32167	7.44008	7.37793	7.41425
MCOLN3	0.429772	0.687	22.4494	21.9018	9.82866	18.2044	11.4437	19.0227	4.13217	4.12892	4.05058	4.10462	4.05929	4.10995
WDR63	-0.498836	0.616194	18.5451	13.3315	19.6573	17.1931	19.0728	10.0119	4.03774	4.00287	4.04414	4.02877	4.04135	3.9808
SYDE2	0.550122	0.324899	33.1861	78.0846	58.972	73.829	52.4502	59.0704	5.74186	5.96989	5.878	5.94901	5.8449	5.87851
C1orf52	-0.0869897	0.726467	693.979	649.435	657.428	604.791	645.615	625.746	9.3869	9.33893	9.34762	9.28861	9.33471	9.31251
BCL10	0.0567005	0.854047	384.568	423.752	398.607	403.531	390.039	392.468	8.61567	8.67967	8.63902	8.64707	8.6248	8.6289
DDAH1	-0.0420998	0.853591	4901.78	5016.46	5367.54	5265.12	5418.59	4954.9	12.2902	12.309	12.3644	12.3486	12.3723	12.299
CYR61	-0.581149	0.000200653	1379.17	983.675	1252.61	838.414	1203.49	740.883	10.2487	9.98558	10.171	9.86952	10.1401	9.78327
ZNHIT6	0.0418426	0.880201	955.563	982.723	1006.89	969.891	997.508	1094.3	9.93202	9.95295	9.97123	9.94316	9.96419	10.0347
COL24A1	0.668066	0.712533	3.90424	4.76125	5.46037	11.1249	3.81456	5.00596	2.48452	2.49073	2.49594	2.53585	2.48374	2.49262
ODF2L	0.0725804	0.842253	280.129	338.049	358.2	313.52	318.516	353.421	8.25743	8.37232	8.4088	8.32524	8.33488	8.40064
SH3GLB1	0.0887715	0.659741	2664.64	3093.86	2791.34	2976.42	2932.45	2850.4	11.4303	11.5505	11.4673	11.519	11.5069	11.4841
2015-09-01	-0.0720234	0.752735	4060.41	3645.22	3600.57	3412.32	3506.54	3566.25	11.9173	11.8287	11.8187	11.7754	11.7973	11.811
HS2ST1	0.139301	0.533501	3106.8	3777.58	3715.23	4084.87	3602.85	3618.31	11.7035	11.8602	11.8466	11.9246	11.8216	11.8251
LINC01140	0.116626	0.930344	30.2579	14.2838	10.9207	22.2498	14.3046	24.0286	4.33611	4.2336	4.21343	4.28575	4.23376	4.29704
LMO4	-0.116388	0.550271	6272.16	5247.85	5904.84	5390.53	5718.98	5870.99	12.5587	12.4124	12.5086	12.4341	12.4823	12.5039
PKN2-AS1	-0.626633	0.665212	9.7606	4.76125	8.73659	8.09085	10.49	6.00716	3.00519	2.96927	2.99773	2.99337	3.01046	2.97862
PKN2	0.174761	0.527359	1268.88	1772.14	1568.22	1800.21	1769	1626.94	10.4785	10.7352	10.6389	10.7477	10.7338	10.6675
GTF2B	-0.0712674	0.815968	606.134	541.831	630.126	567.371	514.012	555.662	9.19603	9.11718	9.22341	9.14925	9.08113	9.13472
CCBL2	-0.0621858	0.835417	1070.74	915.113	1033.1	1022.48	880.21	920.096	9.99815	9.8796	9.97053	9.96281	9.85104	9.8837
RBMXL1	0.0846709	0.758756	485.102	567.541	497.985	529.951	543.575	521.621	8.98062	9.08924	8.99863	9.04105	9.0588	9.0301
GBP1	-0.377426	0.571566	40.0185	37.1378	42.5909	25.2839	42.9138	34.0406	5.22344	5.20713	5.23675	5.1382	5.23984	5.18944
GBP2	0.650766	0.288954	31.2339	43.8035	27.3018	45.511	25.7483	43.0513	5.14105	5.21296	5.11954	5.22148	5.10793	5.20819
LRRC8B	0.268996	0.353386	1023.89	1557.88	1346.53	1645.48	1508.66	1470.75	10.2251	10.5416	10.4279	10.5852	10.5162	10.4962
FLJ27354	0.686702	0.394412	16.593	25.7108	17.4732	26.2953	18.1192	32.0382	4.46138	4.51962	4.46839	4.52282	4.47107	4.55764
LRRC8C	0.214903	0.523486	209.853	319.004	266.466	298.35	295.629	278.332	7.95649	8.20029	8.09006	8.15787	8.15249	8.11568
LRRC8D	0.104907	0.564963	2478.22	2781.52	2601.32	2800.45	2670.19	2752.28	11.3254	11.4177	11.3639	11.4232	11.3848	11.4092
GEMIN8P4	0.00264036	0.997469	35.1382	40.9468	38.2226	37.4202	47.682	43.0513	5.30634	5.3391	5.32425	5.31949	5.37615	5.3506
ZNF326	-0.0711479	0.750949	1875.01	1710.24	1751.69	1613.11	1724.18	1770.11	10.8239	10.7511	10.7699	10.7057	10.7575	10.7782
ZNF644	0.235522	0.307708	1439.69	1934.02	1705.82	2072.27	1834.8	1857.21	10.6418	10.8704	10.7713	10.926	10.8284	10.838
HFM1	-0.200863	0.92377	7.80848	8.57026	4.36829	10.1136	11.4437	2.00239	2.8876	2.89308	2.86383	2.90362	2.9134	2.84598
CDC7	-0.0317747	0.904807	1454.33	1481.7	1384.75	1398.71	1486.73	1351.61	10.4929	10.5075	10.455	10.4626	10.5102	10.4363
TGFBR3	0.231164	0.539542	171.787	259.964	256.637	290.259	264.158	262.313	7.76323	7.98602	7.9781	8.0525	7.99556	7.9912
EPHX4	0.307797	0.772637	22.4494	14.2838	18.5652	22.2498	14.3046	32.0382	4.37168	4.31808	4.34715	4.37028	4.31824	4.43069
SETSIP	-0.359541	0.629062	81.9891	39.0423	56.7878	52.5905	31.4701	41.0489	5.79678	5.58004	5.67378	5.65311	5.53696	5.59188
KIAA1107	0.487095	0.650871	9.7606	18.0928	12.0128	22.2498	16.2119	13.0155	3.88827	3.94461	3.90459	3.97093	3.93205	3.91066
GLMN	-0.121395	0.712781	363.094	291.389	298.136	297.339	287.046	283.338	8.35779	8.21857	8.23265	8.23094	8.2095	8.20192
RPAP2	-0.0702581	0.827619	360.166	359.951	400.791	338.804	372.874	380.453	8.51082	8.51041	8.57992	8.47245	8.53314	8.54615
EVI5	0.259302	0.268998	898.952	1251.26	1075.69	1258.13	1002.28	1052.25	9.94358	10.1933	10.0764	10.1974	10.0232	10.0597
RPL5	-0.134171	0.582374	22017	17854.7	19478.2	17216.3	16572.4	17839.3	14.3199	14.1434	14.2159	14.1134	14.0822	14.1427
FAM69A	0.331435	0.0515186	665.673	833.219	752.439	944.607	693.297	878.046	9.50317	9.66527	9.59047	9.76024	9.53159	9.70451
MTF2	0.0801509	0.75482	626.631	619.915	621.39	652.325	578.86	658.785	9.29064	9.28298	9.28471	9.31937	9.23485	9.32648
TMED5	0.14249	0.416364	3039.45	3604.27	3231.44	3438.61	3189.93	3399.05	11.6249	11.7627	11.6738	11.7242	11.6634	11.7147
CCDC18	-0.150461	0.564719	502.671	424.704	461.947	398.474	442.489	444.53	8.8812	8.76665	8.82277	8.72545	8.79396	8.79705
LOC100131564	0.376954	0.531434	33.1861	48.5648	39.3146	49.5565	43.8675	53.0632	5.41257	5.49772	5.44816	5.50257	5.47225	5.52096
DR1	-0.039276	0.867639	1745.2	1775.95	1737.49	1692	1776.63	1649.97	10.7631	10.7769	10.7596	10.7388	10.7772	10.7192
FNBP1L	0.0206509	0.952251	1473.85	1735.95	1762.61	1786.06	1933.98	1723.05	10.6336	10.7599	10.7719	10.7823	10.846	10.754
BCAR3	-0.165743	0.662895	382.616	326.622	509.998	462.19	506.383	458.546	8.68576	8.58779	8.87782	8.81029	8.87388	8.80494
DNTTIP2	-0.119336	0.587615	2510.43	2130.18	2231.11	2021.7	2090.38	2137.55	11.205	11.0725	11.1094	11.0314	11.0576	11.0753
GCLM	-0.117918	0.642771	660.793	562.78	643.231	591.643	567.416	569.679	9.29614	9.1819	9.27622	9.21693	9.18761	9.19048
ARHGAP29	-0.366303	0.423152	98.5821	99.0341	111.391	73.829	100.132	67.0799	6.54121	6.54321	6.59009	6.43655	6.54766	6.40605
ABCD3	-0.0128293	0.956547	3462.09	3475.72	3449.86	3454.79	3429.29	3318.95	11.7518	11.755	11.7489	11.7501	11.7441	11.7177
F3	-0.104288	0.701357	413.85	413.277	432.461	388.361	448.211	402.48	8.69731	8.69638	8.72635	8.65598	8.75084	8.67905
LINC01057	-0.0203883	0.993112	5.85636	6.66576	5.46037	9.10221	6.67549	2.00239	2.57274	2.57863	2.57002	2.59569	2.57869	2.54482
SLC44A3	0.199506	0.859814	17.5691	30.472	22.9335	16.1817	16.2119	18.0215	4.31677	4.39883	4.3507	4.30798	4.30765	4.31985
CNN3	-0.248156	0.0696737	11401.4	9435.85	11278.9	9643.28	10510.1	8865.56	13.4066	13.2494	13.3975	13.2672	13.3383	13.1989
LOC729970	-0.110983	0.814105	165.93	156.169	172.548	147.658	126.834	126.15	7.27055	7.24014	7.28937	7.21275	7.14255	7.14084
ALG14	0.0214009	0.962637	250.848	204.734	204.218	228.567	209.801	242.289	7.86878	7.75396	7.75354	7.81486	7.76723	7.84827
TMEM56	0.408185	0.671083	23.4255	41.899	29.486	26.2953	13.351	19.0227	4.65213	4.76351	4.68868	4.66996	4.58642	4.62447
RWDD3	-0.330584	0.516102	143.481	85.7026	128.865	108.215	80.1058	86.1026	6.84857	6.62892	6.79507	6.71989	6.60507	6.63142
PTBP2	0.0660929	0.832933	361.142	377.091	352.74	384.315	355.708	358.427	8.50451	8.53247	8.48974	8.54471	8.49479	8.49971
DPYD	0.0486791	0.872886	767.183	919.874	866.014	895.05	905.959	810.966	9.66451	9.79831	9.753	9.77761	9.7868	9.70471
LOC729987	0.389545	0.863873	1.95212	5.7135	4.36829	3.03407	5.72184	7.00835	2.19097	2.21868	2.20888	2.19914	2.21873	2.2278
SNX7	-0.108304	0.678191	1326.47	1112.23	1216.57	1128.67	1045.19	1087.3	10.2784	10.142	10.2105	10.1532	10.0953	10.1249
LPPR5	-0.121401	0.591713	844.292	796.082	846.357	785.824	802.966	709.846	9.68082	9.63723	9.6824	9.62773	9.64357	9.55448
LPPR4	0.266472	0.470758	154.218	189.498	151.798	231.601	189.775	176.21	7.4215	7.52579	7.41565	7.63753	7.52657	7.48769
PALMD	0.021801	0.986326	17.5691	20.9495	24.0256	32.3634	34.3311	24.0286	4.61993	4.64131	4.66121	4.71126	4.72378	4.66097
FRRS1	-0.259493	0.614662	69.3003	76.1801	76.4451	58.6587	87.7349	60.0716	6.14525	6.17698	6.17739	6.09512	6.22831	6.10177
AGL	0.235186	0.443979	960.443	1416	1274.45	1560.52	1451.44	1362.62	10.1343	10.4243	10.3428	10.5014	10.4438	10.3943
SLC35A3	0.0630255	0.838792	382.616	418.038	406.251	438.929	414.834	400.477	8.6344	8.69229	8.67342	8.72482	8.68718	8.66401
HIAT1	0.113285	0.601236	1052.19	1228.4	1201.28	1268.24	1161.53	1196.43	10.12	10.2373	10.2201	10.262	10.1943	10.217
SASS6	0.0634883	0.865819	277.201	292.341	285.031	316.555	264.158	254.303	8.12679	8.15901	8.14344	8.20811	8.09819	8.07643
TRMT13	-0.0271047	0.945767	387.496	342.81	300.32	333.748	362.383	355.423	8.50935	8.42992	8.34953	8.41316	8.46552	8.45292
LRRC39	0.136905	0.937068	9.7606	10.4748	4.36829	8.09085	14.3046	13.0155	3.3228	3.3278	3.28627	3.31126	3.35433	3.34511
DBT	0.105512	0.703012	616.87	766.562	706.571	774.699	776.264	717.855	9.3873	9.54264	9.48324	9.55032	9.55196	9.49458
RTCA-AS1	-0.188367	0.846485	20.4973	30.472	31.6701	18.2044	34.3311	27.0322	4.71187	4.77356	4.77955	4.69792	4.79666	4.75254
RTCA	-0.126418	0.618652	800.37	715.14	798.306	713.006	676.131	654.78	9.57441	9.49165	9.57208	9.48952	9.45139	9.4289
CDC14A	-0.00192323	0.996781	187.404	203.782	168.179	197.214	211.708	166.198	7.55675	7.60201	7.50233	7.58388	7.62324	7.49564
GPR88	0.281052	0.805803	16.593	19.045	12.0128	17.1931	14.3046	16.0191	3.99328	4.0096	3.96358	3.99714	3.97793	3.98946
VCAM1	-0.356383	0.581158	52.7073	42.8513	44.775	27.3066	56.2648	50.0596	5.54577	5.49303	5.50372	5.40599	5.56454	5.53169
EXTL2	0.0795579	0.7225	1112.71	1266.49	1229.67	1270.26	1210.17	1216.45	10.181	10.2797	10.2569	10.282	10.2447	10.2486
SLC30A7	0.228505	0.367809	511.456	638.008	524.195	612.882	480.635	524.625	9.04873	9.20517	9.0658	9.1756	9.0067	9.06618
DPH5	-0.0928681	0.762565	880.406	726.567	722.953	719.074	667.549	683.815	9.65293	9.50954	9.50598	9.50205	9.44874	9.46598
LOC102606465	-0.308825	0.447933	199.116	136.172	140.877	118.329	141.139	134.16	7.3388	7.14428	7.16041	7.08291	7.16102	7.13772
S1PR1	0.0503112	0.936293	86.8694	81.8936	92.8262	83.9426	94.4104	118.141	6.5105	6.489	6.53539	6.49835	6.54197	6.63491
COL11A1	0.310955	0.296708	7018.85	10444.3	10369.2	12380	10543.5	11825.1	13.025	13.3421	13.3361	13.4853	13.3499	13.4462
RNPC3	0.0708917	0.88091	154.218	153.312	127.773	137.544	147.814	161.192	7.22202	7.21922	7.13555	7.16768	7.20141	7.24386
AMY2B	0.529244	0.542449	21.4733	31.4243	17.4732	20.2271	14.3046	25.0298	4.43222	4.49437	4.40749	4.42436	4.38527	4.45447
PRMT6	0.0911656	0.683529	1115.64	1257.92	1160.87	1261.16	1262.62	1251.49	10.1833	10.2748	10.2134	10.2767	10.2776	10.2708
NTNG1	-0.201794	0.840644	18.5451	19.045	28.3939	27.3066	30.5165	21.025	4.55304	4.556	4.61388	4.60797	4.62805	4.56908
VAV3	-0.137972	0.624255	449.964	482.791	471.776	418.702	534.039	421.502	8.83416	8.88197	8.86601	8.78676	8.95254	8.79105
SLC25A24	-0.119088	0.66897	448.012	427.561	491.433	473.315	472.052	398.475	8.8126	8.78143	8.87521	8.84975	8.84807	8.7358
FAM102B	0.212519	0.515303	500.719	726.567	698.927	826.278	700.926	648.773	9.19785	9.45614	9.42758	9.55214	9.42982	9.37424
PRPF38B	-0.137414	0.51959	2150.26	1843.56	1986.48	1718.29	1993.11	2011.4	11.0065	10.884	10.9429	10.8295	10.9455	10.9528
STXBP3	-0.0251327	0.925815	1236.67	1240.78	1367.28	1292.51	1278.83	1281.53	10.2968	10.2993	10.3742	10.3306	10.3225	10.3241
AKNAD1	-0.361792	0.549634	55.6354	38.09	42.5909	44.4997	56.2648	38.0453	5.56783	5.47347	5.49921	5.50911	5.5714	5.47384
GPSM2	0.0646859	0.74215	3023.84	3276.69	3080.74	3109.92	2975.36	3108.7	11.5769	11.642	11.592	11.5996	11.564	11.5992
CLCC1	0.0215574	0.940286	1163.46	1296.97	1215.48	1248.01	1254.04	1142.36	10.216	10.2996	10.2494	10.2697	10.2734	10.2023
WDR47	0.0836923	0.753572	1304.02	1559.79	1569.31	1619.18	1636.45	1599.91	10.4636	10.6008	10.6055	10.6301	10.6385	10.6207
TAF13	-0.0253807	0.936296	530.977	537.069	537.3	504.667	509.244	507.605	9.0383	9.04628	9.04637	9.00332	9.00942	9.00727
TMEM167B	0.0308028	0.909234	1029.74	1044.62	1068.05	1095.3	1013.72	1038.24	10.0202	10.031	10.0477	10.067	10.0083	10.0264
SCARNA2	0.46243	0.846485	1.95212	5.7135	3.27622	6.06814	4.7682	2.00239	1.97151	1.99931	1.98155	2.00156	1.99235	1.97203
C1orf194	-0.262661	0.828719	26.3536	18.0928	28.3939	13.1476	9.53641	22.0262	4.3227	4.26966	4.3333	4.23737	4.21169	4.29511
KIAA1324	-0.216034	0.763731	41.9706	30.472	42.5909	42.477	54.3575	47.0561	5.42133	5.35561	5.42483	5.42415	5.48802	5.44887
SARS	-0.159155	0.437882	5956.9	4931.71	5493.13	4665.39	5322.27	5423.46	12.467	12.3115	12.3995	12.2669	12.3735	12.389
CELSR2	0.107581	0.896231	2048.75	3261.46	3353.76	3503.34	4029.13	3397.05	11.3042	11.6624	11.685	11.7208	11.8376	11.6955
PSRC1	-0.41685	0.000823811	5075.51	3590.94	4477.5	3303.09	4351.46	3521.2	12.1664	11.8813	12.0608	11.8155	12.0373	11.8658
MYBPHL	-0.985779	0.441212	10.7367	4.76125	14.197	9.10221	12.3973	5.00596	3.22754	3.18478	3.25006	3.21609	3.23926	3.18714
SORT1	-0.00268138	0.99308	8433.16	9484.42	9954.25	9725.2	10125.8	9250.02	13.1151	13.2112	13.2513	13.232	13.2656	13.1905
PSMA5	-0.210202	0.366398	3179.03	2392.05	2735.64	2374.66	2465.16	2476.95	11.5073	11.2761	11.3834	11.2704	11.2999	11.3037
SYPL2	0.179625	0.80613	36.1142	39.9945	37.1305	47.5337	41.0066	42.0501	5.31851	5.34034	5.32494	5.3813	5.34602	5.35172
ATXN7L2	-0.118776	0.7371	222.542	189.498	198.757	203.283	216.476	195.233	7.72139	7.63358	7.65925	7.67118	7.70593	7.64954
CYB561D1	-0.0477196	0.886058	342.597	331.383	340.727	326.668	340.45	332.396	8.40383	8.3828	8.40025	8.37392	8.39986	8.38475
AMIGO1	0.418482	0.333813	71.2524	97.1296	75.3531	106.192	93.4568	118.141	6.44703	6.55775	6.46734	6.59356	6.54263	6.63953
GNAI3	-0.0708768	0.737162	3967.69	3541.42	3687.93	3592.34	3507.49	3494.16	11.8984	11.8056	11.8384	11.8171	11.7978	11.7947
GNAT2	-1.02271	0.593066	7.80848	4.76125	4.36829	2.02271	5.72184	2.00239	2.1773	2.15528	2.15241	2.13534	2.16233	2.13512
AMPD2	-0.115671	0.570055	1574.39	1533.12	1515.8	1438.15	1635.49	1390.66	10.5943	10.5735	10.5646	10.5239	10.6245	10.4982
GSTM4	-0.0755435	0.749971	1111.73	992.245	1111.73	1079.12	1145.32	1126.34	10.1074	10.0218	10.1073	10.0847	10.1302	10.1173
GSTM2	0.179621	0.563721	243.039	259.012	251.177	261.941	206.94	272.324	7.94438	7.98156	7.96336	7.98803	7.85512	8.0113
GSTM3	-0.0959235	0.719678	1957.98	1635.97	1683.98	1587.83	1512.47	1598.9	10.8284	10.6849	10.7076	10.6617	10.6241	10.6671
CSF1	-0.236608	0.198166	1410.41	1256.02	1358.54	1102.38	1370.38	1154.38	10.3931	10.3028	10.3635	10.2045	10.3705	10.2388
AHCYL1	0.0755851	0.717414	3437.68	3874.71	3734.89	3857.31	3920.42	3957.72	11.8101	11.9066	11.8767	11.9029	11.9162	11.924
STRIP1	0.0398201	0.881265	1038.53	1077	1006.89	1107.44	1122.44	1073.28	10.0411	10.0686	10.0182	10.0898	10.1002	10.066
LOC440600	-0.46133	0.652409	24.4015	16.1883	15.289	12.1363	17.1655	13.0155	4.08299	4.02962	4.02392	4.00274	4.03615	4.00855
RBM15	-0.0104643	0.980618	315.268	390.423	400.791	359.032	396.715	354.422	8.42834	8.56359	8.58031	8.5092	8.57418	8.50098
SLC16A4	0.0910296	0.878079	117.127	110.461	167.087	187.101	137.324	151.18	7.07648	7.05189	7.24085	7.30118	7.14642	7.19205
LAMTOR5	-0.112658	0.669391	1470.92	1129.37	1359.63	1253.07	1237.83	1380.64	10.4418	10.2385	10.3798	10.3169	10.3075	10.3918
KCNA2	0.241579	0.884288	50.7551	153.312	141.97	180.021	228.874	165.197	6.83869	7.23133	7.1946	7.31344	7.45145	7.26863
LRIF1	0.0292949	0.921167	772.064	769.419	801.582	787.847	755.283	818.976	9.60344	9.60092	9.6309	9.61826	9.58741	9.64685
DRAM2	-0.0386732	0.917683	427.514	389.471	384.41	394.429	360.476	357.426	8.65856	8.59664	8.58811	8.60487	8.54673	8.54155
CEPT1	-0.0650694	0.825397	485.102	460.889	481.604	460.167	453.933	436.52	8.88637	8.85149	8.88116	8.85045	8.84123	8.81526
DENND2D	0.113002	0.934877	17.5691	17.1405	9.82866	18.2044	15.2583	11.0131	3.90985	3.90714	3.85899	3.91376	3.89451	3.86597
CHI3L2	-0.0263556	0.97654	46.8509	37.1378	44.775	45.511	31.4701	38.0453	5.37512	5.32126	5.36308	5.36758	5.2885	5.32663
PIFO	-0.179927	0.814252	43.9227	29.5198	40.4067	37.4202	40.0529	43.0513	5.3123	5.22985	5.29254	5.27608	5.29087	5.30734
OVGP1	-0.323574	0.759705	19.5212	18.0928	16.3811	16.1817	21.9337	12.0143	4.13116	4.12188	4.11083	4.10935	4.14696	4.08165
WDR77	-0.0982483	0.75556	2217.61	1899.74	1623.91	1639.41	1757.56	1692.02	10.981	10.8554	10.7326	10.7397	10.7938	10.7642
ATP5F1	-0.133396	0.564987	7465.89	6104.88	6347.13	5841.59	5889.69	6016.17	12.7591	12.5913	12.6232	12.5554	12.562	12.5793
C1orf162	-0.368113	0.857773	8.78454	6.66576	5.46037	2.02271	4.7682	6.00716	2.51195	2.49686	2.48813	2.46325	2.483	2.49201
LINC01160	-0.16308	0.956353	5.85636	5.7135	4.36829	5.05678	1.90728	0	1.94193	1.94102	1.93087	1.93597	1.91271	1.89881
RAP1A	0.0679207	0.766241	2007.76	2052.1	2067.29	2143.06	1830.99	1994.38	10.9734	10.9908	10.9966	11.0255	10.9011	10.9681
FAM212B	-0.163213	0.433525	4688.02	4584.14	5019.17	4474.24	5678.93	4682.58	12.215	12.1968	12.2708	12.1773	12.3738	12.2141
FAM212B-AS1	-0.0927026	0.781906	302.579	263.773	259.913	265.987	280.37	261.311	8.15285	8.06963	8.06142	8.07467	8.1061	8.06426
DDX20	-0.065022	0.787131	1018.03	964.63	959.932	963.823	988.925	908.082	9.95615	9.91541	9.91178	9.91479	9.93417	9.87051
KCND3	0.216562	0.834192	533.905	1039.86	943.551	1190.37	1355.12	1061.26	9.53013	9.99145	9.91837	10.0962	10.2006	10.007
LOC643355	-0.2341	0.647726	131.768	113.318	97.1945	71.8063	97.2714	92.1097	6.76381	6.69629	6.63324	6.52694	6.63322	6.61247
CTTNBP2NL	0.198924	0.504138	994.606	1383.62	1330.15	1474.56	1466.7	1493.78	10.1706	10.4169	10.3864	10.4668	10.4627	10.4771
WNT2B	-0.0665737	0.967276	12.6888	15.236	9.82866	6.06814	12.3973	12.0143	3.51708	3.53461	3.49778	3.47136	3.51514	3.51241
ST7L	0.0821019	0.796469	296.722	303.768	306.873	329.702	296.582	319.381	8.24579	8.26008	8.2664	8.31102	8.24545	8.29109
CAPZA1	-0.0238897	0.925462	3221	3106.24	3339.56	3311.18	3058.33	3042.63	11.6448	11.6155	11.6741	11.6672	11.603	11.5989
MOV10	-0.017389	0.950124	1063.91	1044.62	1062.59	1003.27	1011.81	1052.25	10.0393	10.0254	10.0383	9.99502	10.0013	10.0309
RHOC	-0.126079	0.564987	6229.22	5059.31	5684.24	5027.45	5345.16	5727.82	12.5285	12.3572	12.4522	12.3522	12.4018	12.4586
PPM1J	0.0883028	0.92377	36.1142	38.09	32.7622	32.3634	28.6092	33.0394	5.08052	5.09204	5.06118	5.05876	5.03622	5.06267
SLC16A1	0.0784392	0.651629	6997.38	7629.43	6988.18	7243.33	7121.79	7413.83	12.7929	12.8642	12.7918	12.8212	12.8073	12.8405
SLC16A1-AS1	-0.0966142	0.907911	42.9467	36.1855	39.3146	38.4315	38.1456	38.0453	5.30203	5.26398	5.28172	5.27686	5.27519	5.27469
LOC100996251	-0.383783	0.880972	4.8803	0.952251	3.27622	5.05678	4.7682	4.00477	1.9393	1.90998	1.92767	1.94047	1.93854	1.93286
LRIG2	0.377046	0.280768	168.858	312.338	242.44	297.339	265.112	268.32	7.78123	8.12428	7.97114	8.09252	8.02289	8.02994
MAGI3	0.189634	0.551423	417.754	605.631	536.208	612.882	621.774	578.689	8.93293	9.18354	9.09798	9.19186	9.20252	9.15098
PHTF1	-0.143949	0.48559	1161.51	1082.71	1298.48	1142.83	1246.41	1128.34	10.1896	10.1365	10.2756	10.1773	10.2439	10.1676
RSBN1	0.151649	0.521689	568.067	669.432	649.784	701.881	599.84	646.771	9.23631	9.35228	9.33066	9.38663	9.274	9.3274
BCL2L15	-0.77033	0.689841	10.7367	3.809	7.64451	3.03407	1.90728	5.00596	2.44776	2.39777	2.42504	2.3924	2.38359	2.40667
AP4B1	-0.0384982	0.920365	473.389	423.752	416.08	396.452	374.781	410.489	8.78644	8.71113	8.69895	8.66734	8.63094	8.69004
DCLRE1B	-0.0495865	0.85318	832.58	817.983	780.832	805.04	872.581	779.929	9.68595	9.67286	9.63897	9.66113	9.72101	9.63799
HIPK1	0.234918	0.496919	1485.56	2433	2013.78	2432.31	2553.85	2258.69	10.7951	11.1759	11.0248	11.1756	11.2157	11.1156
OLFML3	-0.13695	0.846485	51.7312	54.2783	53.5116	36.4088	56.2648	56.0668	5.68276	5.696	5.6916	5.60118	5.7062	5.70487
SYT6	0.209691	0.404396	615.894	770.371	554.773	696.825	677.085	670.799	9.31957	9.48225	9.24844	9.4078	9.38704	9.38027
TRIM33	0.103465	0.643913	1839.87	2202.56	2071.66	2250.27	2145.69	2054.45	10.9297	11.0715	11.0225	11.0887	11.0505	11.0159
BCAS2	-0.0457414	0.864838	1213.24	1092.23	1206.74	1148.9	1069.03	1138.36	10.2049	10.1246	10.2006	10.163	10.1084	10.156
NRAS	0.116119	0.521689	3608.5	4113.72	3766.56	4085.88	3685.82	3787.51	11.8563	11.9629	11.8908	11.9572	11.8733	11.8953
CSDE1	0.0931839	0.594116	17656	20215.3	18805.5	19799.3	19326.5	19495.2	14.1598	14.2719	14.2117	14.2545	14.2343	14.2416
SIKE1	0.173272	0.580452	262.56	328.527	328.714	378.247	336.635	339.404	8.22412	8.3583	8.35863	8.44894	8.37371	8.37882
VANGL1	0.118754	0.756899	193.26	255.203	236.98	264.975	272.741	243.29	7.80215	7.95579	7.91301	7.97783	7.99564	7.92784
ATP1A1	0.171976	0.242638	8781.62	10032.9	8891.66	10034.7	9124.43	10123.1	13.1482	13.258	13.1583	13.2582	13.1794	13.2655
ATP1A1-AS1	-0.155782	0.921906	13.6648	15.236	6.55244	12.1363	20.0265	9.01074	3.68197	3.69271	3.63459	3.67162	3.72466	3.65024
CD58	-0.113888	0.810649	140.553	127.602	119.036	119.34	119.205	103.123	6.98995	6.94511	6.91439	6.91536	6.91479	6.85497
IGSF3	0.0452569	0.902402	634.439	782.75	858.37	788.858	827.76	821.979	9.46344	9.61274	9.68093	9.61844	9.65414	9.64883
PTGFRN	0.17991	0.425686	4708.52	6054.41	5613.26	6210.74	6021.29	6248.44	12.3329	12.536	12.4738	12.5571	12.5314	12.5622
CD101	0.026138	0.968569	86.8694	77.1323	75.3531	82.9312	66.7549	73.0871	6.30913	6.26638	6.25857	6.29182	6.21866	6.24822
LOC101929099	-0.658923	0.660256	12.6888	6.66576	7.64451	4.04543	7.62913	7.00835	2.96193	2.91947	2.92652	2.90096	2.92642	2.92203
TTF2	0.0683592	0.833774	721.309	912.256	850.725	897.073	963.177	849.012	9.62371	9.79492	9.74281	9.78222	9.8362	9.74128
TRIM45	0.432497	0.184365	123.96	142.838	113.576	173.953	124.927	173.206	7.08291	7.14751	7.04782	7.24564	7.08607	7.24355
VTCN1	1.24081	0.524242	1.95212	6.66576	1.09207	8.09085	4.7682	4.00477	2.12971	2.16434	2.1244	2.17406	2.15045	2.14488
MAN1A2	0.434283	0.525771	777.92	1566.45	1341.07	1830.56	1598.3	1625.94	10.0415	10.5497	10.4285	10.6756	10.5657	10.5793
FAM46C	1.85727	0.0239742	6.83242	26.663	3.27622	24.2726	7.62913	14.0167	3.72045	3.85422	3.69806	3.8374	3.72574	3.77039
GDAP2	-0.0523107	0.885159	339.669	385.662	377.857	357.009	384.317	319.381	8.45531	8.53699	8.52316	8.48683	8.53468	8.41741
WDR3	0.0324853	0.893379	2634.39	2937.69	2754.21	2724.59	2790.35	2702.22	11.3922	11.4801	11.4278	11.4192	11.4383	11.4126
SPAG17	-0.759847	0.569759	10.7367	7.61801	10.9207	3.03407	13.351	10.0119	3.22016	3.19812	3.22095	3.16585	3.23847	3.21505
TBX15	-0.0610795	0.876672	295.746	350.428	359.292	296.327	380.503	345.412	8.31651	8.42166	8.43724	8.31798	8.47541	8.41235
WARS2	0.180308	0.434475	454.844	518.977	460.855	525.905	460.608	514.613	8.88439	8.97433	8.8935	8.98338	8.89271	8.96832
WARS2-IT1	0.0227839	0.991793	5.85636	8.57026	10.9207	5.05678	3.81456	7.00835	2.76452	2.78411	2.79939	2.75889	2.74946	2.77281
LOC101929147	0.0137982	0.983875	90.7736	88.5593	72.0768	79.8972	80.1058	77.0918	6.38711	6.3779	6.30643	6.3403	6.34113	6.32794
ZNF697	0.225122	0.440433	287.938	334.24	318.885	410.611	322.331	341.407	8.29476	8.38584	8.35686	8.52036	8.3631	8.39923
PHGDH	-0.0931001	0.68336	6105.26	5344.98	5287.82	4880.81	5303.2	5427.47	12.4985	12.3883	12.3795	12.3146	12.3819	12.4008
NOTCH2	0.273347	0.714288	2594.37	5120.25	4311.51	5093.19	5434.8	4701.6	11.704	12.2355	12.0937	12.231	12.2858	12.1645
SEC22B	0.205398	0.279215	1385.03	1626.44	1478.67	1733.46	1557.3	1738.07	10.5254	10.6495	10.5755	10.7	10.6154	10.7021
NBPF8	0.0747798	0.858538	228.398	262.821	195.481	234.635	268.927	233.278	7.86681	7.94853	7.78425	7.88207	7.9624	7.87878
LINC00623	-0.0277802	0.949893	235.231	241.872	238.072	202.271	206.94	222.265	7.83573	7.85195	7.84213	7.75237	7.7642	7.80361
HIST2H2BA	0.0852697	0.947176	11.7127	18.0928	16.3811	20.2271	26.7019	20.0239	4.18705	4.22942	4.21886	4.24321	4.28473	4.24194
FAM72B	-0.114702	0.757363	182.523	183.784	219.507	180.021	196.45	188.224	7.55579	7.5593	7.65495	7.54883	7.59473	7.57192
SRGAP2C	0.255864	0.49524	272.321	455.176	382.226	442.974	473.959	449.536	8.42771	8.74764	8.63178	8.72879	8.77562	8.73883
FAM72C	-0.495479	0.451514	61.4918	39.9945	45.8671	34.3861	37.192	28.0334	5.46312	5.34874	5.38027	5.31736	5.33284	5.28042
SRGAP2D	0.370246	0.4038	120.055	201.877	184.56	242.726	228.874	245.292	7.40871	7.65515	7.60828	7.75936	7.72569	7.76574
NBPF15	0.159833	0.608689	325.028	418.99	433.553	418.702	416.741	474.565	8.53866	8.69946	8.72199	8.69896	8.69588	8.78392
SRGAP2B	0.0600335	0.865569	268.417	282.818	286.123	288.237	294.675	314.375	8.13061	8.1616	8.1687	8.17308	8.18655	8.22645
FAM72D	-0.0882929	0.880972	96.63	91.4161	86.2738	73.829	78.1985	80.0954	6.44935	6.42787	6.40571	6.35177	6.37069	6.37928
LOC103091866	0.255571	0.796637	16.593	26.663	19.6573	18.2044	24.7947	28.0334	4.44221	4.50643	4.4627	4.453	4.49472	4.51437
NBPF20	-0.207509	0.736238	65.396	64.7531	78.6293	55.6246	52.4502	49.0584	5.94673	5.94375	6.00641	5.89887	5.8823	5.86554
NBPF25P	-0.0755227	0.917583	53.6833	66.6576	65.5244	53.6019	64.8476	54.0644	5.86863	5.93278	5.9263	5.86851	5.92402	5.87075
GPR89A	0.107104	0.818409	111.271	122.84	105.931	114.283	112.53	118.141	6.824	6.86695	6.8044	6.8353	6.82871	6.84954
RNF115	-0.00721287	0.982277	658.841	642.769	650.876	665.472	686.621	678.809	9.36922	9.35157	9.36062	9.3764	9.39901	9.39067
POLR3C	-0.0511877	0.845542	1096.12	1050.33	1003.62	964.834	995.601	972.158	10.0445	10.0119	9.97747	9.948	9.9714	9.95361
NUDT17	0.313365	0.749641	27.3297	25.7108	14.197	21.2385	16.2119	25.0298	4.46869	4.45887	4.38662	4.43052	4.39772	4.45424
PIAS3	0.035265	0.90494	787.681	847.503	790.661	841.449	894.515	846.008	9.66213	9.71591	9.66509	9.71057	9.75631	9.71457
ITGA10	0.77736	0.566448	8.78454	12.3793	4.36829	10.1136	5.72184	10.0119	3.10037	3.12569	3.07011	3.10957	3.0784	3.1089
PEX11B	-0.0608006	0.847147	398.233	372.33	434.645	409.599	423.416	422.503	8.65988	8.6164	8.71755	8.67835	8.70041	8.69888
GNRHR2	0.371327	0.840644	3.90424	11.427	8.73659	4.04543	5.72184	8.00954	2.77487	2.82888	2.80912	2.77618	2.78799	2.80442
RBM8A	-0.0294768	0.897615	4637.26	4353.69	4324.61	4279.05	4375.3	4435.28	12.1463	12.0946	12.0892	12.0806	12.0987	12.1098
LIX1L	0.0564616	0.832933	1327.44	1476.94	1578.05	1585.81	1476.24	1492.78	10.4513	10.5332	10.5849	10.5889	10.5328	10.5415
ANKRD34A	-0.0259084	0.962448	134.696	160.93	185.652	180.021	203.125	173.206	7.31079	7.39417	7.46684	7.45115	7.51673	7.43127
POLR3GL	-0.0515335	0.8726	955.563	839.885	993.787	870.778	918.356	1056.26	9.88662	9.79124	9.91607	9.81771	9.85689	9.96283
TXNIP	-0.15915	0.445014	5769.49	5419.26	5280.17	4658.31	5384.26	4639.53	12.4278	12.3757	12.3543	12.2526	12.3704	12.2493
LOC101928979	0.0260141	0.984807	14.6409	19.045	20.7494	25.2839	22.8874	15.0179	4.25716	4.28607	4.29681	4.32547	4.31094	4.25993
NBPF10	-0.117832	0.925884	11.7127	40.9468	41.4988	23.2612	42.9138	24.0286	4.80597	4.98609	4.98655	4.8808	4.99728	4.88539
NOTCH2NL	-0.066717	0.858283	233.278	227.588	245.716	215.419	244.132	247.295	7.87384	7.85983	7.90335	7.8297	7.90001	7.90735
CH17-408M7.1	-0.0807971	0.948755	15.617	15.236	25.1177	16.1817	18.1192	24.0286	4.22289	4.22015	4.28277	4.22685	4.23932	4.27711
HYDIN2	0.404725	0.843293	2.92818	7.61801	6.55244	8.09085	4.7682	3.00358	2.43378	2.46805	2.4599	2.47104	2.44724	2.43451
NBPF12	0.043146	0.927296	204.973	272.344	273.018	283.18	309.933	256.305	7.90821	8.06781	8.06902	8.09117	8.14761	8.03196
PRKAB2	0.199564	0.426034	413.85	497.075	466.315	552.201	464.423	494.589	8.80912	8.93121	8.88783	9.00453	8.88487	8.92768
PDIA3P1	-0.176724	0.709836	97.606	89.5116	97.1945	80.9085	88.6886	80.0954	6.51014	6.47666	6.50761	6.44018	6.47318	6.43659
FMO5	0.24796	0.639822	59.5397	79.9891	91.7342	97.0902	91.5495	111.132	6.33127	6.42429	6.47429	6.49656	6.474	6.55246
CHD1L	0.0510413	0.842903	1859.4	1842.61	1634.83	1692	1636.45	1781.12	10.8172	10.81	10.7161	10.7427	10.7167	10.783
BCL9	0.284345	0.22326	1187.87	1698.82	1401.13	1711.21	1610.7	1705.03	10.3936	10.6673	10.5171	10.673	10.625	10.6702
ACP6	-0.0870643	0.78825	411.897	356.142	362.568	332.736	343.311	363.433	8.58303	8.48756	8.499	8.44497	8.46426	8.50055
GPR89B	-0.128794	0.831121	91.7497	65.7053	79.7214	66.7495	69.6158	88.105	6.32671	6.21045	6.2743	6.21604	6.22876	6.31092
NBPF11	0.227516	0.494853	170.811	219.018	195.481	244.748	219.337	222.265	7.61201	7.74313	7.68177	7.8066	7.74395	7.75125
LOC100132057	-0.311131	0.785395	17.5691	16.1883	19.6573	13.1476	14.3046	12.0143	3.96304	3.95392	3.97567	3.93365	3.9412	3.92596
LINC01138	-0.178603	0.687394	134.696	111.413	116.852	96.0789	105.854	108.129	6.88926	6.80452	6.8245	6.7454	6.78319	6.79211
NBPF14	-0.0939801	0.863873	86.8694	83.7981	109.207	94.0561	92.5032	92.1097	6.51242	6.49915	6.60147	6.54234	6.53597	6.53436
PDE4DIP	0.278354	0.375052	966.3	1405.52	1319.22	1577.72	1492.45	1598.9	10.1667	10.4445	10.3957	10.5356	10.4916	10.5464
LOC653513	0.495291	0.328727	48.803	76.1801	51.3274	68.7722	67.7085	92.1097	5.97798	6.11074	5.99324	6.07608	6.07114	6.18031
NBPF9	0.179805	0.486521	423.61	552.305	511.09	516.803	498.754	553.66	8.86778	9.04726	8.99296	9.00064	8.9762	9.04879
LINC00869	-0.243788	0.451514	253.776	209.495	274.11	194.18	215.523	223.266	7.8929	7.78377	7.93795	7.74394	7.79934	7.81905
HIST2H2BF	0.354658	0.82593	3.90424	7.61801	7.64451	11.1249	12.3973	12.0143	3.14779	3.17436	3.17507	3.19891	3.20811	3.20508
HIST2H2BC	-0.38771	0.816017	5.85636	9.52251	8.73659	6.06814	12.3973	5.00596	2.97131	2.9975	2.99161	2.97301	3.01772	2.96538
HIST2H2BE	-0.14542	0.633767	247.919	243.776	271.926	235.646	277.509	241.287	7.97027	7.9605	8.02423	7.94145	8.03725	7.95478
HIST2H2AC	-0.65074	0.375138	39.0424	22.854	31.6701	19.2158	31.4701	23.0274	4.86151	4.76439	4.81757	4.74233	4.81738	4.76595
BOLA1	-0.370886	0.291962	151.289	102.843	143.062	114.283	144	122.146	7.08725	6.91544	7.059	6.95922	7.06333	6.98754
SV2A	0.0164671	0.95126	4205.84	4473.67	4611.83	4477.27	4772.97	4795.71	12.0883	12.1382	12.163	12.1389	12.1913	12.1952
SF3B4	-0.0708315	0.753153	2028.25	1803.56	1905.67	1821.45	1771.86	1807.15	10.9283	10.835	10.8784	10.8428	10.8211	10.8366
MTMR11	-0.0239069	0.961236	149.337	136.172	155.074	152.715	142.092	150.179	7.21045	7.16686	7.22838	7.22122	7.1867	7.21314
OTUD7B	0.332672	0.13969	811.106	1170.32	998.155	1251.05	1110.99	1256.5	9.8751	10.1453	10.0249	10.1972	10.1053	10.2007
VPS45	-0.076652	0.729286	1626.12	1521.7	1498.32	1460.4	1505.8	1408.68	10.6153	10.563	10.551	10.5311	10.5548	10.5033
PLEKHO1	-0.222726	0.315024	1738.36	1373.15	1527.81	1255.09	1434.28	1399.67	10.6455	10.4593	10.5422	10.3912	10.4929	10.474
ANP32E	0.0461452	0.841108	6558.15	7099.98	6814.54	6509.09	6963.48	7387.8	12.7093	12.7745	12.7406	12.7032	12.7584	12.8075
CA14	0.0558222	0.804554	1969.69	1915.93	1840.14	1929.67	1799.52	1985.37	10.9224	10.9004	10.8687	10.906	10.8511	10.9287
APH1A	-0.0754203	0.707308	4748.53	4250.85	4276.56	4141.5	4356.23	4308.13	12.158	12.0671	12.072	12.046	12.0871	12.078
C1orf54	-0.105684	0.852208	88.8215	79.9891	97.1945	72.8177	90.5959	104.124	6.47125	6.43319	6.5051	6.40231	6.47874	6.53355
CIART	0.0566391	0.891926	232.302	203.782	200.941	229.578	218.384	245.292	7.81788	7.74511	7.73862	7.81106	7.78303	7.84918
MRPS21	-0.181867	0.4038	2883.28	2275.88	2607.87	2215.88	2394.59	2459.93	11.3951	11.204	11.3127	11.1832	11.2443	11.2658
PRPF3	-0.101289	0.653682	804.274	741.803	780.832	703.904	781.985	760.907	9.61323	9.55387	9.59126	9.5163	9.59247	9.57241
RPRD2	0.260236	0.352253	981.917	1430.28	1225.31	1499.84	1421.88	1416.69	10.1463	10.4288	10.3095	10.4663	10.4242	10.4212
TARS2	0.00616238	0.983875	943.85	920.826	896.592	894.039	919.31	957.14	9.86602	9.8475	9.82776	9.82557	9.84627	9.87652
ECM1	0.272513	0.815561	17.5691	12.3793	12.0128	24.2726	16.2119	19.0227	4.08107	4.04615	4.04525	4.12379	4.07207	4.09048
ADAMTSL4	0.2101	0.931214	3.90424	2.85675	3.27622	5.05678	4.7682	6.00716	2.10454	2.09671	2.10025	2.11291	2.11091	2.11979
MCL1	-0.0398185	0.854047	5692.38	5773.5	6069.74	5931.61	6250.16	5816.93	12.4993	12.5108	12.5519	12.533	12.5762	12.517
ENSA	-0.100776	0.621924	4669.47	4017.55	4285.3	3900.8	4198.88	4348.18	12.1279	12.0048	12.0572	11.9812	12.0406	12.0691
GOLPH3L	0.194606	0.38945	502.671	573.255	491.433	579.507	496.847	553.66	9.01648	9.10788	9.00164	9.11537	9.0085	9.0832
CTSS	0.689868	0.135156	39.0424	59.0395	44.775	65.7382	37.192	70.0835	5.63731	5.74233	5.66959	5.77451	5.62659	5.79544
CTSK	-0.221721	0.86556	18.5451	19.045	20.7494	16.1817	11.4437	8.00954	3.98138	3.98486	3.99447	3.96566	3.93344	3.91037
ARNT	0.173335	0.50396	717.404	918.922	854.001	964.834	944.104	953.136	9.64115	9.82075	9.76638	9.85752	9.84116	9.84828
SETDB1	0.131401	0.504202	1065.86	1185.55	1122.65	1174.18	1083.34	1223.46	10.1049	10.1857	10.1441	10.1783	10.117	10.21
CERS2	-0.12781	0.457743	2865.71	2612.98	2796.8	2607.28	2797.98	2523.01	11.4465	11.3721	11.4267	11.3704	11.4271	11.3443
FAM63A	0.189846	0.48238	372.855	447.558	448.842	502.644	443.443	492.587	8.6916	8.81011	8.81206	8.88946	8.80391	8.87546
PRUNE	-0.0522037	0.858976	584.66	583.73	574.431	601.757	635.125	545.65	9.19462	9.19349	9.18235	9.21495	9.2537	9.14668
BNIPL	0.203749	0.927271	4.8803	11.427	6.55244	3.03407	4.7682	4.00477	2.52102	2.56807	2.53288	2.50779	2.52014	2.51476
C1orf56	-0.0112778	0.986004	96.63	89.5116	90.6421	96.0789	95.3641	95.1133	6.56402	6.53459	6.53973	6.56171	6.55889	6.55781
CDC42SE1	0.156945	0.409766	1834.99	1985.44	1924.23	2177.45	1789.98	2023.41	10.8824	10.9444	10.9197	11.0184	10.8631	10.9595
MLLT11	-0.141856	0.414696	5135.05	4476.53	4767.99	4361.98	4710.03	4406.25	12.2632	12.1503	12.2018	12.1293	12.1918	12.1375
GABPB2	0.283903	0.706511	29.2818	39.9945	31.6701	35.3975	26.7019	31.037	4.99562	5.0583	5.00996	5.03144	4.97985	5.00614
SEMA6C	-0.208151	0.426034	363.094	322.813	373.489	327.679	357.615	296.353	8.45032	8.37565	8.46808	8.3851	8.44055	8.32391
LYSMD1	-0.113801	0.720542	251.824	238.063	269.742	251.828	271.788	243.29	7.98443	7.95205	8.02456	7.98446	8.02968	7.96462
SCNM1	0.133228	0.925815	19.5212	19.9973	13.1049	10.1136	9.53641	16.0191	3.90832	3.91172	3.86603	3.84554	3.84086	3.88512
TMOD4	-0.489632	0.693953	16.593	8.57026	14.197	10.1136	9.53641	10.0119	3.55338	3.49812	3.53644	3.50922	3.50496	3.50848
VPS72	-0.175411	0.391825	1981.4	1604.54	1816.12	1578.73	1745.16	1725.06	10.8678	10.7009	10.7978	10.6885	10.7664	10.7573
PIP5K1A	0.0353644	0.897855	1741.29	1923.55	1961.36	2042.94	1999.78	1877.24	10.8313	10.9092	10.9246	10.9571	10.9401	10.8899
PSMD4	-0.15601	0.487298	4037.96	3249.08	3584.18	3109.92	3260.5	3408.06	11.8787	11.7006	11.78	11.6657	11.7034	11.739
ZNF687	0.0936112	0.66773	1228.86	1354.1	1296.29	1362.3	1371.34	1441.72	10.3225	10.3967	10.3632	10.4014	10.4066	10.4456
PI4KB	-0.144221	0.421732	2633.41	2250.17	2440.78	2338.26	2506.17	2271.71	11.3047	11.1787	11.2433	11.2091	11.2646	11.1862
RFX5	0.0641684	0.79247	1556.82	1595.02	1678.52	1820.44	1692.71	1737.07	10.6544	10.6731	10.7129	10.7771	10.7195	10.7399
GBAT2	-0.271666	0.418264	209.853	154.265	185.652	152.715	194.543	182.217	7.57129	7.41088	7.50416	7.40683	7.52965	7.49462
SELENBP1	-0.320282	0.730604	18.5451	17.1405	28.3939	21.2385	33.3774	26.031	4.55092	4.54147	4.61175	4.56836	4.6432	4.5981
PSMB4	-0.19039	0.440433	4978.88	3675.69	4079.99	3644.93	3779.28	3930.68	12.1472	11.8968	11.9813	11.8902	11.9192	11.9509
POGZ	0.153393	0.531492	1432.86	1881.65	1736.4	1919.55	1793.8	1718.05	10.6161	10.8275	10.7637	10.8434	10.7894	10.7554
CGN	-0.0793095	0.846331	210.829	199.973	247.901	253.85	258.437	225.268	7.80517	7.77658	7.89601	7.91029	7.92134	7.84175
TUFT1	-0.0814389	0.825397	244.015	255.203	274.11	272.055	291.814	238.284	7.99286	8.01865	8.06064	8.05638	8.09926	7.97956
SNX27	0.10114	0.613067	1682.73	1953.07	1788.82	1848.76	1728	1774.11	10.759	10.8767	10.8068	10.8328	10.7797	10.8003
CELF3	-0.32358	0.495239	108.343	87.6071	79.7214	83.9426	108.715	66.0787	6.55074	6.46636	6.43354	6.45094	6.55258	6.37213
MRPL9	-0.181324	0.430136	2163.93	1721.67	1856.52	1632.33	1730.86	1718.05	10.9612	10.7781	10.8374	10.7368	10.7822	10.7765
OAZ3	-0.421746	0.666222	25.3776	14.2838	21.8415	23.2612	19.0728	12.0143	4.30412	4.23206	4.28108	4.29046	4.26386	4.21754
TDRKH	0.15786	0.523525	412.874	498.027	423.724	459.156	429.138	454.542	8.7493	8.87608	8.76664	8.81997	8.77466	8.81316
S100A10	-0.0356552	0.926341	1795.95	1546.46	1778.99	1635.36	1284.55	1557.86	10.7325	10.6142	10.7246	10.6579	10.4732	10.6199
S100A6	-0.367684	0.0316328	2939.89	2034.96	2897.27	2287.69	2365.98	2034.42	11.396	11.1006	11.3835	11.1921	11.2188	11.1005
S100A4	-0.47313	0.404396	81.013	42.8513	96.1025	52.5905	66.7549	80.0954	6.16506	5.97897	6.22755	6.03084	6.09931	6.16065
S100A2	-0.158748	0.882071	21.4733	21.9018	32.7622	18.2044	20.0265	26.031	4.52975	4.5324	4.59729	4.50917	4.52035	4.55823
S100A16	-0.293276	0.566448	69.3003	56.1828	85.1817	65.7382	67.7085	59.0704	6.07594	6.01227	6.14591	6.05914	6.06846	6.0271
S100A13	-0.0417025	0.948755	105.415	92.3683	123.404	92.0334	77.2449	112.134	6.66436	6.61186	6.73069	6.61089	6.54758	6.69014
S100A1	3.787	3.28399e-06	2.92818	19.9973	3.27622	38.4315	0.953641	39.0465	3.96918	4.08561	3.97557	4.19749	3.95407	4.20146
CHTOP	-0.088758	0.663154	2437.22	2205.41	2280.25	2105.64	2343.1	2328.77	11.2088	11.1288	11.1553	11.0924	11.1771	11.1722
SNAPIN	-0.15978	0.483378	897	733.233	780.832	731.211	782.939	738.88	9.70825	9.55858	9.60436	9.55672	9.60637	9.56421
ILF2	-0.154953	0.45812	11459.9	9479.66	9954.25	8891.85	9503.03	9397.2	13.3871	13.2283	13.2687	13.176	13.2303	13.2211
NPR1	0.32028	0.852208	7.80848	3.809	7.64451	9.10221	7.62913	16.0191	3.10108	3.07198	3.1002	3.1102	3.09974	3.15758
GATAD2B	0.560568	0.472514	15.617	43.8035	30.5781	53.6019	51.4966	47.0561	5.17483	5.34179	5.26826	5.39366	5.38367	5.35914
DENND4B	0.0584075	0.846485	825.747	1009.39	918.434	913.255	1033.75	970.156	9.7837	9.93284	9.86173	9.85747	9.9511	9.90267
CRTC2	-0.0476198	0.887057	494.863	460.889	416.08	436.906	496.847	465.555	8.89768	8.84906	8.78196	8.81343	8.90054	8.85586
SLC39A1	-0.129893	0.457888	4024.3	3549.99	3863.76	3473	3714.43	3580.27	11.9216	11.8193	11.8881	11.8017	11.856	11.8262
CREB3L4	0.292018	0.49228	103.462	112.366	103.747	123.385	78.1985	113.135	6.71138	6.74587	6.71264	6.78637	6.60706	6.74851
JTB	-0.255439	0.33583	3428.9	2485.37	2742.2	2337.24	2428.92	2381.84	11.5762	11.3119	11.3908	11.2635	11.2937	11.2783
RAB13	-0.0391713	0.892513	3068.73	2789.14	3081.83	2680.09	2705.48	3148.75	11.5492	11.4722	11.5526	11.4405	11.4479	11.5702
RPS27	-0.176724	0.460877	12877.2	10199.6	10802.8	9527.99	9776.72	9871.76	13.5281	13.332	13.3795	13.2762	13.2972	13.3051
TPM3	-0.0771558	0.660256	7826.05	7508.5	8044.21	7260.53	7705.42	7578.03	12.9201	12.8859	12.9429	12.8584	12.9072	12.8935
C1orf43	-0.0653007	0.738602	5256.09	4876.48	4948.18	4679.55	4920.79	4899.84	12.3198	12.2582	12.2701	12.2247	12.2656	12.2621
UBAP2L	0.145558	0.550024	4845.16	5605.9	5359.9	6315.92	6197.71	6223.41	12.3498	12.4672	12.4307	12.5657	12.55	12.5534
HAX1	-0.205285	0.34184	1483.61	1181.74	1295.2	1126.65	1255.94	1191.42	10.4233	10.2459	10.3161	10.2101	10.2924	10.2521
ATP8B2	0.161554	0.546519	691.051	917.97	848.541	922.357	923.124	914.089	9.59645	9.80221	9.74354	9.80569	9.80644	9.79892
IL6R	0.606376	0.687	4.8803	9.52251	7.64451	7.07949	5.72184	11.0131	2.91124	2.94455	2.93111	2.92713	2.9172	2.95467
UBE2Q1	-0.066791	0.749641	2350.35	2121.61	2344.68	2275.55	2346.91	2326.77	11.1828	11.1016	11.1809	11.157	11.1817	11.1747
CHRNB2	0.0377559	0.972811	19.5212	27.6153	21.8415	24.2726	37.192	29.0346	4.68606	4.73665	4.70187	4.71615	4.79412	4.74511
ADAR	0.131628	0.609032	5223.88	6565.77	6421.39	7115.9	6988.28	6732.02	12.4885	12.6728	12.6545	12.7396	12.7245	12.6935
KCNN3	-0.0616035	0.933274	60.5157	71.4188	53.5116	54.6132	83.9204	64.0763	5.99268	6.04495	5.95956	5.96391	6.10212	6.00997
PMVK	-0.225619	0.352943	2468.46	1775	2055.28	1764.82	2028.39	2064.46	11.1415	10.8777	10.9926	10.8734	10.9821	10.9961
PBXIP1	0.0838844	0.733411	1378.2	1461.7	1600.98	1564.57	1418.06	1632.95	10.4886	10.5338	10.6048	10.5868	10.5104	10.6206
PYGO2	-0.0471492	0.852697	1117.59	1091.28	1060.4	1043.72	1171.07	1107.32	10.1142	10.096	10.0744	10.0625	10.1501	10.1071
SHC1	-0.0302965	0.927306	920.425	942.728	1100.81	1110.47	1059.49	963.148	9.9138	9.93136	10.0482	10.0551	10.0192	9.94733
CKS1B	-0.300489	0.169489	2108.29	1545.5	1750.59	1378.48	1637.4	1538.83	10.8853	10.6366	10.7342	10.5497	10.6816	10.6333
FLAD1	-0.103053	0.70382	1022.91	824.649	831.068	819.199	843.018	868.034	9.88489	9.72229	9.72818	9.71755	9.73849	9.76014
ZBTB7B	-0.0714066	0.825397	353.334	353.285	383.318	355.997	408.158	380.453	8.50642	8.50626	8.55859	8.51127	8.60039	8.55387
LOC100505666	-0.124779	0.874578	40.9945	44.7558	42.5909	44.4997	48.6357	32.0382	5.39266	5.41341	5.4014	5.41179	5.43446	5.34237
ADAM15	-0.0447883	0.878079	1131.25	1053.19	974.129	961.8	987.018	983.171	10.0696	10.0146	9.95581	9.94623	9.96548	9.96259
EFNA4	-0.198163	0.486797	338.693	255.203	314.517	290.259	305.165	290.346	8.30052	8.12822	8.25311	8.20421	8.23478	8.20437
EFNA3	-0.229757	0.552828	174.715	178.071	187.837	123.385	166.887	149.178	7.3822	7.3923	7.4192	7.2186	7.35873	7.30369
EFNA1	-0.0266928	0.934868	513.408	508.502	580.983	553.212	544.529	546.651	9.0431	9.03649	9.12895	9.09472	9.08371	9.08641
SLC50A1	-0.150865	0.684727	323.076	248.537	385.502	341.838	297.536	315.376	8.31981	8.16389	8.43312	8.35543	8.26897	8.30477
DPM3	-0.231546	0.376014	631.511	491.361	622.482	473.315	560.741	580.692	9.21209	9.0366	9.20107	9.01217	9.12723	9.15181
KRTCAP2	-0.20597	0.465839	1140.04	813.222	897.684	822.233	817.27	840.001	9.98332	9.72598	9.79883	9.73416	9.7296	9.74975
TRIM46	0.0632646	0.879204	209.853	209.495	176.916	192.158	194.543	206.246	7.66152	7.66068	7.57197	7.61387	7.62032	7.65188
MUC1	0.0687509	0.933814	36.1142	41.899	53.5116	47.5337	38.1456	44.0525	5.39896	5.4312	5.49175	5.46164	5.4102	5.44303
MIR92B	-0.243202	0.839474	15.617	11.427	16.3811	14.159	17.1655	16.0191	3.9206	3.89203	3.92536	3.91089	3.93102	3.92323
THBS3	-0.0510125	0.902211	421.658	432.322	583.167	512.758	522.595	528.63	8.8491	8.86512	9.07021	8.97998	8.99329	9.00118
MTX1	-0.0256787	0.941448	353.334	352.333	369.121	370.156	375.734	356.425	8.48607	8.48422	8.51397	8.51586	8.52566	8.49164
GBAP1	-0.123043	0.891926	38.0664	28.5675	39.3146	28.318	40.0529	51.0608	5.2287	5.17319	5.23539	5.17269	5.24001	5.29948
GBA	0.0247039	0.980762	32.21	39.0423	39.3146	28.318	26.7019	32.0382	5.03412	5.07393	5.07394	5.01128	5.00096	5.03315
FDPS	-0.181905	0.368337	9348.71	7905.59	8683.08	7123.99	8050.64	7962.49	13.1074	12.968	13.0455	12.8837	12.9829	12.9739
RUSC1-AS1	1.12757	0.553679	1.95212	10.4748	2.18415	5.05678	4.7682	4.00477	2.2255	2.28739	2.22804	2.24826	2.24619	2.24067
RUSC1	-0.269769	0.277336	436.299	353.285	390.962	321.611	391.946	336.401	8.64224	8.50289	8.5681	8.44488	8.57019	8.47239
ASH1L	0.213433	0.796637	890.167	1708.34	1662.14	1673.79	1877.72	1754.09	10.2015	10.6806	10.6586	10.6643	10.757	10.7017
ASH1L-AS1	-0.018975	0.974809	91.7497	92.3683	114.668	92.0334	89.6422	107.128	6.58596	6.58839	6.67515	6.58731	6.57706	6.64745
MSTO1	-0.428472	0.842811	2.92818	7.61801	4.36829	5.05678	12.3973	2.00239	2.49606	2.53017	2.50703	2.51167	2.56407	2.48951
MSTO2P	0.0476953	0.961236	46.8509	44.7558	25.1177	35.3975	36.2383	32.0382	5.25376	5.24266	5.13171	5.1899	5.19462	5.17057
YY1AP1	-0.0357208	0.893927	1452.38	1393.14	1299.57	1301.62	1352.26	1309.56	10.4561	10.4235	10.3699	10.371	10.4003	10.3756
DAP3	-0.10571	0.666222	2819.84	2311.11	2337.04	2255.32	2279.2	2344.79	11.3562	11.1948	11.2037	11.1755	11.1838	11.2063
GON4L	0.133607	0.660987	830.627	1117.94	1123.74	1149.91	1171.07	1160.38	9.88916	10.1076	10.1114	10.1291	10.1433	10.1362
SYT11	0.153576	0.373615	4944.72	5643.99	5250.69	5937.67	5303.2	5657.74	12.333	12.4406	12.3815	12.4826	12.3895	12.4426
RIT1	0.0788873	0.765537	691.051	705.618	742.61	759.529	640.847	724.864	9.4521	9.46713	9.50417	9.52088	9.39844	9.48666
KIAA0907	-0.0119842	0.967283	716.428	724.663	724.045	713.006	740.025	724.864	9.49203	9.50032	9.4997	9.48859	9.51563	9.50052
ARHGEF2	-0.120335	0.553679	2589.49	2606.31	2741.1	2435.35	2964.87	2590.09	11.3534	11.3586	11.3991	11.3048	11.4632	11.3536
SSR2	-0.163776	0.495067	6134.54	4636.51	4992.96	4643.14	4780.6	4921.86	12.4582	12.2262	12.2864	12.2274	12.251	12.2747
UBQLN4	0.065449	0.746909	2858.88	3027.21	2840.48	2935.97	3000.15	3140.74	11.5047	11.5508	11.4996	11.5261	11.5435	11.5807
LAMTOR2	-0.0818766	0.786106	735.95	603.727	631.218	591.643	617.006	679.81	9.42599	9.2828	9.31437	9.26888	9.29812	9.36755
MEX3A	0.0472448	0.834952	3426.95	3609.03	3398.53	3563.01	3743.04	3749.47	11.7704	11.8122	11.7638	11.8018	11.842	11.8434
LMNA	-0.270282	0.153053	4292.71	3305.26	4002.45	3031.04	3595.23	3522.2	11.9596	11.7462	11.9014	11.6783	11.8137	11.7971
SEMA4A	0.0428901	0.969659	22.4494	22.854	20.7494	26.2953	22.8874	19.0227	4.48411	4.48669	4.47369	4.50791	4.4869	4.4624
SLC25A44	0.0203238	0.93957	1402.6	1443.61	1495.05	1552.43	1512.47	1476.76	10.4898	10.512	10.5392	10.5687	10.5483	10.5296
PMF1	-0.225372	0.549963	394.328	287.58	279.571	259.919	257.483	249.297	8.36706	8.16281	8.14595	8.10302	8.09716	8.07904
PAQR6	0.466155	0.266696	130.792	148.551	178.008	226.544	147.814	255.304	7.33062	7.38802	7.47792	7.61026	7.3857	7.68195
SMG5	-0.104508	0.55366	3550.91	3185.28	3359.22	3174.65	3453.13	3279.91	11.7539	11.6658	11.7087	11.6632	11.7311	11.6894
TMEM79	-0.300852	0.404976	206.925	151.408	175.824	141.59	153.536	142.169	7.46532	7.30165	7.37595	7.27048	7.30843	7.27225
GLMP	0.0751028	0.775882	681.29	694.191	705.479	766.608	654.198	688.821	9.42945	9.44294	9.45456	9.5155	9.40045	9.43736
CCT3	-0.14439	0.48238	14728.8	12540.2	12802.4	11577	12475.5	12079.4	13.7557	13.6206	13.6378	13.555	13.6164	13.5898
TSACC	0.0536586	0.980762	8.78454	5.7135	5.46037	4.04543	4.7682	10.0119	2.70669	2.68464	2.68317	2.6728	2.67773	2.71513
RHBG	0.478244	0.776319	4.8803	6.66576	5.46037	8.09085	6.67549	9.01074	2.75046	2.76335	2.75508	2.77343	2.76342	2.77994
C1orf61	-0.198788	0.388874	5463.01	4327.03	4574.7	3900.8	4804.44	4704.61	12.311	12.1191	12.1643	12.0369	12.2044	12.1871
MEF2D	0.0905152	0.737162	615.894	687.525	673.809	705.927	726.674	753.898	9.35308	9.43098	9.41665	9.45007	9.47127	9.49823
IQGAP3	-0.0134589	0.973609	477.294	570.398	559.142	567.371	670.409	553.66	9.02665	9.14821	9.13429	9.14445	9.26487	9.12739
APOA1BP	-0.132128	0.543558	1514.85	1291.25	1468.84	1251.05	1353.22	1414.69	10.5034	10.3793	10.4789	10.3555	10.4152	10.4497
GPATCH4	-0.263455	0.26901	3265.9	2349.2	2676.67	2212.85	2458.49	2436.9	11.5199	11.2511	11.3553	11.2044	11.2871	11.2801
HAPLN2	-0.21009	0.86556	16.593	11.427	19.6573	19.2158	14.3046	13.0155	3.97339	3.93829	3.99254	3.9904	3.958	3.94953
BCAN	-0.0731246	0.757363	16717	14918	14641.4	13719	15672.1	16070.1	13.9739	13.8788	13.8634	13.8102	13.9198	13.9407
NES	-0.141914	0.451514	48172.5	41801	46528.9	39375.1	45004.2	45441.1	15.5055	15.3869	15.4762	15.3378	15.4483	15.4564
CRABP2	-0.658858	0.0280882	151.289	112.366	159.443	72.8177	134.463	96.1145	7.01132	6.87407	7.03528	6.71634	6.95436	6.81194
ISG20L2	-0.155741	0.454595	1208.36	1030.34	1163.06	994.163	1118.62	1108.32	10.1768	10.0552	10.147	10.0287	10.1173	10.1102
RRNAD1	-0.11562	0.707198	388.472	321.861	338.543	327.679	320.423	317.378	8.4846	8.36345	8.39509	8.37471	8.36067	8.35493
MRPL24	-0.177576	0.511391	1482.64	1130.32	1173.98	1048.78	1117.67	1158.38	10.3841	10.1716	10.2005	10.1157	10.1631	10.1903
HDGF	-0.194761	0.366979	12424.3	10245.3	10892.3	9011.19	10488.1	10279.2	13.5006	13.3389	13.3896	13.2345	13.3582	13.3416
PRCC	-0.133492	0.464896	2700.76	2325.4	2520.51	2318.03	2563.39	2453.92	11.3444	11.2243	11.2884	11.2218	11.3021	11.267
NTRK1	-0.116543	0.958787	3.90424	4.76125	9.82866	3.03407	5.72184	10.0119	2.60658	2.61276	2.64817	2.6005	2.61982	2.65032
ARHGEF11	0.0924602	0.794394	768.16	993.198	953.38	1094.29	1122.44	945.126	9.75535	9.94269	9.912	10.0168	10.0367	9.90545
ETV3	0.369569	0.451514	133.72	287.58	208.586	290.259	309.933	265.316	7.63396	8.03274	7.8478	8.03784	8.0801	7.98308
KIRREL	-0.0261836	0.94714	1288.4	1586.45	1669.78	1647.5	1849.11	1486.77	10.4704	10.6292	10.6694	10.6588	10.7513	10.5788
IFI16	-0.165658	0.391216	3021.88	2811.04	3315.53	2911.69	3035.44	2632.14	11.5457	11.4875	11.6212	11.5157	11.5493	11.4356
CADM3	0.0715821	0.826966	443.131	480.887	395.331	404.543	404.344	420.501	8.75791	8.81408	8.68289	8.69749	8.69701	8.72286
ACKR1	-0.38251	0.706511	29.2818	16.1883	17.4732	16.1817	16.2119	16.0191	4.27825	4.1945	4.20337	4.19478	4.19467	4.19365
DUSP23	0.236767	0.789896	29.2818	24.7585	31.6701	39.4429	20.0265	31.037	4.86937	4.84158	4.88314	4.92833	4.81183	4.87981
CFAP45	-1.04468	0.437508	8.78454	6.66576	19.6573	3.03407	10.49	9.01074	3.23982	3.22456	3.3115	3.1991	3.25188	3.24145
TAGLN2	-0.266137	0.215376	3086.3	2338.73	2475.73	2146.1	2510.94	2228.66	11.4481	11.2217	11.2671	11.1543	11.2784	11.1837
IGSF9	-0.327834	0.154957	361.142	312.338	365.845	304.418	393.854	276.329	8.43411	8.34234	8.44189	8.32701	8.49159	8.26964
PIGM	0.20793	0.382426	508.527	641.817	600.64	662.438	563.602	626.747	9.11379	9.27589	9.22839	9.29863	9.18376	9.25867
KCNJ10	0.331535	0.0545014	865.766	1178.89	976.314	1209.58	1061.4	1265.51	9.91796	10.148	10.0055	10.1679	10.0675	10.2034
KCNJ9	-0.106444	0.902737	40.9945	38.09	51.3274	44.4997	70.5694	69.0823	5.64298	5.62648	5.69818	5.66237	5.79454	5.78633
IGSF8	-0.00565451	0.985633	1394.79	1321.72	1355.26	1288.47	1234.01	1357.62	10.4114	10.3696	10.389	10.35	10.317	10.3903
ATP1A2	0.297124	0.603753	45.8748	78.0846	70.9848	77.8744	90.5959	99.1181	6.11062	6.26492	6.23335	6.26389	6.31983	6.3547
LOC729867	0.482785	0.652409	12.6888	19.9973	16.3811	16.1817	8.58277	16.0191	3.88437	3.93334	3.90884	3.90779	3.85576	3.90675
PEA15	-0.114916	0.51602	6992.5	6373.41	6462.89	5994.31	6763.22	6303.51	12.7243	12.6477	12.6591	12.5978	12.6966	12.6387
DCAF8	0.103631	0.668111	1401.62	1607.4	1529.99	1437.14	1519.15	1737.07	10.5142	10.6205	10.5818	10.5334	10.5763	10.6822
PEX19	0.0306037	0.897615	1952.12	2000.68	1877.27	1961.02	1950.2	1942.31	10.9291	10.9487	10.8984	10.9327	10.9283	10.9251
COPA	0.161847	0.441212	5659.2	6788.6	6259.76	7350.54	6842.37	6850.16	12.5643	12.7122	12.6456	12.7784	12.7187	12.7196
SUMO1P3	-0.348316	0.753027	29.2818	10.4748	14.197	18.2044	18.1192	20.0239	4.26389	4.14123	4.16799	4.19347	4.1929	4.20523
NCSTN	0.21641	0.271426	2119.03	2667.25	2391.64	2834.83	2521.43	2668.18	11.1644	11.3463	11.259	11.396	11.301	11.3466
NHLH1	-0.415025	0.643913	31.2339	13.3315	20.7494	24.2726	25.7483	21.025	4.55429	4.44039	4.48968	4.51138	4.52086	4.49107
VANGL2	-0.0355782	0.921535	1546.08	1755.95	1987.57	1885.17	2069.4	1825.17	10.7105	10.8083	10.9063	10.8642	10.9391	10.8387
F11R	0.138744	0.73251	186.428	237.11	282.847	272.055	244.132	275.328	7.80047	7.92939	8.0328	8.00989	7.94614	8.01719
USF1	-0.212348	0.374242	1361.6	1078.9	1264.62	996.186	1120.53	1158.38	10.3042	10.1243	10.2457	10.0653	10.1528	10.1781
KLHDC9	-0.154252	0.923079	8.78454	8.57026	15.289	8.09085	12.3973	16.0191	3.50069	3.499	3.54445	3.49612	3.52585	3.55015
PFDN2	-0.23848	0.254529	2709.54	2136.85	2503.03	1946.86	2382.19	2353.8	11.3082	11.1172	11.2433	11.0452	11.2034	11.1938
NIT1	-0.0623273	0.863873	369.927	321.861	313.425	351.952	329.96	297.354	8.44023	8.35134	8.33537	8.40776	8.36689	8.30321
DEDD	0.00122514	0.996746	1164.44	1041.76	1075.69	1118.56	1045.19	1128.34	10.1438	10.059	10.0833	10.1129	10.0615	10.1196
UFC1	-0.0257692	0.934455	2343.52	1959.73	2005.05	2010.58	1903.47	2171.59	11.1128	10.9695	10.9876	10.9897	10.9467	11.0511
USP21	-0.0563285	0.822904	982.893	919.874	967.577	929.437	1011.81	1000.19	9.9305	9.88093	9.91868	9.88869	9.95248	9.94366
PPOX	-0.0613632	0.856916	345.525	312.338	341.819	305.43	312.794	340.406	8.38582	8.32238	8.37859	8.30892	8.32328	8.37622
B4GALT3	-0.0994823	0.671895	1296.21	1085.57	1104.09	1106.42	1164.4	1136.35	10.2587	10.1221	10.135	10.1365	10.1754	10.1567
ADAMTS4	0.0758671	0.853267	163.002	181.88	173.64	183.056	192.635	193.23	7.44738	7.50295	7.47942	7.50628	7.53348	7.5349
NDUFS2	-0.0460777	0.830589	4206.82	3848.05	4082.17	3996.88	4138.8	4193	12.0188	11.9464	11.9942	11.977	12.0054	12.0161
FCER1G	0.207506	0.936296	3.90424	2.85675	5.46037	5.05678	1.90728	5.00596	2.00185	1.99401	2.01282	2.01023	1.98688	2.00989
TOMM40L	-0.120536	0.648659	685.194	563.732	637.771	593.666	680.899	686.818	9.37127	9.2331	9.31955	9.26911	9.36674	9.37292
PCP4L1	0.373202	0.814105	1.95212	9.52251	15.289	22.2498	18.1192	14.0167	3.66035	3.71426	3.75363	3.79959	3.7734	3.74548
MPZ	1.49954	0.000471928	291.842	790.368	492.525	1471.52	420.556	1144.36	8.89179	9.53156	9.20005	10.0385	9.09791	9.82486
SDHC	-0.000563717	0.997818	2706.62	2551.08	2533.61	2634.58	2509.03	2561.05	11.3723	11.3246	11.3192	11.3505	11.3113	11.3277
FCGR2A	0.354137	0.563971	30.2579	55.2305	50.2354	58.6587	49.5893	52.062	5.51425	5.65036	5.62404	5.66714	5.62085	5.63367
HSPA6	-0.0124047	0.991656	26.3536	29.5198	28.3939	22.2498	20.0265	22.0262	4.63747	4.65707	4.64916	4.61205	4.59753	4.6106
FCGR2B	1.1075	0.548942	1.95212	7.61801	5.46037	7.07949	1.90728	5.00596	2.24545	2.28708	2.27108	2.2828	2.24492	2.26795
FCRLA	2.6107	2.29574e-67	203.997	1002.72	132.141	931.459	144.953	1010.2	8.36665	9.45099	8.1925	9.38691	8.21461	9.45599
FCRLB	0.369541	0.44107	81.013	85.7026	57.8799	84.9539	61.033	88.105	6.27326	6.29403	6.16859	6.29022	6.1809	6.30387
DUSP12	-0.171525	0.552828	1247.41	1018.91	1001.43	907.187	917.402	885.054	10.1314	9.97383	9.96067	9.88715	9.89524	9.86906
ATF6	0.175968	0.394412	1622.21	2017.82	1799.74	2065.19	1846.25	1868.23	10.7568	10.9279	10.8372	10.9465	10.8572	10.8665
OLFML2B	-0.346663	0.29485	176.667	155.217	171.456	132.488	182.145	129.154	7.35611	7.29044	7.33972	7.2168	7.37252	7.20539
NOS1AP	0.0562389	0.947176	38.0664	59.0395	43.6829	41.4656	61.9866	49.0584	5.54982	5.66117	5.5815	5.56896	5.676	5.60933
C1orf226	0.0993825	0.84252	122.008	119.031	98.2866	112.261	98.225	110.131	6.82507	6.81431	6.73588	6.78881	6.73433	6.78079
UHMK1	0.211017	0.495864	1547.06	2309.21	2039.99	2477.82	2263.94	1985.37	10.7973	11.1084	11.009	11.1659	11.0923	10.9876
UAP1	-0.0518594	0.832933	1384.05	1290.3	1349.8	1288.47	1244.5	1258.5	10.3939	10.3395	10.3743	10.3384	10.3118	10.3204
DDR2	0.43886	0.63069	188.38	456.128	362.568	498.599	499.708	469.559	8.22349	8.73542	8.58395	8.79723	8.79947	8.75517
HSD17B7	-0.191954	0.475774	746.686	566.589	588.628	589.621	605.562	543.648	9.3942	9.19422	9.22105	9.22213	9.24092	9.16595
RGS5	0.300065	0.643091	48.803	55.2305	41.4988	53.6019	32.4238	42.0501	5.5245	5.5585	5.48573	5.5493	5.43347	5.48818
NUF2	-0.222241	0.341059	1445.55	1172.22	1224.21	1054.84	1187.28	1079.29	10.3689	10.2047	10.2379	10.1254	10.2145	10.1424
PBX1	0.22729	0.359427	1923.82	2678.68	2346.87	2736.73	2598.67	2626.13	11.0762	11.3363	11.2301	11.3538	11.3117	11.3202
RXRG	0.186325	0.902105	10.7367	8.57026	12.0128	12.1363	9.53641	16.0191	3.51427	3.49896	3.52294	3.52389	3.5058	3.55009
MGST3	-0.10383	0.648809	1194.7	1045.57	1121.56	1049.79	1028.98	1017.21	10.1513	10.0491	10.1023	10.0522	10.0371	10.0285
ALDH9A1	0.0450606	0.840644	2073.15	2019.72	2002.86	2148.12	1983.57	2084.48	11.0108	10.9901	10.9835	11.0391	10.9758	11.0151
TMCO1	-0.0329499	0.90996	2399.16	2082.57	2143.74	2165.31	1980.71	2128.54	11.1576	11.044	11.0669	11.0749	11.0046	11.0613
LOC100147773	-0.436487	0.787357	11.7127	11.427	7.64451	2.02271	12.3973	10.0119	3.21901	3.21717	3.19099	3.15073	3.22392	3.20713
UCK2	-0.141834	0.483432	1875.99	1663.58	1713.46	1526.14	1691.76	1596.9	10.8002	10.7047	10.7279	10.6379	10.7179	10.6728
FAM78B	-0.151752	0.894765	18.5451	20.9495	20.7494	17.1931	20.9801	16.0191	4.24945	4.26511	4.2633	4.24076	4.2653	4.23306
POGK	0.0509216	0.841931	2380.61	2742.48	2511.77	2608.29	2818.01	2637.14	11.2776	11.3906	11.3201	11.3501	11.4127	11.359
TADA1	-0.0659982	0.798777	801.346	754.183	764.451	751.438	740.979	697.831	9.6007	9.55601	9.56583	9.55334	9.54312	9.50002
ILDR2	0.100487	0.791174	4274.17	6301.04	6178.95	6346.26	6910.08	5968.11	12.2755	12.5855	12.5693	12.5915	12.6628	12.5407
MAEL	-0.343312	0.487973	79.0609	61.8963	90.6421	54.6132	76.2913	77.0918	6.21609	6.1362	6.26472	6.10179	6.20371	6.20713
POU2F1	-0.0789838	0.806181	485.102	517.072	611.561	533.996	521.641	479.571	8.98016	9.02362	9.14167	9.0459	9.0297	8.97256
CD247	0.0630666	0.964331	27.3297	20.9495	12.0128	18.2044	11.4437	14.0167	4.17517	4.13484	4.07683	4.11668	4.0712	4.08914
CREG1	0.229824	0.505964	153.241	184.737	168.179	208.339	158.304	169.202	7.3756	7.47004	7.42164	7.53507	7.39116	7.42447
MPZL1	0.356342	0.00201827	2847.17	3647.12	3032.69	3988.79	2951.52	3669.37	11.5779	11.7764	11.6275	11.8503	11.606	11.7813
MPC2	-0.275115	0.118486	1283.52	969.391	1149.95	980.004	1110.04	979.167	10.2073	9.99215	10.121	10.0004	10.0941	9.99971
DCAF6	0.103147	0.68813	1203.48	1326.49	1479.76	1479.61	1296.95	1467.75	10.3224	10.3962	10.4812	10.4812	10.379	10.4749
GPR161	0.0493222	0.862783	1165.42	1393.14	1273.36	1286.45	1410.43	1303.55	10.263	10.4	10.3303	10.338	10.4096	10.3482
TIPRL	-0.00183144	0.994833	1597.81	1600.73	1638.11	1610.08	1528.69	1546.84	10.6373	10.6387	10.6568	10.6433	10.6028	10.612
SFT2D2	0.305625	0.517965	75.1567	94.2728	68.8006	114.283	100.132	94.1121	6.43697	6.51881	6.41104	6.59763	6.54282	6.51799
TBX19	0.105568	0.886451	47.827	54.2783	43.6829	56.636	49.5893	41.0489	5.60383	5.6377	5.58254	5.64918	5.61316	5.56765
ATP1B1	-0.0408824	0.864208	1874.04	1783.57	1989.76	1920.57	1867.23	1866.22	10.8749	10.8361	10.9225	10.8944	10.8721	10.8717
NME7	-0.132492	0.596578	952.635	819.888	840.896	737.279	782.939	792.945	9.79179	9.6787	9.69733	9.60169	9.64487	9.65419
BLZF1	0.102389	0.760454	317.22	392.327	373.489	414.656	425.324	391.466	8.46681	8.60054	8.56875	8.63705	8.65441	8.59905
CCDC181	-0.223077	0.471826	337.717	280.914	291.584	229.578	282.278	270.322	8.24934	8.13446	8.15677	8.01925	8.13739	8.11162
SLC19A2	0.00384995	0.991983	492.911	480.887	473.96	497.587	437.721	429.512	8.90627	8.88934	8.87933	8.91269	8.82595	8.81367
METTL18	-0.136317	0.719583	267.441	209.495	226.059	199.237	193.589	216.258	7.88751	7.74611	7.7882	7.71935	7.70368	7.76368
C1orf112	-0.203908	0.406139	623.703	534.213	573.338	490.508	534.992	478.57	9.17636	9.06621	9.11546	9.00806	9.06722	8.99153
SCYL3	0.0306799	0.942852	215.709	228.54	208.586	241.714	242.225	211.252	7.78834	7.82066	7.77064	7.8526	7.85414	7.77702
KIFAP3	0.0282734	0.925542	1439.69	1518.84	1694.9	1552.43	1403.76	1554.85	10.5301	10.5715	10.6578	10.5886	10.5107	10.5898
GORAB	-0.235462	0.418494	257.68	207.591	247.901	225.532	258.437	216.258	7.93048	7.80803	7.90726	7.85375	7.93238	7.83057
PRRX1	0.0484717	0.840644	1210.31	1266.49	1291.92	1345.1	1272.16	1291.54	10.2786	10.3133	10.3286	10.3599	10.3167	10.3284
FMO4	0.291465	0.696283	33.1861	32.3765	30.5781	51.5792	32.4238	34.0406	5.13881	5.13394	5.12452	5.24057	5.13423	5.14386
TOP1P1	-0.16836	0.911519	14.6409	6.66576	10.9207	14.159	13.351	14.0167	3.63268	3.57711	3.60762	3.62925	3.62399	3.62834
PRRC2C	0.0320069	0.929565	4488.9	5454.49	5962.72	5974.08	6207.25	5603.68	12.2727	12.4286	12.502	12.5036	12.5355	12.4507
VAMP4	0.0408006	0.901351	408.969	448.51	447.75	453.088	430.092	421.502	8.72373	8.78505	8.78368	8.7918	8.75689	8.74358
METTL13	-0.141832	0.515144	1914.05	1696.91	1780.08	1492.76	1752.79	1747.08	10.8359	10.7403	10.7779	10.6415	10.7658	10.7632
DNM3	0.407275	0.0220384	677.386	1074.14	882.395	1070.02	795.336	977.164	9.61383	9.95213	9.80239	9.94882	9.72634	9.87893
PIGC	-0.0323154	0.92765	435.323	391.375	440.106	396.452	401.483	460.549	8.73878	8.6686	8.74584	8.67715	8.68517	8.77684
SUCO	0.143097	0.494804	1864.28	2290.16	2107.7	2320.05	2191.47	2195.62	10.9608	11.1229	11.0566	11.1333	11.0876	11.0891
TNFSF4	-0.203474	0.917122	6.83242	6.66576	5.46037	8.09085	11.4437	6.00716	2.88804	2.88679	2.87878	2.89695	2.92082	2.88221
LOC100506023	0.029975	0.988355	12.6888	7.61801	8.73659	9.10221	5.72184	11.0131	3.21456	3.17897	3.1871	3.18957	3.1653	3.20282
LOC101928673	-0.194281	0.918686	10.7367	8.57026	6.55244	10.1136	8.58277	4.00477	3.03525	3.02006	3.00614	3.03071	3.02015	2.98757
PRDX6	-0.100993	0.68818	5398.59	4515.57	4534.29	4253.76	4239.89	4445.3	12.2939	12.1457	12.1491	12.0973	12.0947	12.133
ANKRD45	0.43243	0.471506	40.9945	49.517	30.5781	48.5451	42.9138	57.068	5.46577	5.51203	5.4096	5.5065	5.47625	5.55075
KLHL20	0.17853	0.522693	412.874	506.597	517.643	557.257	514.966	571.681	8.85683	8.99228	9.00709	9.05865	9.00358	9.07685
CENPL	0.176625	0.531434	322.1	417.086	336.359	349.929	330.913	350.417	8.40005	8.56785	8.42726	8.45196	8.41669	8.45284
DARS2	0.00601332	0.986455	1478.73	1663.58	1466.65	1566.59	1747.07	1482.77	10.5679	10.6601	10.5618	10.6127	10.6991	10.5701
GAS5-AS1	-0.044765	0.973287	24.4015	12.3793	17.4732	24.2726	13.351	17.0203	4.21595	4.137	4.17144	4.21466	4.14363	4.16837
GAS5	-0.106411	0.707802	1726.65	1397.9	1406.59	1371.4	1292.18	1341.6	10.626	10.4585	10.4633	10.4437	10.3982	10.4269
SNORD81	0.409738	0.8726	6.83242	5.7135	4.36829	5.05678	0	4.00477	2.12576	2.11774	2.10779	2.11278	2.07503	2.10516
SNORD47	0.0606091	0.979463	13.6648	8.57026	2.18415	6.06814	3.81456	6.00716	2.79546	2.76005	2.71524	2.74213	2.72556	2.74168
SNORD80	-0.588541	0.506489	40.0185	17.1405	26.2098	26.2953	20.0265	14.0167	4.66759	4.52672	4.58425	4.58517	4.54558	4.50707
SNORD78	-1.01793	0.678414	4.8803	4.76125	2.18415	0	6.67549	2.00239	1.78814	1.78736	1.76871	1.75235	1.80136	1.76706
SNORD44	-0.632602	0.716032	4.8803	4.76125	6.55244	3.03407	11.4437	7.00835	2.63794	2.63697	2.64994	2.62477	2.68501	2.65325
SNORD74	1.3472	0.4038	3.90424	8.57026	4.36829	8.09085	1.90728	9.01074	2.5587	2.59256	2.56259	2.58876	2.54372	2.59531
ZBTB37	0.726397	0.263782	19.5212	46.6603	31.6701	61.6927	46.7284	54.0644	5.28764	5.44477	5.36279	5.52221	5.44513	5.48356
RC3H1	0.160404	0.591411	362.118	479.934	471.776	508.712	438.675	432.515	8.66862	8.85311	8.84092	8.8933	8.79205	8.78271
RABGAP1L	0.306262	0.368949	488.03	765.61	703.295	822.233	797.244	871.038	9.2402	9.54964	9.48796	9.60262	9.57971	9.64635
CACYBP	-0.150289	0.531709	4157.04	3507.14	3602.75	3102.84	3278.62	3335.97	11.9125	11.7721	11.794	11.674	11.7178	11.7317
MRPS14	-0.0523878	0.848705	1261.07	1073.19	1117.19	1176.21	1084.29	1090.3	10.2283	10.1044	10.1349	10.1742	10.1122	10.1164
TNN	0.263463	0.528599	89.7976	130.458	134.325	137.544	118.251	142.169	6.83107	6.98389	6.99658	7.00809	6.94004	7.02385
KIAA0040	0.400249	0.0141909	489.982	658.005	446.658	640.189	490.171	585.698	9.02143	9.22957	8.96156	9.20895	9.02156	9.14483
RFWD2	-0.0608893	0.825397	1365.51	1176.98	1256.98	1223.74	1119.57	1186.41	10.3402	10.2251	10.2754	10.2549	10.1873	10.2312
ASTN1	0.300839	0.221261	2183.45	3120.53	2765.13	3464.91	3051.65	3269.9	11.2921	11.5724	11.4751	11.6586	11.5542	11.6107
BRINP2	-0.105173	0.696679	409.945	374.235	419.356	394.429	420.556	393.469	8.6635	8.60411	8.6783	8.63818	8.68054	8.63658
SEC16B	0.246659	0.382426	241.087	316.147	286.123	322.623	277.509	315.376	8.079	8.23998	8.17857	8.25242	8.16002	8.23819
LOC730102	-0.308755	0.783103	14.6409	14.2838	17.4732	18.2044	22.8874	12.0143	4.0362	4.03368	4.05478	4.05969	4.09047	4.01876
RASAL2-AS1	0.424984	0.684011	15.617	22.854	14.197	28.318	17.1655	12.0143	4.17599	4.22337	4.1676	4.25676	4.18618	4.15218
RASAL2	0.30608	0.381116	661.769	1052.24	941.367	1235.88	1103.36	1058.26	9.66961	10.0019	9.91811	10.1272	10.0384	10.0061
RALGPS2	0.289246	0.201387	721.309	924.635	848.541	1094.29	852.555	941.121	9.64819	9.82777	9.76417	9.95649	9.7674	9.84101
ANGPTL1	-0.177668	0.892777	15.617	14.2838	12.0128	16.1817	19.0728	11.0131	3.88411	3.87514	3.86052	3.88775	3.9072	3.85317
FAM20B	0.186669	0.271426	1783.26	2112.09	1886.01	2131.94	1895.84	2089.49	10.8692	11.0027	10.9129	11.0102	10.9169	10.994
TOR3A	-0.225581	0.290501	854.053	667.528	773.188	665.472	750.515	700.835	9.63157	9.45064	9.55677	9.4487	9.53512	9.48547
ABL2	0.108642	0.771276	552.45	793.225	730.597	804.028	836.343	687.819	9.31719	9.57252	9.51186	9.58242	9.6123	9.46842
SOAT1	0.037408	0.889673	1471.9	1658.82	1593.33	1632.33	1566.83	1461.74	10.5634	10.6569	10.625	10.6441	10.6119	10.5582
AXDND1	0.225073	0.920844	2.92818	2.85675	5.46037	9.10221	8.58277	8.00954	2.59256	2.59181	2.61128	2.63692	2.63367	2.6293
TOR1AIP2	0.105036	0.639445	1414.31	1734.05	1574.77	1638.4	1576.37	1536.83	10.539	10.6979	10.6218	10.6529	10.6226	10.6028
TOR1AIP1	0.0902503	0.655593	1479.71	1571.21	1513.61	1678.85	1518.2	1552.85	10.5626	10.6093	10.5802	10.6615	10.5825	10.6001
CEP350	0.116703	0.813282	727.165	1199.84	1249.33	1346.12	1416.16	1132.35	9.84576	10.2062	10.2373	10.2961	10.3368	10.1619
QSOX1	0.0949465	0.652244	2248.84	2203.51	2292.26	2474.79	2129.48	2445.91	11.1485	11.1324	11.1637	11.2253	11.1055	11.2158
FLJ23867	0.310313	0.601503	51.7312	46.6603	57.8799	69.7836	41.0066	70.0835	5.78251	5.75579	5.81342	5.87117	5.72547	5.87276
LHX4	0.160002	0.911304	9.7606	15.236	10.9207	15.1703	17.1655	12.0143	3.71725	3.75472	3.72595	3.75402	3.76771	3.73286
LHX4-AS1	0.0260276	0.981453	23.4255	33.3288	27.3018	21.2385	27.6556	25.0298	4.69955	4.7601	4.72328	4.68619	4.72572	4.70959
ACBD6	-0.194855	0.375052	2089.75	1604.54	1801.92	1598.95	1760.42	1735.07	10.9191	10.7091	10.7997	10.7065	10.7814	10.77
XPR1	0.219145	0.374587	1311.83	1848.32	1665.41	1829.54	1699.39	1765.1	10.5252	10.7896	10.7069	10.7813	10.7227	10.7527
KIAA1614	0.431938	0.534859	21.4733	39.9945	32.7622	45.511	43.8675	47.0561	5.1586	5.26768	5.22736	5.29777	5.28937	5.30625
STX6	0.0444821	0.844658	1998	2083.52	1978.84	2156.21	2073.21	2000.38	10.9803	11.0136	10.9728	11.041	11.0096	10.9813
MR1	0.519942	0.03348	154.218	259.964	222.783	283.18	187.867	265.316	7.62535	7.90328	7.81351	7.95488	7.72141	7.91506
IER5	-0.33368	0.0116606	1740.32	1386.48	1792.09	1300.6	1655.52	1428.7	10.6864	10.5085	10.7097	10.4605	10.6465	10.5316
CACNA1E	-0.302656	0.847143	9.7606	6.66576	12.0128	7.07949	7.62913	10.0119	3.14811	3.12601	3.16291	3.12927	3.13296	3.14979
ZNF648	0.502124	0.646169	6.83242	17.1405	13.1049	16.1817	19.0728	22.0262	3.90968	3.98014	3.9537	3.97364	3.99298	4.01164
GLUL	-0.196138	0.437458	20050.2	19008.8	25743.4	21113.1	25630	22222.5	14.3535	14.3102	14.5624	14.3959	14.5587	14.4384
RNASEL	0.210108	0.51197	257.68	365.664	337.451	386.338	362.383	355.423	8.25012	8.46221	8.41082	8.49801	8.45635	8.44369
RGS16	-0.35007	0.121732	5145.79	3541.42	3884.5	3081.6	3824.1	3462.12	12.143	11.832	11.9069	11.7223	11.8941	11.814
LOC284648	-0.292622	0.566439	96.63	76.1801	98.2866	74.8404	66.7549	62.074	6.37512	6.28674	6.37987	6.28092	6.24333	6.22205
RGS8	-0.226801	0.634175	114.199	147.599	173.64	144.624	208.847	132.157	7.12068	7.23476	7.31497	7.22528	7.41787	7.18384
NPL	-0.184811	0.629948	153.241	155.217	185.652	165.862	174.516	130.155	7.30239	7.30856	7.39904	7.34151	7.36786	7.22722
DHX9	0.0133063	0.954721	11832.8	12353.5	11586.9	11757	11852.8	11488.7	13.5293	13.5651	13.5119	13.524	13.5307	13.5049
LAMC1	0.281993	0.333813	6414.67	9609.16	8821.77	10807.4	9702.34	9905.8	12.8737	13.198	13.1272	13.297	13.206	13.2234
NMNAT2	0.703608	0.563721	5.85636	18.0928	7.64451	14.159	12.3973	10.0119	3.46548	3.54999	3.47923	3.52297	3.51126	3.49481
SMG7	0.188713	0.450611	1761.79	2362.53	2159.03	2439.39	2359.31	2355.81	10.9399	11.1691	11.0971	11.1949	11.168	11.1667
ARPC5	-0.0623815	0.776319	4403.01	3950.89	4248.17	3955.41	3874.64	4088.87	12.0574	11.9688	12.0279	11.9697	11.9531	11.9967
RGL1	0.172441	0.505964	1201.53	1595.02	1551.84	1704.14	1554.43	1554.85	10.392	10.6079	10.5862	10.6604	10.5876	10.5878
COLGALT2	0.27731	0.123662	1565.6	2010.2	1726.57	2220.94	1850.06	2001.38	10.7373	10.9321	10.8124	11.0128	10.8661	10.9285
TSEN15	-0.111641	0.625267	1309.87	1127.46	1179.44	1186.32	1155.81	1060.26	10.2788	10.163	10.1973	10.2018	10.1819	10.1169
C1orf21	0.292395	0.0878883	2432.34	3206.23	2857.96	3461.87	2944.84	3417.07	11.3933	11.6123	11.5196	11.6754	11.5435	11.6646
EDEM3	0.26039	0.387665	783.777	1214.12	1038.56	1231.83	1183.47	1154.38	9.85206	10.1746	10.0551	10.1858	10.1547	10.1353
FAM129A	0.110566	0.680228	858.933	1070.33	998.155	1071.03	1109.08	1061.26	9.8715	10.0347	9.98193	10.0351	10.0621	10.0282
RNF2	0.31645	0.0239742	990.701	1216.98	983.958	1233.85	925.032	1159.38	10.012	10.1689	10.0072	10.1795	9.96146	10.1311
TRMT1L	-0.0554053	0.83861	781.824	774.18	857.278	840.437	827.76	758.904	9.6324	9.62521	9.70026	9.68564	9.67442	9.61085
SWT1	0.254491	0.494416	122.008	155.217	119.036	132.488	121.112	144.172	7.01004	7.12307	7.00038	7.04687	7.00667	7.08636
IVNS1ABP	-0.031332	0.886455	4351.28	4326.08	4177.18	4103.07	4284.71	4108.9	12.0687	12.0639	12.0354	12.0208	12.0561	12.022
TPR	0.121652	0.660987	3867.15	5066.93	4890.3	5233.77	5356.6	5055.02	12.0682	12.2848	12.2557	12.3116	12.3309	12.2829
C1orf27	0.0229921	0.942852	472.413	499.932	476.144	475.337	488.264	484.577	8.90042	8.93913	8.90583	8.90462	8.92288	8.91768
PTGS2	0.0952138	0.958563	6.83242	10.4748	5.46037	9.10221	13.351	8.00954	3.13704	3.16281	3.12826	3.15308	3.18285	3.14545
PLA2G4A	0.152218	0.447277	982.893	1136.99	1049.48	1167.11	1069.03	1142.36	10.0125	10.1223	10.0615	10.1424	10.0753	10.1259
BRINP3	0.0572364	0.8185	923.353	1018.91	958.84	1000.23	1023.26	1004.2	9.89769	9.97145	9.9258	9.95741	9.97469	9.9604
LINC01351	-0.123268	0.685802	427.514	360.903	411.712	362.066	340.45	359.428	8.64013	8.52855	8.61412	8.53074	8.49171	8.52607
MIR4426	-0.416427	0.50286	128.84	59.9918	63.3403	65.7382	61.9866	65.0775	6.42256	6.12942	6.14729	6.1577	6.13916	6.1545
RGS2	0.0154004	0.971394	322.1	289.484	282.847	278.123	242.225	288.344	8.2257	8.15927	8.14519	8.13511	8.05464	8.1568
UCHL5	-0.0826325	0.705998	1383.08	1333.15	1318.13	1229.81	1315.07	1229.46	10.3927	10.3641	10.3553	10.3022	10.3535	10.3019
TROVE2	0.17993	0.402542	1321.59	1644.54	1378.2	1648.51	1519.15	1486.77	10.4518	10.6216	10.4838	10.6234	10.5589	10.5421
GLRX2	-0.225499	0.462399	358.214	276.153	287.215	254.862	284.185	264.315	8.30389	8.14013	8.16377	8.09354	8.15737	8.11449
CDC73	0.146687	0.486092	1466.04	1794.99	1692.71	1790.1	1712.74	1807.15	10.62	10.7771	10.7308	10.7749	10.74	10.7825
B3GALT2	0.146418	0.740441	120.055	129.506	147.43	172.942	133.51	141.168	7.06225	7.09532	7.15539	7.23582	7.10917	7.13513
KCNT2	0.400055	0.304389	114.199	208.543	183.468	219.464	191.682	217.259	7.32	7.6075	7.53827	7.63568	7.56129	7.63007
CFH	-0.110446	0.860906	63.4439	74.2756	95.0104	63.7155	82.9667	85.1014	6.20577	6.25583	6.34405	6.2076	6.29473	6.30368
ASPM	0.0212288	0.965009	2138.55	3044.35	2909.28	3042.16	3702.99	2794.33	11.2667	11.5432	11.5065	11.5426	11.7058	11.4741
ZBTB41	0.325915	0.333813	327.956	574.207	478.328	570.405	471.099	455.543	8.65608	9.02474	8.89599	9.01941	8.88567	8.86309
CRB1	0.873601	7.58572e-07	371.879	799.891	444.474	921.346	569.324	818.976	8.957	9.47789	9.06791	9.58749	9.22963	9.49554
DENND1B	0.238722	0.531492	122.984	173.31	128.865	139.567	150.675	162.193	7.11104	7.27503	7.13266	7.16785	7.20421	7.24043
C1orf53	0.0813544	0.955418	12.6888	14.2838	14.197	11.1249	11.4437	15.0179	3.71006	3.72097	3.72001	3.6995	3.70143	3.72574
LHX9	2.10001	0.232657	3.90424	7.61801	1.09207	11.1249	0.953641	7.00835	2.38393	2.41099	2.3645	2.43513	2.36183	2.40634
NEK7	0.134538	0.571097	645.176	799.891	713.124	764.585	761.959	762.909	9.43365	9.58888	9.50484	9.55535	9.55289	9.55375
MIR181A1HG	0.157713	0.961236	1.95212	0	2.18415	5.05678	4.7682	5.00596	1.64503	1.63012	1.64708	1.66781	1.66599	1.66749
ZNF281	0.20987	0.402991	611.99	775.132	693.467	856.619	745.747	740.883	9.39162	9.56031	9.47954	9.63504	9.53186	9.52706
KIF14	0.0965252	0.777064	1134.18	1574.07	1437.17	1526.14	1680.31	1445.72	10.3207	10.5701	10.4988	10.5456	10.6223	10.5034
DDX59	0.115324	0.721446	241.087	256.155	266.466	293.293	260.344	282.336	7.99925	8.03396	8.05719	8.11497	8.04346	8.0918
CAMSAP2	0.274356	0.394412	2207.85	3569.99	3054.53	3724.83	3600.95	3425.08	11.3615	11.7386	11.6119	11.7737	11.7457	11.7045
C1orf106	0.355321	0.0564344	476.317	676.098	497.985	618.95	567.416	677.808	9.04867	9.2933	9.07903	9.22878	9.16728	9.29485
KIF21B	0.292563	0.291811	337.717	500.884	369.121	440.951	449.165	474.565	8.58745	8.84643	8.64346	8.75836	8.77096	8.80843
TMEM9	-0.0906425	0.709125	1998.97	1676.91	1710.19	1629.3	1685.08	1760.1	10.8759	10.7361	10.7515	10.7137	10.7399	10.7741
PHLDA3	-0.116237	0.701357	507.551	471.364	630.126	567.371	543.575	511.61	9.02984	8.97992	9.18188	9.10714	9.07714	9.03534
CSRP1	-0.0368218	0.943253	164.954	136.172	191.113	197.214	169.748	179.214	7.40732	7.31595	7.48286	7.50051	7.42172	7.4496
RPS10P7	-0.637055	0.703715	10.7367	4.76125	6.55244	5.05678	5.72184	5.00596	2.68529	2.64248	2.65547	2.64485	2.64952	2.64445
NAV1	0.213709	0.559907	1003.39	1694.05	1508.15	1689.98	1760.42	1569.87	10.2623	10.6553	10.5635	10.6533	10.6862	10.5949
IPO9-AS1	-0.774276	0.511232	12.6888	9.52251	14.197	5.05678	15.2583	10.0119	3.48175	3.45973	3.49119	3.42877	3.49948	3.46331
IPO9	0.0896271	0.705446	4670.45	5634.47	5107.63	5576.62	5757.13	5320.34	12.2736	12.4262	12.3456	12.4176	12.444	12.3789
SHISA4	0.0477813	0.86556	1001.44	921.779	887.856	939.55	866.859	988.177	9.91946	9.85696	9.82935	9.87124	9.81152	9.90928
LMOD1	-0.364928	0.853575	5.85636	2.85675	7.64451	6.06814	5.72184	6.00716	2.50382	2.48166	2.51611	2.50531	2.50285	2.50489
TIMM17A	-0.23452	0.244142	2826.67	2091.14	2532.52	2237.12	2323.07	2201.62	11.3513	11.1089	11.261	11.1619	11.1917	11.1492
RNPEP	-0.0109804	0.97125	1312.8	1231.26	1201.28	1138.79	1124.34	1240.48	10.3022	10.2525	10.2335	10.193	10.1833	10.2582
GPR37L1	-0.0409635	0.924411	253.776	231.397	280.663	266.998	288	301.359	8.03969	7.98712	8.09899	8.06945	8.11511	8.14284
ARL8A	-0.114973	0.575536	2191.26	1878.79	2100.06	1879.1	2064.63	2111.52	11.05	10.9279	11.0158	10.9281	11.0023	11.0202
UBE2T	-0.315549	0.210708	1509.97	1103.66	1263.53	1019.45	1085.24	977.164	10.3825	10.1362	10.24	10.077	10.1235	10.0458
PPP1R12B	0.134604	0.737982	611.014	894.163	843.081	941.573	1060.45	925.102	9.51661	9.78608	9.74251	9.82493	9.91685	9.8116
SYT2	0.678846	0.539542	6.83242	15.236	13.1049	20.2271	10.49	13.0155	3.6667	3.72479	3.71022	3.7572	3.69212	3.70962
KDM5B	0.204212	0.424142	3004.31	4061.35	3790.59	4340.74	4098.75	4147.94	11.7204	11.9602	11.904	12.0151	11.9677	11.9775
PCAT6	0.18823	0.843465	28.3058	24.7585	28.3939	36.4088	19.0728	25.0298	4.75747	4.73559	4.75768	4.80509	4.69956	4.73747
LOC148709	-0.453597	0.567906	31.2339	19.045	27.3018	22.2498	26.7019	21.025	4.65772	4.5817	4.6332	4.60255	4.63024	4.59481
RABIF	0.0401784	0.896231	579.78	591.348	528.563	592.655	585.535	558.666	9.17004	9.18404	9.10631	9.18551	9.17703	9.14408
KLHL12	0.0202931	0.941625	1050.24	1091.28	1139.03	1161.04	1110.99	1094.3	10.0729	10.1018	10.1344	10.1491	10.1154	10.1039
ADIPOR1	0.0138286	0.960399	1152.73	1218.88	1157.6	1202.5	1237.83	1161.38	10.1914	10.2341	10.1947	10.2237	10.2461	10.1971
CYB5R1	-0.13121	0.56499	699.835	614.202	691.282	604.791	658.012	651.777	9.40063	9.30703	9.39139	9.2964	9.35601	9.34918
TMEM183A	-0.0679201	0.767992	1496.3	1379.81	1366.18	1296.56	1386.59	1377.64	10.4951	10.4318	10.4241	10.384	10.4356	10.4306
PPFIA4	-0.0683181	0.930694	46.8509	64.7531	58.972	46.5224	81.0595	67.0799	5.85164	5.94177	5.9136	5.85062	6.01832	5.95263
ADORA1	-0.301523	0.0868368	963.372	750.374	1053.85	799.983	947.919	855.019	9.85783	9.67403	9.92636	9.7201	9.84559	9.76852
CHI3L1	-0.0372175	0.986455	4.8803	6.66576	12.0128	11.1249	6.67549	5.00596	2.91876	2.9316	2.96822	2.96297	2.93167	2.91986
LINC01353	-0.198917	0.925867	4.8803	6.66576	6.55244	4.04543	6.67549	5.00596	2.48905	2.50206	2.50089	2.48311	2.50212	2.49001
BTG2	-0.0344968	0.906418	3144.87	3035.78	3630.05	3569.08	3484.6	3412.07	11.6636	11.6355	11.7798	11.766	11.7464	11.7293
FMOD	0.00735521	0.991323	114.199	113.318	139.785	138.556	105.854	109.13	6.88334	6.87995	6.97308	6.96991	6.85163	6.86453
PRELP	0.213066	0.80811	294.77	381.853	531.84	593.666	516.873	581.693	8.59419	8.74788	8.96888	9.04835	8.94953	9.0336
ATP2B4	0.0649124	0.946991	3533.34	5234.52	6756.66	6738.67	6952.04	6062.22	12.1114	12.4146	12.6253	12.6231	12.6495	12.5345
LINC00260	-0.0768455	0.965595	10.7367	12.3793	7.64451	6.06814	9.53641	8.00954	3.1933	3.20489	3.172	3.16062	3.18494	3.17423
ZC3H11A	0.128238	0.52883	2004.83	2402.53	2246.39	2441.41	2314.49	2331.78	11.0556	11.1987	11.1449	11.2116	11.1687	11.1746
ZBED6	0.660962	0.633625	52.7073	255.203	197.665	285.202	230.781	220.262	7.13593	7.77903	7.63134	7.84717	7.71876	7.69136
SNRPE	-0.273223	0.34184	3088.26	2164.47	2497.57	1980.24	2077.98	2196.62	11.4134	11.1228	11.2372	11.0537	11.0909	11.1345
SOX13	0.0138681	0.965768	932.138	1022.72	1037.47	1028.55	1141.51	1090.3	9.94129	10.0101	10.021	10.0145	10.0941	10.0587
ETNK2	0.430024	0.373615	60.5157	75.2278	63.3403	101.136	64.8476	78.093	6.13854	6.20748	6.15347	6.31838	6.15904	6.22025
PLEKHA6	-0.118457	0.847208	66.3721	87.6071	110.299	84.9539	116.344	97.1157	6.42573	6.51898	6.6093	6.50813	6.63456	6.55842
PPP1R15B	0.236842	0.264313	1157.61	1562.64	1213.29	1465.46	1359.89	1368.63	10.2818	10.5137	10.3172	10.4625	10.4041	10.409
PIK3C2B	0.0481883	0.910607	642.248	827.506	879.119	902.13	983.204	860.025	9.52701	9.70661	9.7514	9.7709	9.83676	9.73515
MDM4	0.182382	0.472121	575.876	749.421	610.469	620.973	572.184	623.743	9.22863	9.41923	9.26958	9.28156	9.22409	9.28472
LRRN2	-0.306314	0.738602	24.4015	21.9018	20.7494	22.2498	31.4701	18.0215	4.53897	4.52318	4.5165	4.52551	4.58268	4.49869
NFASC	0.437196	0.0714957	258.656	356.142	312.333	459.156	331.867	407.485	8.27174	8.46397	8.38274	8.63446	8.41918	8.55243
CNTN2	-0.449581	0.791261	3.90424	5.7135	8.73659	6.06814	14.3046	8.00954	2.92809	2.94107	2.9625	2.94392	3.00193	2.95762
TMEM81	-0.151727	0.832021	57.5876	42.8513	62.2482	48.5451	41.0066	53.0632	5.69873	5.62137	5.72028	5.65217	5.6113	5.67554
RBBP5	0.113574	0.634195	791.585	952.251	885.671	906.175	934.568	967.152	9.72367	9.85994	9.8057	9.82264	9.84579	9.87162
DSTYK	0.216002	0.321217	799.393	972.248	917.342	1065.97	918.356	1022.22	9.76274	9.90659	9.86313	9.97679	9.86382	9.94461
TMCC2	0.168193	0.568173	366.999	435.179	444.474	434.883	431.046	525.626	8.66052	8.7707	8.78478	8.77027	8.76432	8.90078
NUAK2	-0.267361	0.449051	194.236	153.312	222.783	164.851	166.887	166.198	7.51789	7.39693	7.59273	7.43284	7.43865	7.43682
KLHDC8A	-0.297692	0.0045176	5093.08	4149.91	5190.62	4121.28	5057.16	4209.01	12.2537	12.0865	12.2694	12.081	12.2478	12.0979
BLACAT1	0.141192	0.94897	3.90424	8.57026	4.36829	6.06814	8.58277	4.00477	2.55238	2.58617	2.55626	2.56808	2.58625	2.55325
CDK18	0.114022	0.793858	124.936	155.217	127.773	143.613	153.536	141.168	7.08392	7.18544	7.09476	7.14747	7.18003	7.1394
MFSD4	-0.156901	0.940983	7.80848	4.76125	3.27622	5.05678	8.58277	8.00954	2.65728	2.63525	2.62546	2.63761	2.66293	2.6586
ELK4	0.192551	0.49669	633.463	895.116	756.807	882.914	792.475	715.853	9.45528	9.70652	9.58137	9.69579	9.61503	9.5412
SLC45A3	0.0862924	0.886455	78.0848	84.7503	64.4323	79.8972	79.1522	71.0847	6.26035	6.28991	6.19925	6.26827	6.26517	6.2288
NUCKS1	0.051204	0.785297	20216.2	21994.1	21014.8	21120.2	20921	21282.4	14.3291	14.3992	14.3612	14.3653	14.3575	14.3717
RAB29	-0.0496666	0.839998	1360.63	1289.35	1271.17	1207.56	1252.13	1255.5	10.3652	10.3234	10.3124	10.2732	10.3008	10.3029
SLC41A1	0.306358	0.0843074	695.931	941.776	761.175	896.062	814.409	971.157	9.5811	9.80249	9.64504	9.76461	9.69365	9.82583
RAB7B	-0.0557425	0.9061	194.236	169.501	152.89	186.09	186.914	159.19	7.50393	7.43253	7.38317	7.48079	7.48343	7.40159
FAM72A	-0.187598	0.716877	90.7736	87.6071	79.7214	63.7155	96.3177	83.099	6.41333	6.40001	6.36619	6.29385	6.43672	6.38053
SRGAP2	0.00337111	0.991656	1840.85	2099.71	1989.76	2029.79	2157.14	1872.23	10.8993	11.0032	10.9603	10.9761	11.0249	10.9125
IKBKE	0.132654	0.789967	84.9173	101.891	99.3787	92.0334	92.5032	109.13	6.54463	6.61438	6.60396	6.5745	6.57621	6.64242
RASSF5	-0.201858	0.518698	530.001	533.26	670.533	605.802	772.449	576.687	9.15632	9.16032	9.32139	9.24887	9.42752	9.21435
EIF2D	-0.0496128	0.853677	757.423	694.191	713.124	686.711	707.601	723.862	9.52251	9.459	9.47845	9.45131	9.47282	9.48929
DYRK3	0.181192	0.557884	301.603	393.28	376.765	411.622	412.926	432.515	8.44061	8.60592	8.57815	8.63593	8.63825	8.66923
MAPKAPK2	-0.068378	0.740662	3576.29	3370.02	3812.43	3524.58	3724.92	3704.41	11.8113	11.7635	11.8633	11.7995	11.8444	11.8399
IL10	-0.312959	0.766154	17.5691	11.427	25.1177	19.2158	19.0728	19.0227	4.20145	4.16001	4.2484	4.21216	4.21132	4.21093
C1orf116	-0.342898	0.844708	12.6888	8.57026	9.82866	6.06814	3.81456	6.00716	2.9964	2.9676	2.97584	2.94984	2.93309	2.94936
YOD1	0.169012	0.621924	298.674	419.943	340.727	418.702	396.715	326.389	8.3879	8.60472	8.46866	8.60225	8.56645	8.44166
PFKFB2	0.222305	0.514219	331.861	511.359	472.868	524.894	519.734	508.606	8.66325	8.94228	8.88835	8.96031	8.95365	8.93834
CD46	0.113779	0.625267	1007.29	1182.7	1012.35	1145.87	1059.49	1003.2	10.0159	10.1384	10.0198	10.1138	10.0539	10.0129
CD34	1.07717	0.603037	2.92818	4.76125	2.18415	5.05678	1.90728	5.00596	1.8585	1.87208	1.85345	1.87402	1.8508	1.8737
PLXNA2	-0.119687	0.680144	1031.7	1176.03	1250.42	1102.38	1408.53	1118.33	10.1016	10.2001	10.2472	10.1511	10.3413	10.1619
LAMB3	-0.351268	0.742965	22.4494	20.9495	18.5652	8.09085	22.8874	21.025	4.26689	4.25738	4.24192	4.17238	4.26987	4.25764
G0S2	-0.348273	0.717203	33.1861	25.7108	17.4732	25.2839	30.5165	13.0155	4.64827	4.60286	4.55216	4.60005	4.63252	4.52186
C1orf74	0.113938	0.781842	150.313	155.217	136.509	158.783	137.324	145.173	7.21133	7.22713	7.16659	7.23808	7.16848	7.19465
DIEXF	0.0745642	0.792542	526.097	571.35	480.512	522.871	525.456	519.619	9.03613	9.09412	8.97487	9.03188	9.03529	9.02758
SYT14	0.394211	0.86447	2.92818	15.236	1.09207	5.05678	14.3046	4.00477	2.7951	2.88285	2.78345	2.81085	2.87639	2.80321
SERTAD4	-0.0976201	0.948755	9.7606	15.236	13.1049	14.159	17.1655	8.00954	3.66665	3.70422	3.68959	3.6967	3.71722	3.65475
HHAT	-0.343443	0.805803	19.5212	8.57026	8.73659	12.1363	10.49	10.0119	3.58392	3.50916	3.51134	3.5341	3.5227	3.51954
RCOR3	0.19261	0.430136	564.163	726.567	591.904	676.597	681.853	697.831	9.2506	9.43066	9.28415	9.37838	9.38407	9.40084
TRAF5	-0.0564336	0.853591	460.701	459.937	461.947	476.349	492.079	424.506	8.85036	8.84923	8.85219	8.87298	8.89542	8.79607
LINC00467	0.104938	0.844658	89.7976	81.8936	88.4579	98.1016	83.9204	102.122	6.498	6.46419	6.4926	6.53201	6.47296	6.54818
SLC30A1	0.0599267	0.917252	618.822	1013.19	1075.69	1100.36	1204.45	908.082	9.60708	9.95634	10.0018	10.0196	10.0909	9.87427
NEK2	-0.171599	0.504542	1198.6	1004.62	993.787	870.778	964.131	927.105	10.0986	9.96205	9.95383	9.85618	9.93108	9.90203
LPGAT1	0.219659	0.235799	1503.13	1931.16	1602.07	1872.02	1687.94	1778.12	10.6456	10.8421	10.6946	10.817	10.735	10.776
INTS7	0.0510637	0.839548	1211.29	1318.87	1195.82	1313.75	1306.49	1215.45	10.2688	10.3343	10.2591	10.3312	10.327	10.2714
DTL	0.0163892	0.955135	1661.25	1795.94	1582.41	1635.36	1779.49	1649.97	10.7065	10.7681	10.6689	10.6943	10.7608	10.7012
RPL21P28	-0.525185	0.46892	70.2764	38.09	55.6957	33.3748	27.6556	35.0417	5.56134	5.39256	5.48588	5.3664	5.33168	5.37575
LOC101929541	0.0747155	0.974809	5.85636	5.7135	4.36829	5.05678	3.81456	4.00477	2.27198	2.271	2.26127	2.26614	2.25701	2.25852
PPP2R5A	-0.110914	0.626931	752.543	722.758	814.687	743.347	762.913	690.823	9.55048	9.52112	9.60873	9.54152	9.56052	9.48885
TMEM206	0.0203854	0.942852	1069.76	1043.67	1059.31	1038.66	960.316	1050.25	10.0415	10.0227	10.0339	10.0191	9.96034	10.0275
NENF	-0.129108	0.727954	856.981	663.719	660.704	589.621	547.39	634.756	9.55495	9.36396	9.36062	9.28045	9.22922	9.33208
ATF3	-0.251435	0.394412	737.902	601.822	572.246	493.542	588.396	499.595	9.35418	9.20441	9.16881	9.06786	9.18837	9.0759
BATF3	-0.579466	0.0125276	702.764	407.563	522.011	329.702	473.959	399.476	9.15842	8.77102	8.93794	8.64046	8.87158	8.7585
NSL1	-0.123642	0.58096	1418.22	1209.36	1270.08	1187.33	1195.87	1168.39	10.3808	10.2566	10.2942	10.2427	10.2481	10.2305
TATDN3	-0.0113128	0.971558	565.139	565.637	582.075	578.496	548.343	537.641	9.13927	9.1399	9.15989	9.15566	9.1182	9.10466
SPATA45	-0.0346246	0.989286	7.80848	8.57026	6.55244	5.05678	3.81456	4.00477	2.58852	2.59412	2.57932	2.56876	2.55947	2.56114
FLVCR1-AS1	-0.0665111	0.864446	205.949	206.638	235.888	221.487	226.966	210.25	7.73563	7.73735	7.81086	7.77566	7.78956	7.74694
FLVCR1	-0.0422306	0.897935	569.043	570.398	546.037	574.45	562.648	484.577	9.12797	9.12969	9.09912	9.13458	9.12004	9.01785
VASH2	0.158325	0.676742	153.241	217.113	197.665	203.283	212.662	208.248	7.50069	7.68079	7.62896	7.64405	7.66913	7.65727
ANGEL2	0.057608	0.856916	584.66	652.292	609.377	709.972	707.601	617.736	9.26498	9.34207	9.29409	9.40343	9.40119	9.30342
RPS6KC1	0.0814949	0.719583	812.082	877.023	835.436	893.028	835.389	857.021	9.69887	9.75574	9.71975	9.7692	9.71961	9.73853
PROX1-AS1	0.0489137	0.95348	40.0185	42.8513	58.972	61.6927	61.9866	62.074	5.6885	5.70344	5.78683	5.80072	5.80275	5.80269
PROX1	0.248598	0.495864	1187.87	1981.63	1777.9	2166.33	2098.96	1869.23	10.5112	10.8983	10.8121	10.9706	10.9449	10.8516
SMYD2	-0.141799	0.549963	1199.58	969.391	1074.6	981.016	974.621	994.184	10.1259	9.96283	10.0404	9.9718	9.96684	9.98174
PTPN14	0.118887	0.788674	773.04	1167.46	1251.52	1352.18	1362.75	1158.38	9.88881	10.1869	10.2404	10.3013	10.3077	10.1809
CENPF	0.00814708	0.984807	8280.9	10890.9	11083.5	10478.7	12125.5	10298.3	13.1642	13.3868	13.4014	13.3547	13.4772	13.3404
KCNK2	0.21582	0.333264	705.692	848.455	641.047	754.472	694.25	767.915	9.49058	9.62689	9.42315	9.53911	9.47881	9.5521
KCTD3	0.139428	0.46126	1951.14	2357.77	2114.25	2232.06	2126.62	2229.66	10.9985	11.1489	11.0616	11.1047	11.0661	11.1039
ESRRG	0.129427	0.788674	287.938	383.757	490.341	530.962	471.099	451.538	8.50217	8.67515	8.83853	8.89527	8.81164	8.78246
GPATCH2	0.0306181	0.92377	484.126	490.409	488.157	518.826	503.522	498.594	8.93949	8.94825	8.94523	8.98697	8.96635	8.95958
SPATA17	-0.142755	0.834952	62.4679	61.8963	70.9848	50.5678	46.7284	50.0596	5.85801	5.85536	5.89699	5.79845	5.77781	5.79575
RRP15	0.0359173	0.892635	1340.13	1377.91	1290.83	1300.6	1220.66	1269.51	10.3674	10.3891	10.3385	10.3443	10.2957	10.3257
TGFB2-AS1	0.182489	0.913531	7.80848	10.4748	8.73659	9.10221	9.53641	10.0119	3.20394	3.22277	3.21067	3.2131	3.21615	3.21941
TGFB2	-0.0978477	0.759652	930.186	1120.8	1261.34	1072.04	1259.76	1031.23	9.98353	10.1224	10.2135	10.0886	10.213	10.0595
LYPLAL1-AS1	0.353169	0.833461	5.85636	12.3793	3.27622	10.1136	15.2583	9.01074	3.19653	3.24247	3.1798	3.22652	3.26224	3.21889
LYPLAL1	-0.140924	0.621381	361.142	299.959	346.187	317.566	313.748	308.367	8.40924	8.29237	8.38139	8.32748	8.3199	8.3094
EPRS	0.117738	0.477914	5583.07	6249.62	5896.1	6296.7	5875.38	6283.49	12.4948	12.587	12.5391	12.5932	12.5362	12.5915
BPNT1	-0.0948931	0.703287	1403.57	1231.26	1355.26	1233.85	1155.81	1199.43	10.3838	10.282	10.3561	10.2836	10.234	10.2621
IARS2	-0.0430072	0.842811	2932.09	2847.23	2938.77	2770.11	2768.42	2767.3	11.4967	11.4729	11.4985	11.4509	11.4504	11.4501
RAB3GAP2	0.13148	0.65259	1259.12	1711.19	1581.32	1751.67	1759.47	1575.88	10.4613	10.6965	10.6342	10.715	10.7187	10.6315
AURKAPS1	-0.575531	0.660256	17.5691	2.85675	12.0128	14.159	13.351	12.0143	3.61321	3.50999	3.57546	3.59001	3.58477	3.5755
MARK1	0.000612966	0.997936	991.677	1042.71	976.314	935.505	1000.37	991.181	9.95206	9.99015	9.94037	9.90856	9.95865	9.95169
2002-03-01	0.0264612	0.95458	182.523	192.355	207.494	197.214	213.616	225.268	7.6083	7.63554	7.67625	7.64898	7.69261	7.72224
2001-03-01	0.0679173	0.814657	606.134	618.011	679.27	718.063	645.615	687.819	9.30419	9.3177	9.38501	9.42553	9.34865	9.39418
HLX-AS1	-0.653129	0.665675	7.80848	7.61801	14.197	3.03407	7.62913	8.00954	2.99631	2.99493	3.03923	2.96226	2.99501	2.99774
HLX	-0.29796	0.633625	79.0609	47.6125	41.4988	54.6132	65.8012	50.0596	5.92221	5.76775	5.73798	5.80431	5.86004	5.78105
DUSP10	0.00559312	0.991509	188.38	168.548	158.351	176.987	184.053	188.224	7.50192	7.44421	7.41453	7.46921	7.48968	7.50136
TAF1A	-0.115375	0.737315	229.374	233.301	236.98	204.294	232.688	207.247	7.81988	7.82963	7.83806	7.75619	7.82812	7.76382
TAF1A-AS1	-0.124358	0.889946	32.21	32.3765	29.486	33.3748	38.1456	26.031	4.9985	4.9995	4.98285	5.00525	5.03321	4.96178
MIA3	0.201967	0.400445	1439.69	1869.27	1715.65	1985.29	1861.51	1916.28	10.6388	10.8403	10.7728	10.8885	10.837	10.8601
AIDA	0.128393	0.58096	1508.99	1914.98	1620.64	1749.65	1833.85	1761.1	10.6499	10.8365	10.7048	10.7645	10.8018	10.7697
BROX	0.163207	0.430176	1467.99	1739.76	1437.17	1735.49	1603.07	1573.88	10.5729	10.7058	10.5569	10.7038	10.6411	10.6267
DISP1	0.172801	0.623357	147.385	170.453	150.706	176.987	158.304	167.199	7.29216	7.36392	7.30343	7.38302	7.32663	7.35392
SUSD4	-1.10437	0.578997	8.78454	3.809	5.46037	0	4.7682	5.00596	2.23818	2.2021	2.21397	2.17431	2.2092	2.2109
CAPN2	-0.0358651	0.866122	4011.61	3947.08	3987.16	3851.25	3881.32	3789.51	11.954	11.9408	11.949	11.9208	11.9271	11.9077
TP53BP2	0.125924	0.614028	1386.01	1641.68	1573.68	1794.15	1773.77	1730.06	10.5524	10.6824	10.6495	10.7526	10.7436	10.7237
GTF2IP20	0.170877	0.84905	34.1621	24.7585	24.0256	41.4656	29.5629	33.0394	4.97655	4.91992	4.91729	5.01781	4.94927	4.96987
FBXO28	0.0660058	0.797205	924.329	1036.05	1032.01	1083.16	995.601	970.156	9.91128	9.99665	9.99358	10.0305	9.96652	9.94716
DEGS1	0.0300628	0.908768	1684.68	1748.33	1600.98	1683.91	1624.05	1580.88	10.7058	10.7352	10.666	10.7055	10.6771	10.6561
NVL	-0.100507	0.719884	1066.83	842.742	927.17	874.823	830.621	917.093	9.94914	9.77101	9.84172	9.79857	9.76044	9.8336
CNIH4	-0.238365	0.402226	1106.85	868.453	1000.34	839.426	800.105	755.901	9.96447	9.77898	9.88525	9.75404	9.71898	9.67851
WDR26	0.0916284	0.695506	2935.01	3494.76	3457.5	3608.52	3548.5	3489.16	11.6171	11.7566	11.7479	11.7828	11.7691	11.7553
CNIH3	-0.360903	0.00348182	2079.01	1645.49	2276.97	1688.97	2219.12	1785.13	10.9758	10.7926	11.0494	10.8127	11.0287	10.8554
DNAH14	0.676388	0.705446	3.90424	3.809	4.36829	9.10221	4.7682	8.00954	2.48319	2.48237	2.487	2.52039	2.48946	2.51277
LBR	-0.0350524	0.88396	5929.57	6242.96	5834.95	5710.12	6174.82	5555.62	12.531	12.5736	12.5178	12.5002	12.5645	12.4779
ENAH	0.145331	0.524242	8831.39	11285.1	10350.7	11019.7	11301.6	11409.6	13.2273	13.4277	13.356	13.4078	13.4289	13.4369
SRP9	-0.173685	0.521689	6273.14	5009.79	5554.28	4983.96	4505.95	4486.35	12.4899	12.3025	12.3874	12.2983	12.2169	12.2135
EPHX1	-0.129075	0.622618	1088.31	839.885	1046.21	982.027	891.654	945.126	10.0046	9.81028	9.97382	9.92588	9.85392	9.89715
TMEM63A	0.295881	0.277336	292.818	352.333	322.162	412.633	350.94	421.502	8.35828	8.47131	8.4162	8.57453	8.46879	8.58893
PYCR2	-0.184926	0.366979	2233.23	1931.16	2516.14	2090.47	2315.44	2192.61	11.1174	11.0034	11.2135	11.0651	11.1464	11.1028
SDE2	0.163758	0.526871	673.482	883.689	823.423	917.3	834.436	809.965	9.53938	9.73621	9.68344	9.76429	9.6933	9.67133
H3F3AP4	-0.211131	0.369458	1753	1339.82	1836.87	1485.68	1582.09	1641.96	10.7161	10.5078	10.7533	10.5864	10.635	10.6641
ACBD3	0.0538128	0.842253	1199.58	1319.82	1424.06	1389.6	1354.17	1418.69	10.3083	10.3809	10.4398	10.4208	10.4008	10.437
LIN9	-0.0345842	0.921559	582.708	590.395	517.643	519.837	547.39	498.594	9.13326	9.14269	9.05085	9.05356	9.08921	9.02521
PARP1	0.140483	0.397944	15642.3	17246.2	16033.8	17259.8	16340.6	18421.9	13.9774	14.0581	13.9977	14.0588	14.0133	14.1134
C1orf95	0.510046	0.0583294	108.343	167.596	115.76	158.783	121.112	165.197	7.00736	7.20862	7.03639	7.18022	7.05363	7.20044
ITPKB	-0.0556244	0.862057	879.43	989.389	1017.81	884.937	1108.13	1017.21	9.85684	9.94414	9.96543	9.8615	10.0308	9.96509
PSEN2	-0.00607219	0.986468	609.062	543.735	540.576	576.473	566.463	589.703	9.20267	9.12283	9.11917	9.16362	9.15134	9.17962
ADCK3	0.0582582	0.822245	813.058	843.694	797.214	785.824	775.31	854.017	9.66557	9.69301	9.65118	9.64062	9.63073	9.702
CDC42BPA	0.0602522	0.886414	1849.63	2501.56	2687.59	2789.32	2968.68	2535.02	11.0638	11.297	11.3547	11.385	11.4364	11.3076
ZNF678	0.257204	0.382152	408.969	609.44	523.103	626.03	543.575	527.629	8.88773	9.15813	9.05021	9.17727	9.0767	9.05603
JMJD4	-0.196845	0.460877	575.876	459.937	481.604	428.815	468.238	442.527	9.02659	8.8695	8.90064	8.82324	8.88158	8.84388
SNAP47	-0.046851	0.872591	976.06	847.503	851.817	855.607	828.714	869.035	9.85211	9.7459	9.74975	9.75297	9.72941	9.76449
ARF1	-0.0557356	0.776595	8763.07	8096.04	8357.64	8008.93	8058.26	8119.67	13.0588	12.9932	13.0194	12.9843	12.9894	12.9956
C1orf35	-0.396447	0.102779	661.769	391.375	525.287	416.679	508.291	480.573	9.1562	8.79256	8.98814	8.83308	8.96565	8.9272
MRPL55	-0.250462	0.382426	530.001	384.709	414.988	362.066	441.536	419.5	8.88131	8.66333	8.71287	8.62537	8.75417	8.7199
GUK1	-0.161645	0.439989	2161.97	1736.91	1997.4	1760.77	1847.2	1872.23	10.9927	10.8186	10.9287	10.8293	10.8667	10.8773
GJC2	0.250197	0.845542	26.3536	20.9495	16.3811	11.1249	9.53641	30.0358	4.28891	4.25481	4.22561	4.19045	4.17845	4.31106
IBA57	0.156211	0.666222	166.906	218.065	170.363	186.09	190.728	184.219	7.48261	7.62547	7.49366	7.53829	7.55139	7.53301
OBSCN	-0.00459979	0.994833	72.2285	111.413	114.668	88.9994	123.02	108.129	6.55322	6.7145	6.72564	6.62549	6.75822	6.70158
TRIM11	-0.190874	0.373615	727.165	608.488	694.559	619.961	693.297	624.744	9.4371	9.30906	9.40327	9.32231	9.40223	9.32768
RNF187	-0.159919	0.415026	5037.45	4277.51	5436.34	4593.58	4879.78	4870.8	12.2734	12.141	12.3365	12.1981	12.2473	12.2458
RHOU	0.0498568	0.881414	462.653	487.552	534.024	569.394	515.92	508.606	8.93183	8.96689	9.02932	9.07459	9.00562	8.99579
DUSP5P1	-0.203911	0.840644	27.3297	16.1883	21.8415	32.3634	30.5165	21.025	4.64769	4.57682	4.61423	4.67764	4.66733	4.60856
RAB4A	0.191738	0.454411	450.94	466.603	420.448	499.61	381.456	464.553	8.80871	8.83193	8.7625	8.87885	8.69913	8.82881
CCSAP	0.106296	0.679417	831.603	1044.62	886.764	935.505	986.065	931.109	9.78207	9.95247	9.82911	9.86865	9.90837	9.86513
ACTA1	-0.749488	0.371436	31.2339	17.1405	19.6573	18.2044	33.3774	15.0179	4.53697	4.44807	4.46534	4.4556	4.55037	4.43482
NUP133	0.118921	0.523676	2382.56	2695.82	2307.55	2553.67	2414.62	2465.94	11.2409	11.3404	11.2157	11.2964	11.2515	11.2684
ABCB10	0.103029	0.652244	742.782	857.978	761.175	819.199	786.754	782.933	9.58196	9.68814	9.59982	9.65352	9.62376	9.62021
TAF5L	0.134316	0.507483	865.766	992.245	897.684	973.936	901.19	958.142	9.80863	9.91052	9.83542	9.89629	9.83815	9.88397
URB2	0.018828	0.954799	1172.25	1392.19	1240.6	1240.93	1412.34	1242.48	10.2556	10.3881	10.2987	10.2989	10.3994	10.2998
GALNT2	0.110681	0.553195	5128.22	5707.79	5532.44	5859.8	5686.56	6083.25	12.3864	12.4735	12.448	12.4951	12.4704	12.5262
PGBD5	-0.580445	0.357293	54.6594	35.2333	49.1433	39.4429	43.8675	24.0286	5.42528	5.31885	5.39465	5.34303	5.36762	5.25384
COG2	-0.0431939	0.853893	1445.55	1367.43	1467.75	1402.75	1382.78	1398.67	10.4811	10.438	10.4929	10.4577	10.4466	10.4554
AGT	-0.627722	6.6059e-10	7016.9	4711.74	7737.34	4428.73	6726.98	4760.67	12.6591	12.3326	12.7428	12.2843	12.6234	12.3408
CAPN9	-0.1406	0.956249	6.83242	3.809	7.64451	6.06814	0.953641	4.00477	2.28986	2.26769	2.29485	2.28419	2.24626	2.26927
C1orf198	0.0128821	0.96063	1803.76	1873.08	1874	1938.77	1941.61	1858.21	10.8444	10.874	10.8744	10.9013	10.9025	10.8677
LOC101927604	0.555422	0.652409	9.7606	18.0928	9.82866	15.1703	8.58277	8.00954	3.51725	3.57427	3.51822	3.55403	3.50884	3.50522
TTC13	-0.0808988	0.779249	476.317	483.743	458.671	442.974	504.476	434.518	8.87977	8.8904	8.8543	8.83101	8.91941	8.81825
ARV1	-0.19455	0.449327	548.546	438.035	454.303	435.895	484.449	426.508	8.97374	8.81849	8.84302	8.81544	8.8866	8.80109
FAM89A	0.28538	0.244542	348.454	389.471	360.384	464.213	352.847	440.525	8.5376	8.60865	8.55933	8.72666	8.5453	8.69073
TRIM67	0.287634	0.615853	46.8509	51.4215	55.6957	74.8404	62.9403	76.0907	5.85969	5.88294	5.90568	5.99641	5.9407	6.00229
C1orf131	-0.110307	0.699804	535.857	456.128	477.236	431.849	440.582	458.546	8.96094	8.84957	8.8801	8.81335	8.82637	8.85318
GNPAT	-0.0840976	0.692629	3232.71	2841.52	2935.49	2821.68	2807.52	2804.34	11.5913	11.4864	11.5126	11.4808	11.4767	11.4758
EXOC8	0.128474	0.66451	305.507	390.423	353.832	372.179	356.662	347.414	8.3757	8.53094	8.46674	8.49924	8.47185	8.45512
SPRTN	0.105369	0.684083	509.504	577.064	520.919	593.666	566.463	547.652	9.05346	9.13983	9.06887	9.15982	9.12673	9.10308
EGLN1	0.0543376	0.813307	1518.75	1526.46	1397.85	1536.25	1466.7	1489.77	10.5555	10.5594	10.4914	10.5644	10.5283	10.5404
TSNAX	-0.111342	0.64429	948.731	856.073	961.025	856.619	822.992	815.972	9.83435	9.75733	9.84381	9.75784	9.72835	9.72222
SIPA1L2	0.475651	0.00265409	2711.5	4372.74	3255.47	4609.76	3679.15	4431.28	11.6255	12.0061	11.7667	12.0504	11.8641	12.0172
MAP10	0.0291324	0.956895	132.744	109.509	121.22	137.544	119.205	134.16	6.9974	6.9133	6.95696	7.01368	6.94923	7.00217
NTPCR	-0.0555258	0.852512	782.8	666.576	725.137	680.643	658.012	736.878	9.54079	9.42362	9.48423	9.43863	9.41444	9.49604
PCNXL2	0.0866552	0.815044	337.717	448.51	399.699	407.577	475.867	432.515	8.56694	8.75023	8.67359	8.68615	8.791	8.72552
SLC35F3	4.77183	0.0176442	0	12.3793	0	8.09085	0.953641	9.01074	2.29277	2.38256	2.29442	2.35163	2.29963	2.35819
LOC101927765	-0.0860591	0.917683	58.5636	63.8008	60.064	35.3975	46.7284	56.0668	5.76109	5.78742	5.76755	5.6394	5.69984	5.74838
COA6	-0.316624	0.225324	681.29	475.173	610.469	471.292	499.708	491.586	9.2372	8.98178	9.15563	8.9767	9.01572	9.00481
TARBP1	0.165098	0.567977	250.848	286.627	266.466	292.282	245.086	275.328	8.03097	8.11014	8.06629	8.12181	8.01753	8.08566
IRF2BP2	-0.0607847	0.792685	1902.34	1835.94	2036.72	1815.38	1785.22	1835.19	10.8814	10.8533	10.9358	10.8445	10.8313	10.853
TOMM20	0.0499351	0.825645	6214.58	6118.21	5595.78	5911.38	5521.58	5913.04	12.5667	12.5538	12.4806	12.5254	12.4697	12.5257
SNORA14B	-0.125227	0.956881	4.8803	3.809	12.0128	10.1136	2.86092	4.00477	2.62046	2.61243	2.66976	2.65775	2.60538	2.61419
RBM34	-0.195006	0.438285	2250.8	1702.62	1865.26	1624.24	1707.02	1760.1	10.9979	10.7738	10.8455	10.7375	10.7758	10.7998
ARID4B	0.0784098	0.704093	1651.49	1673.1	1639.2	1692	1540.13	1735.07	10.6907	10.7009	10.6848	10.7097	10.6364	10.7296
GGPS1	-0.0125201	0.966931	1412.36	1296.97	1393.49	1355.22	1205.4	1323.58	10.4239	10.3577	10.4132	10.3916	10.302	10.3734
TBCE	-0.0819226	0.762786	804.274	712.284	719.676	671.541	674.224	692.825	9.56519	9.47554	9.48299	9.43331	9.43601	9.45557
B3GALNT2	0.0369286	0.904807	1064.88	1236.97	1175.07	1236.89	1212.08	1067.27	10.1175	10.2316	10.192	10.2315	10.2159	10.1193
GNG4	-0.166604	0.442539	3113.63	2706.3	2693.05	2439.39	2681.64	2416.88	11.5076	11.3929	11.389	11.3102	11.3856	11.3029
LYST	0.0360664	0.940999	290.866	411.372	398.607	413.645	437.721	330.394	8.40123	8.61843	8.59697	8.62182	8.66053	8.4777
NID1	-0.0833276	0.82974	472.413	586.586	646.507	594.678	685.668	521.621	9.04244	9.18983	9.25902	9.19948	9.30288	9.10867
GPR137B	0.206186	0.391502	423.61	511.359	448.842	503.655	418.648	473.564	8.79469	8.92225	8.83313	8.9114	8.78689	8.86911
ERO1B	0.23312	0.585936	83.9412	101.891	100.471	118.329	93.4568	106.126	6.58286	6.6563	6.65063	6.71897	6.62222	6.67279
EDARADD	-0.56946	0.209668	134.696	70.4666	98.2866	71.8063	79.1522	68.0811	6.61833	6.35778	6.47714	6.36482	6.39697	6.34774
LGALS8	-0.00624449	0.987061	530.001	558.971	613.745	615.916	578.86	539.643	9.10724	9.14393	9.20967	9.21245	9.16845	9.11967
HEATR1	0.156852	0.539542	2110.24	2785.33	2459.35	2861.13	2804.66	2575.07	11.1777	11.3972	11.2972	11.4191	11.4029	11.3338
ACTN2	0.266568	0.463404	146.409	186.641	139.785	162.828	128.741	149.178	7.2287	7.35266	7.20773	7.28063	7.16935	7.23771
MTR	0.147824	0.651184	988.749	1387.43	1338.88	1472.53	1515.34	1397.67	10.1626	10.4156	10.3879	10.4622	10.4851	10.4212
RYR2	0.52793	0.751625	3.90424	4.76125	9.82866	8.09085	5.72184	15.0179	2.93748	2.94352	2.97939	2.96765	2.95055	3.01554
LOC100130331	-0.504364	0.751245	9.7606	1.9045	15.289	10.1136	7.62913	11.0131	3.20212	3.14484	3.23877	3.20452	3.18688	3.2108
CHRM3	0.273319	0.543287	141.529	256.155	215.138	275.089	276.556	234.279	7.60334	7.9102	7.81067	7.95274	7.95675	7.85784
FMN2	-0.136903	0.653624	972.156	1137.94	1341.07	1126.65	1359.89	1075.28	10.0502	10.1668	10.2936	10.1593	10.3051	10.1243
GREM2	-0.111761	0.878079	48.803	44.7558	58.972	56.636	49.5893	44.0525	5.64566	5.62395	5.69663	5.68587	5.64977	5.62062
FH	-0.102864	0.652409	3090.21	2636.78	2626.44	2499.06	2594.86	2604.1	11.5019	11.3726	11.3695	11.3299	11.3598	11.3627
OPN3	-0.0315317	0.910706	833.556	818.936	863.83	827.29	808.687	804.959	9.69674	9.68367	9.7231	9.69116	9.6744	9.67105
CHML	0.142133	0.601503	555.378	751.326	635.587	684.688	704.741	655.781	9.24888	9.4641	9.34257	9.39566	9.41678	9.36465
EXO1	-0.145365	0.486757	1566.58	1420.76	1426.25	1271.27	1441.9	1317.57	10.5418	10.465	10.468	10.3799	10.4766	10.407
MAP1LC3C	1.02513	0.465682	3.90424	8.57026	5.46037	10.1136	5.72184	12.0143	2.90092	2.93452	2.91287	2.94512	2.91398	2.95833
PLD5	0.137083	0.68522	394.328	392.327	307.965	401.508	319.47	330.394	8.54346	8.54022	8.38782	8.55526	8.40884	8.42984
ZBTB18	0.0860319	0.707198	1127.35	1263.64	1117.19	1202.5	1120.53	1105.32	10.1553	10.2432	10.1485	10.2046	10.1507	10.1404
ADSS	-0.046188	0.847431	1530.46	1475.99	1451.37	1421.97	1423.79	1368.63	10.5417	10.5133	10.5001	10.4843	10.4852	10.4548
DESI2	0.0534843	0.814657	1578.29	1728.34	1619.54	1707.17	1675.55	1621.93	10.6554	10.7266	10.6755	10.7168	10.7021	10.6766
COX20	-0.103119	0.659741	1579.27	1356.96	1416.42	1341.06	1312.21	1312.56	10.5386	10.4194	10.4526	10.4104	10.3937	10.3939
HNRNPU-AS1	0.289295	0.442539	208.877	242.824	149.614	185.078	164.98	212.253	7.63476	7.72182	7.46684	7.56967	7.51095	7.64351
HNRNPU	0.0156605	0.943	25905.6	26333.5	25671.4	25324.4	26157.4	26925.1	14.6643	14.678	14.6568	14.6455	14.6724	14.6966
LOC101928068	0.902075	0.644464	3.90424	4.76125	2.18415	6.06814	2.86092	6.00716	2.10094	2.10726	2.08892	2.11656	2.09316	2.11618
EFCAB2	0.0716383	0.840644	275.249	302.816	250.085	268.009	281.324	277.33	8.10576	8.16413	8.05047	8.08999	8.11891	8.11026
KIF26B	0.85843	0.620429	1.95212	7.61801	3.27622	8.09085	6.67549	6.00716	2.45958	2.50096	2.47009	2.50396	2.49413	2.48921
SMYD3	0.0436532	0.899486	823.795	738.947	686.914	706.938	646.568	777.927	9.5997	9.51924	9.46681	9.48717	9.42371	9.55695
TFB2M	-0.148458	0.587352	451.916	414.229	435.737	371.168	390.993	367.438	8.73427	8.67566	8.70904	8.60447	8.63768	8.59803
CNST	0.119001	0.652409	518.288	654.196	574.431	587.598	617.959	615.734	9.1198	9.28325	9.19058	9.20632	9.24208	9.23942
SCCPDH	-0.121611	0.626583	2686.12	2218.74	2167.77	2061.14	2151.41	2159.57	11.2753	11.12	11.1016	11.0619	11.0955	11.0985
AHCTF1	0.1362	0.652409	1553.89	2194.94	2037.81	2195.65	2242.01	2020.41	10.7816	11.0497	10.9901	11.0499	11.0668	10.9833
ZNF670	-0.0599628	0.88246	269.393	250.442	245.716	263.964	241.271	211.252	7.99832	7.95511	7.94406	7.98594	7.93348	7.85999
ZNF669	0.193574	0.516447	222.542	259.964	228.243	276.1	229.827	242.289	7.87435	7.96365	7.88895	7.99948	7.89221	7.92234
C1orf229	0.1481	0.922324	9.7606	16.1883	16.3811	17.1931	11.4437	8.00954	3.68912	3.73315	3.73338	3.73933	3.70066	3.67722
ZNF124	-0.220373	0.479345	268.417	221.874	285.031	230.589	228.874	218.26	7.9778	7.86753	8.01319	7.8893	7.88489	7.85882
MIR3916	0.658887	0.513712	13.6648	24.7585	12.0128	15.1703	10.49	17.0203	3.94073	4.01392	3.93047	3.95089	3.91879	3.96311
ZNF496	0.133168	0.646169	605.157	806.556	672.717	749.415	809.641	733.874	9.37627	9.5826	9.45048	9.528	9.58546	9.51271
OR2T8	-1.0992	0.557938	4.8803	0.952251	7.64451	4.04543	6.67549	4.00477	2.22336	2.19397	2.2425	2.21729	2.23656	2.21697
SH3BP5L	0.0137737	0.965167	1027.79	1014.15	1074.6	1111.48	1165.35	1174.4	10.0479	10.0379	10.0815	10.107	10.1434	10.1493
ZNF672	-0.110229	0.594275	1087.33	994.15	1111.73	974.948	1042.33	1033.23	10.0561	9.98829	10.0729	9.97386	10.0239	10.0173
ZNF692	-0.062317	0.881218	251.824	219.97	199.849	207.328	215.523	212.253	7.84938	7.77134	7.71967	7.73883	7.75994	7.75157
PGBD2	0.238953	0.623041	77.1088	82.8458	61.1561	80.9085	76.2913	90.1074	6.28119	6.30669	6.20968	6.29796	6.27749	6.33758
ZMYND11	0.13362	0.489666	2548.49	2946.26	2642.82	2942.04	2909.56	2999.57	11.3826	11.4986	11.4114	11.4974	11.4884	11.5131
DIP2C	0.10118	0.74769	1502.16	1953.07	1867.45	2050.02	2150.46	1918.29	10.7104	10.913	10.8775	10.9517	10.9905	10.8987
LARP4B	0.0330975	0.907911	1501.18	1707.39	1661.04	1725.37	1719.41	1561.86	10.6126	10.7129	10.6912	10.7212	10.7185	10.6432
GTPBP4	-0.141628	0.452892	3198.55	2716.77	2984.64	2657.84	2857.11	2820.36	11.5748	11.4425	11.5181	11.4251	11.4828	11.4724
IDI1	-0.146575	0.451514	7316.55	6348.66	6969.61	6107.58	6256.84	6101.27	12.765	12.6473	12.7243	12.6157	12.6353	12.6149
WDR37	0.0538835	0.863873	522.192	602.775	598.456	633.109	614.145	564.673	9.11818	9.21781	9.21259	9.25283	9.23114	9.17192
PFKP	-0.113147	0.515299	3510.89	3266.22	3481.53	3142.28	3552.31	3340.98	11.7537	11.6951	11.7468	11.6642	11.7633	11.7134
PITRM1	0.105625	0.609285	1077.57	1187.46	1094.26	1226.78	1119.57	1127.34	10.111	10.1849	10.1227	10.21	10.1398	10.1451
PITRM1-AS1	-0.0993915	0.960046	5.85636	6.66576	9.82866	7.07949	6.67549	7.00835	2.83085	2.83665	2.85842	2.83966	2.83673	2.83916
KLF6	-0.0959107	0.601853	3214.17	2960.55	3006.48	2851.01	3017.32	2832.37	11.6022	11.5354	11.5478	11.5052	11.5508	11.5
AKR1C1	0.64262	0.625267	9.7606	12.3793	7.64451	12.1363	4.7682	10.0119	3.24003	3.25841	3.22564	3.25631	3.20424	3.24175
AKR1C3	-0.416569	0.352943	106.391	67.6098	123.404	92.0334	125.881	107.128	6.69919	6.53594	6.7618	6.64215	6.77299	6.70197
NET1	-0.0281363	0.916598	1141.99	1156.98	1204.56	1150.92	1201.59	1171.4	10.1744	10.1843	10.2151	10.1804	10.2133	10.1938
ASB13	0.0112786	0.972754	693.003	699.904	609.377	625.018	644.661	637.76	9.39179	9.39909	9.30018	9.31773	9.33962	9.33199
FAM208B	0.169717	0.657435	1548.03	2546.32	2153.57	2510.19	2692.13	2135.54	10.8463	11.2322	11.0973	11.2204	11.2781	11.0906
GDI2	-0.0403835	0.842903	10288.7	9732	9921.49	9539.11	9568.83	9685.54	13.2981	13.252	13.2679	13.2355	13.238	13.248
ANKRD16	-0.0974559	0.813282	197.164	183.784	162.719	161.817	184.053	163.194	7.51583	7.47825	7.41669	7.41349	7.47902	7.41759
FBXO18	-0.0786177	0.68974	1981.4	1816.89	2000.68	1918.54	1950.2	1882.24	10.9333	10.8649	10.9409	10.9077	10.9207	10.8926
RBM17	-0.152887	0.415747	2615.84	2215.89	2397.1	2151.16	2383.15	2285.72	11.2818	11.1484	11.211	11.1251	11.2063	11.173
PFKFB3	-0.150584	0.483378	1316.71	1322.68	1325.78	1158	1409.48	1169.39	10.3445	10.348	10.3497	10.2465	10.3978	10.2539
PRKCQ	0.372194	0.82882	5.85636	5.7135	7.64451	11.1249	5.72184	8.00954	2.86084	2.8597	2.87359	2.89794	2.85977	2.87624
PRKCQ-AS1	-0.103467	0.881265	89.7976	70.4666	74.261	60.6814	52.4502	70.0835	6.20687	6.12057	6.13741	6.07447	6.03307	6.11873
LINC00706	0.382644	0.863989	5.85636	6.66576	1.09207	6.06814	5.72184	4.00477	2.30599	2.31194	2.27228	2.30741	2.30507	2.29259
LINC00707	-0.879615	0.00681071	144.457	101.891	172.548	78.8858	120.159	56.0668	6.90282	6.74628	6.99082	6.65271	6.81646	6.55049
SFMBT2	0.177013	0.567977	568.067	822.745	663.981	768.631	828.714	738.88	9.33396	9.59819	9.44193	9.54725	9.60364	9.5183
ITIH5	0.251598	0.919028	4.8803	7.61801	6.55244	3.03407	1.90728	5.00596	2.26736	2.28739	2.27898	2.25397	2.24524	2.26827
KIN	-0.199373	0.451934	461.677	378.996	405.159	363.077	390.993	353.421	8.72348	8.59126	8.63472	8.56399	8.61154	8.54697
ATP5C1	-0.117535	0.649788	5333.19	4285.13	4574.7	4378.16	4007.2	4162.96	12.2688	12.0876	12.141	12.1051	12.0337	12.0643
TAF3	-0.100733	0.703598	623.703	562.78	599.548	515.792	579.814	602.718	9.23161	9.15878	9.20318	9.09918	9.17969	9.20707
GATA3	-0.0117081	0.995382	12.6888	6.66576	4.36829	4.04543	5.72184	12.0143	2.95585	2.91343	2.89792	2.89492	2.9066	2.95089
SFTA1P	-3.5355	0.0252592	15.617	1.9045	12.0128	1.01136	6.67549	0	2.67027	2.57228	2.64362	2.56644	2.60753	2.55879
CELF2	0.372128	0.0219894	4386.42	6401.03	5170.97	6981.39	5576.89	6205.39	12.2714	12.5767	12.4015	12.6499	12.4627	12.5507
USP6NL	0.188521	0.432632	942.874	1130.32	1061.5	1231.83	1173.93	1260.5	10.0072	10.1421	10.0948	10.2083	10.1711	10.2263
PROSER2	0.0936963	0.959833	10.7367	5.7135	7.64451	9.10221	6.67549	12.0143	3.12361	3.08781	3.10211	3.1121	3.09478	3.13228
PROSER2-AS1	-0.953404	0.581038	7.80848	4.76125	5.46037	2.02271	7.62913	4.00477	2.41866	2.39662	2.40169	2.37686	2.41753	2.39122
UPF2	-0.0563061	0.812624	1204.46	1104.61	1124.84	1107.44	1168.21	1152.37	10.199	10.1328	10.1466	10.1348	10.1755	10.165
DHTKD1	0.0193519	0.953852	991.677	1097.95	1190.36	1190.37	1213.03	1152.37	10.0488	10.1246	10.1863	10.1864	10.201	10.1615
SEC61A2	-0.0140171	0.967305	713.5	676.098	588.628	624.007	643.707	627.748	9.4062	9.36694	9.26908	9.30952	9.33156	9.31373
NUDT5	-0.172515	0.463128	2168.81	1664.53	1866.35	1670.76	1711.79	1764.1	10.9644	10.7532	10.8429	10.7562	10.7749	10.7985
CDC123	-0.126634	0.555494	3953.04	3326.21	3462.96	3217.12	3276.71	3250.87	11.8566	11.715	11.7476	11.6882	11.7029	11.6966
CAMK1D	0.0182515	0.954658	1188.84	1292.2	1357.45	1355.22	1444.77	1394.66	10.2953	10.3585	10.3965	10.3952	10.4453	10.4175
CCDC3	0.747801	0.633654	8.78454	7.61801	2.18415	10.1136	4.7682	9.01074	2.83609	2.82784	2.78999	2.84517	2.80717	2.83756
OPTN	-0.0292231	0.919028	1102.95	1127.46	1244.96	1166.09	1147.23	1130.35	10.1372	10.1538	10.2298	10.1795	10.167	10.1558
MCM10	-0.0469701	0.846485	1833.04	1883.55	1768.07	1734.48	1870.09	1678	10.8258	10.8474	10.7973	10.7823	10.8417	10.7565
PHYH	0.0924825	0.751625	429.467	442.797	466.315	462.19	442.489	521.621	8.79995	8.82015	8.85492	8.84897	8.81969	8.9324
SEPHS1	-0.0894892	0.646169	4124.83	3739.49	3821.16	3531.66	3746.85	3718.43	11.9552	11.8749	11.8925	11.8289	11.8765	11.8704
BEND7	0.12408	0.902737	29.2818	29.5198	21.8415	31.352	24.7947	22.0262	4.74295	4.74453	4.69813	4.75507	4.71541	4.69844
PRPF18	-0.0779477	0.776749	574.9	524.69	560.234	525.905	511.151	508.606	9.11228	9.04828	9.09374	9.04992	9.03031	9.02701
FRMD4A	0.0495961	0.861138	2491.88	2918.65	2869.97	2986.54	3149.88	2904.46	11.3773	11.5029	11.4893	11.5215	11.565	11.499
FAM107B	0.174908	0.267891	3628.02	4156.57	3778.57	4271.97	3720.15	4131.92	11.8778	11.988	11.9104	12.0105	11.8978	11.9831
CDNF	0.0549839	0.966099	13.6648	15.236	20.7494	16.1817	17.1655	22.0262	4.10003	4.11043	4.14591	4.11694	4.12333	4.15471
HSPA14	-0.0596043	0.811484	1653.45	1501.7	1531.09	1462.42	1419.02	1452.73	10.6284	10.5525	10.5676	10.5319	10.5086	10.5268
SUV39H2	-0.0652471	0.785166	1430.9	1333.15	1343.25	1231.83	1299.81	1328.58	10.4327	10.3775	10.3833	10.3171	10.358	10.3748
DCLRE1C	-0.0682705	0.816017	619.798	599.918	560.234	541.076	567.416	525.626	9.21231	9.18902	9.14077	9.11665	9.1496	9.0968
MEIG1	-0.53346	0.646169	20.4973	16.1883	26.2098	4.04543	16.2119	23.0274	4.15043	4.122	4.18487	4.03956	4.12217	4.16645
ACBD7	-0.107246	0.68475	540.737	503.741	605.009	567.371	570.277	521.621	9.09244	9.04383	9.1712	9.12598	9.12967	9.06772
C10orf111	-0.553705	0.762638	5.85636	2.85675	4.36829	6.06814	11.4437	6.00716	2.60562	2.58353	2.59537	2.60716	2.64562	2.60672
RPP38	-0.127006	0.680788	480.222	374.235	407.343	403.531	374.781	378.451	8.77188	8.60466	8.65979	8.65367	8.6056	8.61203
NMT2	-0.0112879	0.970653	1020.96	964.63	929.354	916.289	884.979	932.111	9.93956	9.89649	9.86857	9.858	9.83222	9.87074
FAM171A1	0.0755956	0.701381	1769.6	1854.98	1788.82	1910.45	1827.18	1910.28	10.8159	10.8529	10.8244	10.8763	10.841	10.8762
FAM188A	0.0588264	0.825144	617.846	666.576	643.231	660.416	637.032	649.774	9.30339	9.35758	9.33197	9.35083	9.32504	9.33919
RSU1	-0.0687027	0.725824	2782.75	2778.67	2863.42	2733.7	2976.31	2709.23	11.4477	11.4465	11.4707	11.4334	11.5021	11.4262
CUBN	0.489687	0.262739	133.72	229.492	229.335	349.929	239.364	266.317	7.60271	7.86914	7.86908	8.13017	7.89326	7.95607
TRDMT1	0.0377647	0.924411	350.406	366.617	321.07	368.134	331.867	295.352	8.42466	8.454	8.37	8.4564	8.39018	8.31911
VIM-AS1	-0.30508	0.657632	38.0664	30.472	58.972	44.4997	42.9138	38.0453	5.36698	5.32286	5.47636	5.40254	5.39402	5.36702
VIM	-0.3103	0.0271919	142834	106903	133162	105016	118035	105855	17.0103	16.7662	16.9501	16.7516	16.8483	16.7581
HACD1	0.0862569	0.838314	205.949	187.593	171.456	186.09	160.212	197.235	7.58664	7.53609	7.49022	7.53179	7.45565	7.56279
STAM-AS1	-0.379833	0.746797	16.593	12.3793	16.3811	14.159	13.351	9.01074	3.7869	3.75837	3.78474	3.7705	3.76505	3.73548
STAM	0.133381	0.546021	809.154	984.627	892.224	960.789	908.82	917.093	9.74418	9.88991	9.81579	9.87117	9.82942	9.83619
CACNB2	0.229576	0.771866	33.1861	48.5648	50.2354	39.4429	25.7483	39.0465	5.25624	5.34257	5.34921	5.29198	5.21168	5.28977
NSUN6	-0.111609	0.698277	417.754	392.327	410.62	373.191	374.781	347.414	8.64374	8.60215	8.63182	8.56973	8.57236	8.52449
ARL5B	0.37716	0.240261	565.139	1013.19	733.873	1018.44	927.892	861.026	9.4394	9.85808	9.61811	9.86175	9.79032	9.73389
PLXDC2	0.281883	0.451514	767.183	1250.31	1185.99	1492.76	1369.43	1296.54	9.91192	10.2656	10.225	10.4055	10.3369	10.2938
NEBL	0.0594721	0.870901	630.535	789.416	838.712	864.71	814.409	724.864	9.45066	9.61079	9.65547	9.67864	9.63388	9.54874
NEBL-AS1	-0.229522	0.921535	4.8803	4.76125	7.64451	5.05678	3.81456	4.00477	2.32186	2.32097	2.34109	2.32314	2.31396	2.31551
CASC10	-0.372559	0.0149418	985.821	751.326	1061.5	743.347	1000.37	859.023	9.87792	9.67754	9.93447	9.67038	9.88924	9.77453
MIR1915	-0.62491	0.667245	10.7367	9.52251	7.64451	8.09085	13.351	3.00358	3.13859	3.13015	3.11717	3.12007	3.15693	3.08385
SKIDA1	-0.110021	0.76952	204.973	234.254	239.164	204.294	238.41	193.23	7.73701	7.81155	7.82265	7.73541	7.82173	7.70593
MLLT10	0.0942884	0.760014	638.344	785.607	791.753	865.721	830.621	761.908	9.4615	9.60946	9.61511	9.68174	9.65082	9.58704
DNAJC1	0.0294589	0.933435	1096.12	988.436	1040.75	974.948	837.297	1071.28	10.0349	9.9561	9.995	9.94583	9.83412	10.0172
LOC100130992	0.219968	0.684727	59.5397	65.7053	63.3403	76.8631	57.2184	67.0799	5.99338	6.02324	6.01208	6.07476	5.98173	6.02969
COMMD3	-0.139781	0.678779	421.658	303.768	375.673	336.782	325.191	378.451	8.58661	8.37617	8.50913	8.43973	8.41772	8.51424
BMI1	-0.0394084	0.938697	214.733	241.872	234.796	274.078	332.821	246.293	7.90117	7.96715	7.95114	8.04053	8.16325	7.97771
LOC100499489	-0.159514	0.679254	200.092	147.599	176.916	156.76	171.655	187.223	7.51148	7.35611	7.44555	7.3854	7.43024	7.47535
PIP4K2A	0.225381	0.242682	940.922	1125.56	1021.09	1169.13	1040.42	1215.45	9.97565	10.1099	10.0363	10.1391	10.0501	10.1693
MSRB2	-0.0275446	0.941768	486.078	398.993	419.356	421.736	390.993	451.538	8.82698	8.69404	8.72686	8.73051	8.68093	8.77621
C10orf67	0.0132078	0.993399	12.6888	14.2838	12.0128	12.1363	10.49	9.01074	3.56289	3.57391	3.55818	3.55907	3.54766	3.53761
OTUD1	-0.20408	0.715553	70.2764	60.944	70.9848	57.6473	59.1257	55.0656	5.99802	5.95323	6.00016	5.93723	5.94425	5.92438
KIAA1217	0.615841	0.000351092	423.61	788.464	536.208	834.369	596.979	762.909	9.05261	9.48152	9.20576	9.5243	9.27835	9.45627
ARHGAP21	0.183334	0.515826	3090.21	4445.11	3886.69	4445.92	4483.07	4121.91	11.7701	12.0607	11.9509	12.0608	12.0678	11.9985
PRTFDC1	0.0476869	0.848712	1756.91	1738.81	1583.51	1741.56	1585.9	1611.92	10.7451	10.7369	10.6637	10.7381	10.6647	10.6774
ENKUR	-0.135213	0.665597	322.1	277.105	285.031	259.919	270.834	262.313	8.21345	8.12041	8.13725	8.08281	8.10674	8.08809
THNSL1	0.103549	0.651629	792.561	893.211	859.462	869.766	868.767	945.126	9.69713	9.78503	9.7564	9.76519	9.76433	9.82749
GPR158-AS1	-0.169796	0.956353	6.83242	5.7135	4.36829	0	0.953641	5.00596	1.94617	1.93818	1.92803	1.8961	1.90268	1.9328
GPR158	0.13822	0.710894	275.249	373.282	319.977	397.463	395.761	320.382	8.29422	8.48204	8.38459	8.52322	8.52082	8.38492
PDSS1	-0.279979	0.383955	532.929	381.853	401.883	334.759	377.642	364.434	8.83476	8.60573	8.63906	8.52322	8.59856	8.57599
ABI1	0.161145	0.403398	1418.22	1630.25	1507.06	1721.33	1557.3	1660.98	10.5423	10.6503	10.5891	10.6934	10.6144	10.665
ANKRD26	-0.0478538	0.86556	675.434	644.674	701.111	629.064	644.661	680.811	9.38543	9.352	9.41224	9.33474	9.35199	9.39113
YME1L1	0.0336967	0.886455	5844.65	6380.08	6422.48	6461.56	6625.9	6497.74	12.5667	12.6382	12.6436	12.6486	12.6694	12.6532
MASTL	-0.0413919	0.881678	1356.72	1345.53	1217.66	1186.32	1295.04	1228.46	10.3621	10.3557	10.2788	10.2589	10.3259	10.2854
ACBD5	0.0878684	0.741253	944.826	1176.03	1062.59	1120.58	1162.49	1072.28	9.98212	10.1471	10.0695	10.1098	10.1381	10.0763
LRRC37A6P	0.840229	0.513102	2.92818	10.4748	8.73659	13.1476	10.49	16.0191	3.30512	3.35888	3.34714	3.37708	3.35898	3.3965
RAB18	0.0443043	0.845652	2281.05	2357.77	2459.35	2399.95	2258.22	2457.93	11.1797	11.206	11.2398	11.2202	11.1717	11.2393
MPP7	-0.0279841	0.991323	7.80848	3.809	7.64451	9.10221	2.86092	5.00596	2.59745	2.56828	2.59577	2.60639	2.56125	2.57726
WAC-AS1	-0.151757	0.592993	695.931	553.258	594.088	510.735	534.992	578.689	9.30682	9.14171	9.19155	9.08724	9.11852	9.17315
WAC	0.042673	0.863873	3532.36	3972.79	3557.97	3787.53	3991.94	3655.36	11.8238	11.9192	11.8296	11.8801	11.9231	11.8513
BAMBI	-0.0677732	0.749641	4499.64	4016.59	4472.04	4118.24	4272.31	4501.36	12.1087	12.0164	12.1036	12.0365	12.0663	12.109
C10orf126	-0.0703827	0.963607	9.7606	15.236	17.4732	7.07949	14.3046	17.0203	3.72152	3.75904	3.77281	3.70334	3.7527	3.77066
SVIL-AS1	-0.00311757	0.99308	932.138	987.484	1000.34	1052.82	1156.77	1043.24	9.93202	9.97478	9.98459	10.0231	10.0957	10.0162
SVIL	-0.111015	0.877819	42.9467	53.326	62.2482	54.6132	67.7085	52.062	5.7254	5.77966	5.82343	5.78633	5.85131	5.77336
KIAA1462	0.906694	0.0149418	34.1621	76.1801	44.775	97.0902	59.1257	86.1026	5.8673	6.07927	5.92786	6.16998	5.99758	6.12307
MTPAP	0.0476685	0.854739	810.13	820.84	797.214	870.778	805.826	802.957	9.66858	9.67826	9.65689	9.72213	9.66465	9.66206
MAP3K8	-0.162535	0.834952	42.9467	41.899	39.3146	35.3975	39.0993	31.037	5.28383	5.27818	5.26339	5.24153	5.26241	5.21641
ZNF438	0.00157306	0.996765	276.225	282.818	299.228	279.134	278.463	292.348	8.13488	8.149	8.18299	8.14118	8.13966	8.16906
ZEB1-AS1	0.0356287	0.937068	232.302	255.203	219.507	195.192	204.079	221.264	7.81554	7.87079	7.78358	7.72028	7.74348	7.78798
ZEB1	0.176498	0.514675	2645.12	3569.04	3191.04	3528.62	3741.13	3726.44	11.5297	11.7675	11.6769	11.7581	11.8062	11.803
ARHGAP12	0.0941187	0.678138	1465.07	1715	1614.08	1752.68	1698.43	1631.94	10.5939	10.7164	10.6687	10.7336	10.7087	10.6773
KIF5B	0.0829118	0.648576	9644.45	10969.9	10022	10528.2	10427.1	10375.4	13.2776	13.384	13.3091	13.3498	13.3418	13.3377
EPC1	0.09455	0.73251	699.835	689.43	736.057	857.63	743.84	780.93	9.50057	9.4898	9.53699	9.65018	9.54455	9.5802
CCDC7	-0.201979	0.833461	20.4973	28.5675	38.2226	30.3407	32.4238	20.0239	4.76967	4.81962	4.87458	4.83015	4.84291	4.7671
ITGB1	0.119257	0.652409	6673.33	8371.24	8560.76	9048.61	8804.96	8690.35	12.8447	13.0279	13.0464	13.0926	13.0698	13.0589
NRP1	-0.17298	0.578997	1733.48	1831.18	2564.19	2123.85	2382.19	1969.35	10.8821	10.9241	11.1936	11.0405	11.1333	10.9807
PARD3	-0.0885524	0.621924	3152.68	3103.39	3238	2976.42	3277.66	3012.59	11.6168	11.6041	11.6385	11.5706	11.6484	11.5802
CUL2	-0.00128359	0.996656	1564.62	1616.92	1535.46	1573.67	1484.82	1389.66	10.5952	10.6211	10.5804	10.5997	10.5543	10.5035
CREM	-0.280684	0.288954	500.719	396.136	433.553	369.145	409.112	340.406	8.80926	8.64964	8.70918	8.60443	8.67085	8.55385
CCNY	0.0662741	0.756765	1705.18	1774.04	1607.53	1680.87	1620.24	1710.04	10.7268	10.7582	10.6808	10.7156	10.6868	10.7291
FZD8	-0.110956	0.657085	606.134	516.12	556.957	531.973	542.622	531.633	9.16821	9.05532	9.10799	9.07621	9.08988	9.07576
ZNF248	0.18443	0.541728	287.938	351.381	252.269	299.361	302.304	307.366	8.20228	8.32729	8.12653	8.22589	8.2319	8.24208
ZNF25	0.112013	0.633625	850.149	1052.24	929.354	967.868	955.548	935.114	9.80769	9.96735	9.87327	9.90361	9.894	9.87782
ZNF33A	0.147684	0.589301	692.027	820.84	769.912	959.777	852.555	783.934	9.54872	9.67184	9.62512	9.78983	9.70006	9.63807
ZNF37A	0.180115	0.506489	738.878	911.304	755.715	975.959	966.038	902.075	9.64746	9.80066	9.66407	9.85255	9.84493	9.79295
HSD17B7P2	0.195041	0.697678	109.319	110.461	77.5372	117.317	87.7349	87.1038	6.65871	6.66337	6.53053	6.68872	6.57161	6.56943
LINC00999	0.0758156	0.921535	45.8748	57.135	54.6037	48.5451	47.682	50.0596	5.63618	5.69491	5.68116	5.65043	5.64567	5.6583
ZNF37BP	0.331608	0.288409	423.61	646.578	560.234	757.506	650.383	652.778	9.00809	9.29315	9.19224	9.40996	9.2974	9.29992
ZNF33B	0.119104	0.660256	378.711	418.99	386.594	450.054	420.556	419.5	8.63176	8.69767	8.6454	8.74559	8.70015	8.69843
BMS1	-0.0160494	0.95458	2931.11	3023.4	3269.67	3117	3331.07	3285.91	11.5648	11.5895	11.6527	11.614	11.6679	11.6568
CSGALNACT2	-0.0362225	0.900477	779.872	831.315	844.173	790.881	813.456	753.898	9.62681	9.67388	9.68507	9.63707	9.65777	9.60228
HNRNPF	-0.0900446	0.582374	8947.55	8317.91	9068.58	8407.41	8993.79	8650.31	13.1119	13.0518	13.1231	13.0606	13.1162	13.084
ZNF487	0.240487	0.763731	29.2818	29.5198	29.486	39.4429	26.7019	32.0382	4.94485	4.9462	4.9464	5.0037	4.92908	4.96122
ZNF239	-0.0737647	0.852512	284.034	230.445	219.507	231.601	255.576	260.31	8.03002	7.90679	7.88093	7.90988	7.96647	7.97716
ZNF485	0.14536	0.738501	104.438	121.888	109.207	121.363	120.159	126.15	6.82413	6.88942	6.84301	6.88732	6.88309	6.90453
ZNF32	-0.175428	0.550981	934.09	660.862	717.492	679.631	691.39	734.876	9.70003	9.44306	9.50196	9.46309	9.47517	9.51924
HNRNPA3P1	-0.410172	0.647888	46.8509	19.9973	24.0256	27.3066	20.9801	22.0262	4.85435	4.69416	4.72055	4.7402	4.70049	4.70763
CXCL12	0.0272145	0.96262	246.943	233.301	155.074	196.203	188.821	173.206	7.75407	7.72081	7.50709	7.6236	7.60312	7.55905
RASSF4	-0.0102192	0.969659	1498.25	1463.61	1571.49	1581.76	1583.04	1574.88	10.5695	10.5514	10.6066	10.6118	10.6124	10.6083
C10orf10	-0.187034	0.772637	61.4918	51.4215	70.9848	49.5565	45.7748	55.0656	5.82408	5.77308	5.86784	5.76384	5.74334	5.7919
C10orf25	-0.295096	0.613448	66.3721	55.2305	53.5116	37.4202	60.0794	54.0644	5.82311	5.76786	5.75919	5.67441	5.7924	5.7619
ZNF22	-0.112275	0.581038	2033.13	1832.13	1932.97	1739.53	1795.71	1758.09	10.9274	10.8444	10.8868	10.8038	10.8286	10.812
2008-03-01	0.497795	0.321217	68.3242	151.408	117.944	165.862	157.351	168.2	6.82846	7.13984	7.02609	7.1852	7.15911	7.19262
ZFAND4	-0.168344	0.687	126.888	115.222	156.166	141.59	143.046	122.146	7.03987	6.99786	7.13661	7.09014	7.09531	7.0233
FAM21C	0.0477224	0.868764	563.187	614.202	592.996	619.961	629.403	611.729	9.19068	9.25151	9.22674	9.25811	9.26899	9.24862
AGAP4	0.362794	0.4554	54.6594	80.9413	60.064	82.9312	68.6621	72.0859	6.05078	6.17481	6.0787	6.18286	6.11837	6.13426
PARGP1	0.249609	0.741174	25.3776	36.1855	34.9463	46.5224	41.9602	39.0465	5.14882	5.21242	5.2058	5.26969	5.24527	5.22867
TIMM23	-0.137877	0.514219	2460.65	2019.72	2186.33	2003.5	2081.8	2092.49	11.1752	11.0166	11.0794	11.0103	11.0405	11.0445
NCOA4	0.183927	0.402991	3337.15	4236.56	3911.81	4403.45	4173.13	4335.17	11.8297	12.021	11.956	12.0528	12.0086	12.0399
HNRNPA1P33	0.0290889	0.988529	10.7367	6.66576	9.82866	10.1136	6.67549	11.0131	3.20419	3.17527	3.19763	3.19974	3.17535	3.20599
FAM35BP	-0.212825	0.892757	17.5691	6.66576	6.55244	12.1363	12.3973	13.0155	3.54928	3.47406	3.47498	3.51248	3.5144	3.51847
GLUD1P7	-0.359511	0.72495	22.4494	15.236	19.6573	14.159	16.2119	16.0191	4.14264	4.0954	4.12401	4.08857	4.10195	4.1008
BMS1P5	0.44786	0.475922	31.2339	52.3738	31.6701	45.511	49.5893	56.0668	5.39467	5.51143	5.39965	5.47455	5.49665	5.52989
ZNF488	1.51028	0.00077737	18.5451	54.2783	12.0128	41.4656	20.9801	52.062	4.94129	5.15037	4.90394	5.07857	4.95619	5.13687
AGAP9	0.370596	0.816017	5.85636	6.66576	6.55244	9.10221	10.49	14.0167	3.11072	3.11639	3.11638	3.13378	3.14365	3.16759
BMS1P6	0.583365	0.619917	7.80848	15.236	13.1049	12.1363	7.62913	15.0179	3.53043	3.58189	3.56683	3.56053	3.52892	3.58001
FAM35DP	-0.143169	0.941013	10.7367	8.57026	7.64451	11.1249	6.67549	3.00358	3.00878	2.99358	2.98705	3.0112	2.97996	2.9538
CTGLF12P	0.356834	0.858961	6.83242	7.61801	6.55244	3.03407	2.86092	10.0119	2.62044	2.62618	2.6183	2.59311	2.59131	2.64284
MAPK8	0.0719705	0.784481	776.944	854.169	736.057	833.358	835.389	781.932	9.62448	9.69454	9.58581	9.67604	9.67793	9.62917
ARHGAP22	-0.117933	0.787461	330.884	283.771	229.335	212.385	252.715	253.302	8.16866	8.07176	7.94824	7.90584	8.00239	8.00382
LRRC18	-0.117724	0.954658	9.7606	2.85675	4.36829	8.09085	10.49	12.0143	2.99716	2.9473	2.95976	2.98536	3.00243	3.01263
VSTM4	0.124069	0.709582	342.597	404.707	354.924	391.395	448.211	453.54	8.54096	8.6475	8.56377	8.62557	8.71629	8.72408
ERCC6	0.132764	0.797046	87.8454	138.076	115.76	119.34	135.417	114.136	6.76575	6.95439	6.87454	6.88751	6.94513	6.8684
CHAT	-0.455228	0.827926	5.85636	7.61801	3.27622	3.03407	9.53641	3.00358	2.43684	2.44964	2.41874	2.41652	2.46336	2.41623
OGDHL	0.0885907	0.819312	222.542	237.11	262.098	270.032	270.834	296.353	7.93125	7.96635	8.02429	8.04202	8.04397	8.09871
PARG	0.0384191	0.897041	1140.04	1246.5	1236.23	1359.26	1322.7	1193.42	10.2167	10.2845	10.2782	10.3517	10.3305	10.2513
TIMM23B	0.108001	0.840644	84.9173	122.84	103.747	109.226	128.741	110.131	6.67795	6.82607	6.75439	6.77501	6.84747	6.77844
AGAP6	0.0101517	0.987569	168.858	139.029	110.299	139.567	159.258	164.196	7.26476	7.16925	7.07161	7.1713	7.23512	7.25015
FAM21EP	-0.336695	0.743982	24.4015	19.045	16.3811	13.1476	20.0265	16.0191	4.22307	4.1888	4.17176	4.15018	4.19522	4.16903
FAM21A	0.0216426	0.934868	1328.42	1430.28	1462.29	1429.05	1398.99	1392.66	10.4139	10.4709	10.4881	10.4702	10.4537	10.4502
ASAH2	-0.308481	0.808509	8.78454	12.3793	20.7494	12.1363	17.1655	13.0155	3.76761	3.79234	3.84653	3.79093	3.82488	3.79683
SGMS1	0.182412	0.534567	353.334	398.993	335.267	455.11	374.781	353.421	8.5176	8.59631	8.48563	8.68512	8.55525	8.51785
SGMS1-AS1	0.311866	0.716877	18.5451	28.5675	25.1177	41.4656	34.3311	27.0322	4.79555	4.85767	4.83755	4.93228	4.89222	4.84848
ASAH2B	0.238517	0.811641	13.6648	29.5198	28.3939	21.2385	26.7019	30.0358	4.56181	4.66261	4.65471	4.6112	4.64522	4.66526
CSTF2T	0.0768376	0.71034	1439.69	1531.22	1417.51	1458.38	1446.67	1549.85	10.5069	10.555	10.495	10.5169	10.5107	10.5645
PCDH15	0.848483	2.89766e-10	689.099	1479.8	831.068	1527.15	908.82	1366.63	9.76733	10.3357	9.89638	10.3611	9.959	10.2709
ZWINT	-0.120765	0.602457	2095.6	1873.08	1774.62	1633.34	1840.53	1746.08	10.9438	10.8536	10.811	10.7467	10.8397	10.7983
IPMK	0.326462	0.20817	281.105	425.656	338.543	411.622	365.244	397.474	8.35886	8.62001	8.47101	8.5969	8.51849	8.57364
CISD1	-0.185557	0.442795	1414.31	1086.52	1227.49	1061.92	1123.39	1162.38	10.3437	10.1392	10.232	10.1222	10.1643	10.1903
UBE2D1	-0.157177	0.522693	660.793	578.016	609.377	552.201	572.184	521.621	9.27513	9.17909	9.21629	9.14733	9.17197	9.10833
TFAM	-0.0268715	0.920582	1678.82	1715.96	1701.45	1631.32	1622.14	1561.86	10.7024	10.7196	10.7129	10.6798	10.6754	10.646
BICC1	-0.0381102	0.921264	362.118	389.471	456.487	422.747	426.277	399.476	8.59693	8.64328	8.74847	8.69718	8.70285	8.65987
FAM133CP	-0.508706	0.75556	16.593	12.3793	3.27622	7.07949	13.351	4.00477	3.2882	3.25979	3.19723	3.22283	3.26649	3.20098
LINC00844	-0.198496	0.70115	73.2045	65.7053	82.9976	70.7949	75.3376	65.0775	6.17652	6.14145	6.21917	6.16547	6.18633	6.13887
CCHE1	0.00628067	0.990295	233.278	220.922	221.691	216.43	207.894	228.272	7.81982	7.78901	7.79095	7.77766	7.75545	7.80739
PHYHIPL	-0.14524	0.495864	1119.54	1103.66	1169.61	1084.17	1224.47	989.179	10.1249	10.114	10.1583	10.1006	10.1941	10.0321
FAM13C	0.266101	0.29064	423.61	541.831	508.906	625.018	514.966	573.683	8.8988	9.06364	9.02049	9.16546	9.02835	9.1038
SLC16A9	0.0296232	0.951548	212.781	239.015	179.1	193.169	211.708	184.219	7.69092	7.75765	7.60027	7.63856	7.68819	7.61379
CCDC6	0.133929	0.532562	1569.51	1826.42	1655.58	1947.87	1787.12	1726.06	10.6883	10.8065	10.7295	10.8579	10.7893	10.7619
ANK3	1.15248	2.07537e-06	93.7018	270.439	165.995	365.1	163.073	303.361	7.38199	7.8901	7.62164	8.08606	7.60996	7.96201
CDK1	-0.212061	0.388728	3354.72	2866.27	2969.35	2450.52	2666.38	2443.91	11.5946	11.4651	11.4937	11.3403	11.407	11.3382
RHOBTB1	0.287602	0.123662	726.189	887.498	746.978	1000.23	801.058	889.059	9.60719	9.75378	9.62778	9.84488	9.67776	9.755
ARID5B	0.271962	0.375151	903.832	1373.15	1259.16	1497.82	1373.24	1398.67	10.0711	10.3813	10.3142	10.4499	10.3814	10.3957
RTKN2	0.0752792	0.780947	734.973	868.453	739.334	768.631	786.754	744.887	9.55762	9.68112	9.56209	9.59015	9.60726	9.56734
ZNF365	1.02769	1.87311e-05	71.2524	154.265	65.5244	134.51	66.7549	126.15	6.53105	6.8523	6.5093	6.78237	6.50994	6.75254
ADO	0.0725937	0.705446	2990.65	3060.53	2880.89	3143.3	2864.74	2983.55	11.5453	11.564	11.5153	11.5856	11.5107	11.5434
EGR2	0.181885	0.46892	569.043	597.061	531.84	699.859	619.866	656.783	9.20494	9.23845	9.15951	9.35274	9.26502	9.30648
NRBF2	0.00351757	0.991323	919.449	891.307	907.513	933.482	905.959	915.09	9.83902	9.81584	9.82927	9.85035	9.82797	9.83546
JMJD1C	0.38012	0.188082	1141.99	1854.03	1640.29	2157.22	1806.2	1960.34	10.4485	10.8135	10.7171	10.9364	10.7927	10.8583
JMJD1C-AS1	0.0774479	0.924832	41.9706	40.9468	43.6829	48.5451	38.1456	41.0489	5.402	5.39629	5.41116	5.43734	5.38056	5.39696
REEP3	0.191665	0.475922	676.41	913.208	906.421	958.766	811.548	861.026	9.56831	9.78567	9.77974	9.82252	9.69783	9.7415
LINC01515	0.149524	0.919028	7.80848	12.3793	15.289	14.159	16.2119	17.0203	3.74233	3.77388	3.79327	3.78603	3.8	3.80506
CTNNA3	0.323836	0.680788	456.796	857.978	817.963	1045.74	981.296	920.096	9.29371	9.72044	9.68502	9.87198	9.8227	9.77304
LRRTM3	0.00160233	0.997469	142.505	180.928	167.087	162.828	185.96	152.181	7.29537	7.41365	7.37227	7.35946	7.42823	7.32649
DNAJC12	-0.0533893	0.923047	134.696	111.413	120.128	114.283	101.086	117.14	6.92735	6.84302	6.8751	6.8539	6.8033	6.86442
SIRT1	0.128298	0.593758	1185.91	1453.13	1176.16	1315.77	1414.25	1359.62	10.2818	10.4387	10.2759	10.361	10.4173	10.3864
HERC4	0.0916079	0.695362	929.21	1055.09	1049.48	1103.39	1048.05	1066.27	9.93901	10.0339	10.0298	10.068	10.0288	10.0418
ATOH7	-0.235781	0.868764	10.7367	8.57026	17.4732	11.1249	10.49	13.0155	3.55737	3.54203	3.60169	3.56013	3.55558	3.57301
PBLD	-0.156332	0.744475	113.223	117.127	152.89	113.272	106.808	103.123	6.85813	6.87264	6.99483	6.85841	6.83368	6.81996
HNRNPH3	-0.0945777	0.639822	9159.35	8534.07	8562.95	7670.13	8936.57	8763.44	13.122	13.0633	13.0661	12.9762	13.1015	13.0852
RUFY2	0.165801	0.564987	573.924	784.655	773.188	811.108	769.588	777.927	9.35851	9.57937	9.56828	9.60388	9.56503	9.57291
DNA2	0.0105003	0.973609	595.397	634.199	635.587	656.37	641.8	595.71	9.25489	9.29956	9.30103	9.32415	9.3081	9.25531
SLC25A16	0.134917	0.787647	135.672	128.554	108.115	127.431	91.5495	112.134	6.93617	6.91134	6.83673	6.9069	6.77056	6.85125
TET1	0.239101	0.563971	153.241	242.824	204.218	247.782	269.88	250.298	7.62221	7.86241	7.76625	7.87389	7.92563	7.8799
CCAR1	-0.0134142	0.960399	3837.87	3549.04	3477.16	3541.77	3344.42	3470.13	11.8545	11.7906	11.774	11.7889	11.7427	11.7724
MIR1254-1	-0.338542	0.889946	1.95212	4.76125	4.36829	5.05678	8.58277	2.00239	2.13486	2.15558	2.15271	2.15766	2.1834	2.13542
STOX1	-0.537954	0.471826	34.1621	23.8063	49.1433	20.2271	30.5165	34.0406	5.00033	4.93754	5.08177	4.91637	4.97869	4.99951
DDX50	-0.128308	0.534438	2248.84	1932.12	2030.16	1831.57	1958.78	1943.32	11.0561	10.9344	10.9736	10.8927	10.9453	10.939
DDX21	0.0513103	0.809367	5827.08	6382.94	5940.88	5952.84	6274	6359.58	12.5392	12.614	12.555	12.5566	12.5998	12.6109
KIAA1279	0.123662	0.562439	1875.01	1842.61	1609.72	1963.04	1705.11	1850.2	10.8478	10.834	10.7289	10.8845	10.7731	10.8372
VPS26A	-0.0882751	0.68501	2085.84	1923.55	1976.65	1883.15	1862.46	1766.1	10.9711	10.9064	10.928	10.8897	10.8809	10.8395
SUPV3L1	-0.0778082	0.749641	1213.24	1077.95	1042.93	1082.15	1122.44	1042.24	10.1762	10.0853	10.0606	10.0882	10.1161	10.0599
HKDC1	0.20773	0.822575	23.4255	25.7108	21.8415	28.318	24.7947	27.0322	4.64367	4.65791	4.63451	4.67367	4.65219	4.66593
HK1	-0.0744359	0.684727	7937.32	7432.32	8281.19	7676.19	8065.89	7954.48	12.9505	12.8966	12.9857	12.923	12.9638	12.9523
TSPAN15	0.763567	1.59665e-05	149.337	256.155	148.522	243.737	145.907	253.302	7.47924	7.76972	7.47935	7.73872	7.46794	7.76197
C10orf35	-0.239494	0.864838	7.80848	14.2838	14.197	10.1136	20.9801	12.0143	3.68491	3.72957	3.72864	3.70125	3.7743	3.71413
COL13A1	-0.456494	0.517418	40.0185	25.7108	66.6165	52.5905	47.682	34.0406	5.43492	5.35197	5.57011	5.50223	5.47684	5.40168
H2AFY2	-0.0953176	0.722262	670.554	571.35	614.837	558.269	605.562	640.763	9.31999	9.20597	9.2575	9.19019	9.24676	9.28703
AIFM2	-0.100639	0.828692	122.008	108.557	121.22	115.295	120.159	115.137	6.88877	6.83869	6.88556	6.86418	6.88209	6.86358
TYSND1	-0.0484317	0.882655	433.371	395.184	402.975	395.44	432.953	437.521	8.72772	8.66673	8.67973	8.66732	8.72712	8.73406
SAR1A	0.0214885	0.936293	2813.01	2830.09	2825.19	2668.97	2499.49	2759.29	11.439	11.4439	11.4424	11.3967	11.3445	11.4234
PPA1	-0.125151	0.643665	5877.84	4804.11	4819.32	4409.51	4343.83	4577.45	12.3958	12.2276	12.2301	12.158	12.146	12.1882
LRRC20	-0.106399	0.603753	1041.46	946.537	1020	952.698	988.925	934.113	9.98276	9.91062	9.96676	9.91552	9.94349	9.90087
EIF4EBP2	0.20473	0.382426	5464.96	7361.85	6093.77	7370.77	7028.33	6688.97	12.5396	12.7825	12.6268	12.7835	12.7438	12.7028
PALD1	0.0540895	0.829492	970.204	997.007	955.564	1002.25	1024.21	1064.27	9.94435	9.96478	9.93318	9.96874	9.98513	10.0143
ADAMTS14	-0.280357	0.475922	135.672	113.318	151.798	137.544	140.185	101.12	7.03741	6.95756	7.08991	7.04364	7.05295	6.9124
SGPL1	0.237743	0.173288	1876.96	2338.73	2097.87	2488.95	2150.46	2394.85	10.9842	11.1573	11.0708	11.2077	11.0902	11.1764
PCBD1	-0.13492	0.593758	511.456	435.179	487.065	427.804	462.516	467.557	8.92601	8.81614	8.89188	8.80514	8.85691	8.86425
UNC5B	0.236589	0.847365	12.6888	18.0928	20.7494	20.2271	10.49	13.0155	3.96022	3.9965	4.01247	4.00999	3.94489	3.96261
SLC29A3	-0.135049	0.749971	134.696	120.936	157.259	126.42	137.324	143.171	7.08554	7.03726	7.15865	7.05712	7.0945	7.11402
CDH23	-0.0725908	0.88421	635.415	683.716	916.25	914.266	1084.29	909.083	9.52218	9.57225	9.7848	9.78337	9.91564	9.7791
C10orf54	0.390757	0.784155	5.85636	12.3793	13.1049	11.1249	7.62913	11.0131	3.3118	3.3578	3.36182	3.34889	3.32429	3.34815
PSAP	0.0729179	0.704093	25818.8	25554.6	24265.9	25139.3	23349.9	26547.6	14.6388	14.6302	14.5872	14.6166	14.5555	14.6622
CHST3	-0.0166088	0.959922	3780.28	4381.31	4760.35	4339.73	4773.93	4440.29	11.9817	12.1001	12.1683	12.0924	12.1707	12.1111
SPOCK2	-0.268471	0.248165	1520.7	1173.17	1775.71	1474.56	1565.88	1388.65	10.55	10.3528	10.6734	10.526	10.5731	10.4796
ASCC1	0.00843382	0.975332	1422.12	1439.8	1380.38	1370.39	1322.7	1338.59	10.4531	10.4628	10.43	10.4243	10.397	10.4062
ANAPC16	-0.0754797	0.781308	1952.12	1663.58	1823.76	1646.49	1552.53	1746.08	10.8518	10.7247	10.7971	10.7168	10.6713	10.7627
DDIT4	-0.143669	0.513102	4113.12	3784.24	4807.31	4076.78	4625.16	4400.24	12.0326	11.9659	12.1604	12.0254	12.1285	12.0875
DNAJB12	0.0229529	0.93681	977.036	935.11	898.776	912.243	920.263	994.184	9.905	9.872	9.84269	9.85358	9.86004	9.91815
MICU1	0.0635555	0.756864	2421.61	2474.9	2422.22	2556.71	2514.75	2659.17	11.2641	11.2815	11.2644	11.3075	11.2943	11.3393
MCU	0.0508495	0.8726	585.636	638.96	590.812	651.314	589.35	538.642	9.20972	9.27179	9.21597	9.28543	9.21415	9.15201
P4HA1	0.0157543	0.953701	1813.52	1773.09	1898.02	1933.71	1775.68	1840.19	10.8334	10.8157	10.8694	10.8843	10.8169	10.8449
ECD	-0.0379333	0.885879	880.406	854.169	879.119	835.38	843.018	845.007	9.76242	9.73991	9.76123	9.72352	9.73018	9.73195
FAM149B1	0.0164556	0.963134	499.743	585.634	614.837	549.167	586.489	584.697	9.06353	9.17292	9.20721	9.12791	9.17395	9.17173
DNAJC9	-0.242998	0.266696	2580.7	2080.67	2200.53	1811.34	2129.48	1947.32	11.2081	11.0334	11.078	10.9254	11.0518	10.9814
MRPS16	-0.0553077	0.816017	2671.48	2412.05	2583.85	2436.36	2315.44	2436.9	11.3345	11.2523	11.3075	11.2603	11.2199	11.2605
CFAP70	0.243943	0.862086	7.80848	14.2838	20.7494	14.159	8.58277	15.0179	3.69763	3.7424	3.78341	3.74142	3.70279	3.7472
ANXA7	-0.0555983	0.787647	2305.45	2193.03	2353.42	2286.68	2305.9	2221.65	11.1629	11.1231	11.1793	11.1563	11.163	11.1334
MSS51	0.635557	0.567092	14.6409	17.1405	9.82866	17.1931	6.67549	14.0167	3.73397	3.75094	3.70202	3.75073	3.6786	3.7297
PPP3CB	-0.00887723	0.973609	1171.27	1176.03	1175.07	1185.31	1172.02	1135.35	10.1926	10.1957	10.1951	10.2017	10.1931	10.1689
PPP3CB-AS1	-0.333622	0.737162	25.3776	19.9973	19.6573	12.1363	21.9337	21.025	4.35589	4.32172	4.31961	4.27059	4.33423	4.32827
USP54	0.402768	0.121732	907.736	1432.19	1160.87	1621.2	1418.06	1556.85	10.0972	10.4357	10.275	10.5345	10.4279	10.5019
MYOZ1	-0.409953	0.825322	6.83242	6.66576	9.82866	3.03407	5.72184	7.00835	2.69985	2.69866	2.72021	2.67255	2.69178	2.70108
SYNPO2L	1.07965	0.00369731	30.2579	68.5621	27.3018	70.7949	43.8675	76.0907	5.58175	5.78448	5.56934	5.79387	5.65748	5.81906
AGAP5	-0.080966	0.930212	26.3536	35.2333	37.1305	29.3293	41.9602	35.0417	5.04612	5.09868	5.10895	5.06429	5.13718	5.09748
BMS1P4	0.419405	0.582374	18.5451	40.9468	29.486	39.4429	32.4238	27.0322	4.88479	5.0196	4.95274	5.01012	4.96993	4.93776
GLUD1P3	0.279441	0.68974	42.9467	43.8035	32.7622	51.5792	32.4238	36.0429	5.33324	5.33811	5.27714	5.37916	5.27348	5.29474
SEC24C	0.050748	0.823947	3062.88	3260.51	3281.68	3493.22	3377.8	3316.95	11.6278	11.6779	11.6831	11.7339	11.7065	11.6918
FUT11	0.350342	0.388763	162.026	287.58	250.085	297.339	295.629	317.378	7.79124	8.10019	8.01732	8.12042	8.11727	8.16155
CHCHD1	-0.168141	0.531434	1032.67	773.228	835.436	776.722	788.661	814.971	9.86635	9.64827	9.70494	9.65169	9.66263	9.68668
ZSWIM8	0.123252	0.659248	1229.84	1494.08	1495.05	1686.94	1643.12	1576.88	10.4067	10.5543	10.5549	10.65	10.6292	10.5965
ZSWIM8-AS1	0.0252149	0.989441	7.80848	7.61801	12.0128	17.1931	16.2119	12.0143	3.56625	3.56462	3.59552	3.63015	3.62424	3.59552
NDST2	-0.011514	0.973609	436.299	453.271	453.21	476.349	466.33	415.495	8.7929	8.81846	8.81831	8.85211	8.83774	8.76083
CAMK2G	-0.0256371	0.933274	915.545	842.742	826.7	811.108	779.124	822.981	9.77236	9.71021	9.69601	9.68201	9.65258	9.69267
C10orf55	-0.157494	0.905992	15.617	16.1883	19.6573	17.1931	13.351	10.0119	3.93627	3.94013	3.96184	3.9466	3.92091	3.89852
PLAU	-0.380643	0.00287783	1395.77	1032.24	1294.11	1070.02	1330.33	986.175	10.334	10.1019	10.2739	10.1288	10.296	10.0686
VCL	0.0444048	0.89857	3244.42	3991.84	4086.54	4214.32	4506.91	4001.77	11.7977	11.9629	11.982	12.0073	12.0629	11.9649
AP3M1	0.125435	0.542449	2522.14	2982.45	2661.38	3051.26	2893.35	2777.31	11.3704	11.5046	11.4129	11.5232	11.48	11.4469
ADK	-0.0866549	0.720542	2093.65	1903.55	1932.97	1713.24	1760.42	1832.18	10.9591	10.8827	10.8949	10.8002	10.8212	10.8526
KAT6B	0.260206	0.381116	719.357	1021.77	903.145	1117.55	1066.17	1081.29	9.71212	9.96644	9.87431	10.0353	9.99904	10.0098
SAMD8	0.232933	0.387665	995.582	1389.33	1305.03	1501.86	1355.12	1404.67	10.155	10.4048	10.3562	10.4662	10.3854	10.4134
VDAC2	-0.140489	0.525543	5383.95	4433.68	4622.75	4261.86	4353.37	4332.16	12.2917	12.1309	12.165	12.0989	12.1161	12.1121
COMTD1	-0.113839	0.843465	82.9651	73.3233	72.0768	81.9199	102.04	83.099	6.36759	6.32464	6.32049	6.36306	6.44796	6.36815
ZNF503	-0.0215383	0.949893	448.012	443.749	463.039	427.804	462.516	481.574	8.81802	8.8116	8.84015	8.78747	8.83952	8.86699
ZNF503-AS2	-0.261963	0.487973	129.816	123.793	165.995	123.385	158.304	131.156	7.08226	7.06095	7.19929	7.06008	7.17707	7.08701
LOC101929234	0.494328	0.799072	2.92818	3.809	5.46037	6.06814	5.72184	10.0119	2.47638	2.48274	2.49498	2.49929	2.49683	2.52725
C10orf11	-0.124591	0.905194	26.3536	25.7108	30.5781	18.2044	22.8874	29.0346	4.67233	4.66837	4.69692	4.62155	4.65065	4.68855
KCNMA1	0.0190445	0.978156	75.1567	86.6548	87.3659	74.8404	65.8012	69.0823	6.24865	6.29966	6.30121	6.24728	6.20531	6.22107
POLR3A	0.12931	0.558601	1339.15	1636.92	1511.43	1645.48	1604.98	1590.9	10.4867	10.6418	10.5793	10.6459	10.6262	10.6193
RPS24	-0.157807	0.566448	18485.6	13821.9	15269.4	13803	12898.9	14194.9	14.0361	13.791	13.8736	13.7899	13.7347	13.813
LINC00856	-0.107525	0.963134	4.8803	3.809	4.36829	4.04543	6.67549	7.00835	2.35755	2.34962	2.35405	2.35156	2.37067	2.37284
ZMIZ1	0.135058	0.70005	2607.06	3800.43	3448.77	3848.21	4231.3	3648.35	11.5546	11.8523	11.7733	11.8625	11.9415	11.8188
PPIF	-0.132128	0.516441	3851.53	3259.55	3513.2	3131.16	3286.25	3327.97	11.8316	11.6952	11.7558	11.6631	11.7017	11.7119
ZCCHC24	0.0520717	0.825397	3230.76	3595.7	3600.57	3579.19	3690.59	3733.45	11.7213	11.8073	11.8084	11.8036	11.8285	11.838
EIF5AL1	-0.356854	0.567977	81.013	55.2305	80.8134	52.5905	41.0066	50.0596	5.99713	5.87359	5.99345	5.86064	5.79879	5.84761
NUTM2B-AS1	0.230248	0.50286	169.835	189.498	161.627	187.101	140.185	176.21	7.41082	7.46832	7.38647	7.46103	7.31788	7.42967
NUTM2B	0.233908	0.871043	18.5451	9.52251	10.9207	20.2271	7.62913	14.0167	3.77903	3.71767	3.72829	3.78951	3.70434	3.74871
LOC642361	0.0854373	0.83861	161.05	157.121	156.166	179.01	171.655	183.218	7.37059	7.35833	7.35617	7.4242	7.40272	7.43643
TMEM254-AS1	0.040701	0.983875	7.80848	11.427	5.46037	9.10221	11.4437	5.00596	3.06434	3.08992	3.04846	3.07341	3.09002	3.04453
TMEM254	0.139924	0.681369	239.135	254.251	228.243	261.941	204.079	223.266	7.88547	7.92136	7.85919	7.93869	7.79741	7.8467
PLAC9	-0.0191851	0.99287	8.78454	7.61801	5.46037	7.07949	6.67549	6.00716	2.80939	2.80114	2.78606	2.79723	2.79433	2.78961
ANXA11	0.0123121	0.97113	751.567	710.379	840.896	824.255	780.078	858.022	9.59196	9.55144	9.6743	9.6596	9.61902	9.68958
DYDC2	-0.130953	0.908768	19.5212	19.045	22.9335	27.3066	25.7483	16.0191	4.42635	4.42313	4.44784	4.47505	4.46599	4.40389
FAM213A	-0.0253548	0.925462	5206.31	4669.84	5037.73	4721.01	4622.3	5216.21	12.3093	12.2203	12.2822	12.2292	12.212	12.3109
TSPAN14	0.121526	0.496771	3101.92	3519.52	3238	3594.36	3376.84	3457.12	11.6536	11.7553	11.6879	11.7725	11.7217	11.7407
LOC102723703	-0.462972	0.475831	45.8748	30.472	40.4067	26.2953	42.9138	37.0441	5.26071	5.17295	5.22977	5.14904	5.24462	5.21138
GHITM	-0.0581675	0.789677	5442.51	4929.8	5217.93	4994.08	4787.28	4912.85	12.363	12.2816	12.3281	12.2922	12.2578	12.2788
CDHR1	0.196901	0.424142	448.012	523.738	447.75	495.565	488.264	567.676	8.88273	8.98897	8.88295	8.95064	8.94049	9.04574
RGR	0.544271	0.450621	20.4973	35.2333	26.2098	31.352	23.841	36.0429	4.79584	4.88557	4.8319	4.86221	4.81651	4.88966
CCSER2	0.107634	0.72192	1821.33	2365.39	2398.19	2552.66	2524.29	2347.8	10.9931	11.1966	11.2076	11.2581	11.2491	11.1906
GRID1	0.0040819	0.991276	896.023	1008.43	979.59	959.777	1061.4	977.164	9.86977	9.9579	9.93597	9.92067	9.99696	9.93411
WAPL	0.0994365	0.683529	1856.47	2307.3	2202.71	2301.85	2227.7	2125.53	10.9602	11.1315	11.0941	11.1295	11.1032	11.0658
LDB3	-0.111729	0.94141	10.7367	9.52251	10.9207	19.2158	20.9801	11.0131	3.75459	3.74592	3.75664	3.8113	3.8237	3.75667
BMPR1A	0.228954	0.288499	1190.79	1589.31	1348.71	1580.75	1486.73	1548.85	10.3533	10.5749	10.4471	10.5705	10.5222	10.5544
GLUD1	0.0522702	0.779658	6308.28	6490.54	6162.57	6409.98	6229.18	6489.73	12.6269	12.6503	12.6077	12.64	12.6165	12.6502
FAM35A	0.0583972	0.805803	1425.05	1509.32	1397.85	1430.06	1326.51	1380.64	10.4701	10.5151	10.4552	10.4728	10.4148	10.4456
NUTM2A	-0.0114012	0.994386	14.6409	13.3315	9.82866	11.1249	19.0728	19.0227	3.85938	3.85048	3.82791	3.83581	3.88903	3.8882
NUTM2A-AS1	-0.231707	0.504846	217.661	158.074	197.665	159.794	181.192	190.227	7.61273	7.44428	7.55856	7.45021	7.51295	7.53852
LOC439994	0.163852	0.64615	157.146	190.45	174.732	175.976	181.192	208.248	7.4289	7.52669	7.48188	7.48527	7.5003	7.57507
NUTM2D	0.218449	0.798777	23.4255	32.3765	30.5781	36.4088	27.6556	26.031	4.83916	4.89356	4.88246	4.9166	4.86505	4.85538
MINPP1	-0.00968595	0.972723	970.204	913.208	961.025	958.766	925.985	966.151	9.90689	9.86158	9.89969	9.89795	9.87192	9.90372
PAPSS2	0.790991	1.58125e-07	262.56	486.6	315.609	559.28	317.562	503.6	8.38438	8.77344	8.49196	8.87311	8.49364	8.79726
ATAD1	0.103393	0.582374	1845.73	2055.91	1905.67	2075.3	1898.7	1938.31	10.8867	10.972	10.9118	10.9795	10.9088	10.9251
CFL1P1	-0.224266	0.90407	8.78454	6.66576	9.82866	5.05678	5.72184	9.01074	2.91321	2.89803	2.91989	2.88671	2.89118	2.91471
KLLN	0.742275	0.271252	18.5451	39.9945	26.2098	52.5905	31.4701	35.0417	4.98263	5.11146	5.03185	5.17945	5.0617	5.08269
PTEN	0.206904	0.486092	221.566	289.484	236.98	269.021	260.344	271.323	7.92364	8.07951	7.96172	8.03465	8.0153	8.03977
RNLS	0.132617	0.908563	31.2339	19.045	15.289	29.3293	20.0265	25.0298	4.58924	4.51315	4.49099	4.57729	4.51951	4.55116
LIPJ	0.244083	0.886433	5.85636	11.427	12.0128	19.2158	11.4437	4.00477	3.36943	3.4087	3.41228	3.46063	3.40881	3.35656
LIPF	0.0707646	0.965595	12.6888	7.61801	9.82866	18.2044	10.49	9.01074	3.50358	3.46804	3.48421	3.54022	3.48835	3.47822
ACTA2	-0.584774	0.777658	4.8803	8.57026	6.55244	3.03407	7.62913	1.00119	2.39453	2.42132	2.40625	2.38123	2.41453	2.36625
FAS	0.290528	0.860097	3.90424	12.3793	9.82866	9.10221	10.49	8.00954	3.12331	3.18355	3.16533	3.16047	3.17031	3.15283
LIPA	-0.0173972	0.963036	3927.67	4063.25	5132.74	5103.3	4725.29	4453.31	12.0331	12.06	12.2509	12.2462	12.1824	12.1339
IFIT2	0.0835569	0.814657	1206.41	1344.58	1605.35	1635.36	1604.98	1700.03	10.3891	10.47	10.6073	10.6221	10.6073	10.653
IFIT3	0.205086	0.610582	148.361	150.456	182.376	209.351	170.702	218.26	7.39046	7.39671	7.49279	7.56744	7.45879	7.59112
IFIT1	-0.0869124	0.805969	479.246	420.895	576.615	546.132	546.436	541.645	8.96168	8.87615	9.08948	9.05145	9.052	9.0457
IFIT5	0.0262656	0.928096	1085.38	1088.42	1192.54	1219.7	1074.75	1105.32	10.1095	10.1116	10.1812	10.1988	10.102	10.1233
PANK1	0.0700403	0.752985	1105.88	1215.07	1145.58	1161.04	1164.4	1209.44	10.1474	10.2193	10.1742	10.1844	10.1866	10.2157
FLJ37201	0.987345	0.28132	14.6409	22.854	6.55244	20.2271	13.351	26.031	4.08874	4.14262	4.03653	4.12521	4.07989	4.1619
KIF20B	-0.14383	0.540339	1392.84	1452.18	1521.26	1247	1396.13	1200.43	10.4303	10.4629	10.4993	10.3455	10.4321	10.3168
LINC00865	0.958551	0.564875	3.90424	7.61801	7.64451	13.1476	1.90728	5.00596	2.67601	2.703	2.70276	2.74128	2.66099	2.68416
RPP30	-0.270312	0.286575	1083.43	809.413	871.475	749.415	825.853	746.89	9.91132	9.68914	9.74368	9.6336	9.70392	9.63115
ANKRD1	-1.83789	0.273423	10.7367	2.85675	10.9207	5.05678	6.67549	0	2.61131	2.55424	2.61112	2.5707	2.58239	2.53362
NUDT9P1	1.34792	0.494416	2.92818	6.66576	1.09207	5.05678	2.86092	6.00716	2.03022	2.05767	2.01758	2.04574	2.02964	2.05261
PCGF5	0.0656198	0.792542	1590	1860.7	1632.65	1687.95	1668.87	1569.87	10.6659	10.7902	10.6865	10.7126	10.7037	10.656
HECTD2	-0.0862793	0.776595	566.115	562.78	582.075	619.961	634.171	496.592	9.15751	9.15336	9.17696	9.22182	9.23839	9.06813
PPP1R3C	0.0586305	0.856451	344.549	342.81	328.714	342.85	331.867	361.431	8.42245	8.41925	8.39314	8.41931	8.39877	8.45303
TNKS2-AS1	-0.0275686	0.980806	33.1861	22.854	30.5781	25.2839	18.1192	32.0382	4.78698	4.72373	4.77058	4.73918	4.69343	4.77989
TNKS2	0.153829	0.630577	2117.08	2982.45	2931.12	3272.75	3202.33	2923.48	11.253	11.5209	11.5068	11.5969	11.579	11.5047
FGFBP3	-0.0503158	0.835964	12660.5	12839.2	14533.3	12825	13968.9	14086.8	13.6663	13.6778	13.7808	13.6769	13.7477	13.7547
BTAF1	0.264734	0.44769	1050.24	1764.52	1489.59	1786.06	1819.55	1687.01	10.3224	10.7133	10.5801	10.7229	10.738	10.6773
CPEB3	0.134592	0.850993	40.9945	79.0368	81.9055	75.8517	88.6886	77.0918	6.03845	6.22328	6.23487	6.20868	6.26588	6.21429
2005-03-01	-0.0359571	0.879665	1866.23	1900.69	1987.57	1894.27	1910.14	1826.18	10.8766	10.891	10.9265	10.8884	10.895	10.8596
IDE	0.174894	0.404396	1422.12	1709.29	1537.64	1831.57	1600.21	1606.91	10.559	10.7017	10.6189	10.7567	10.6497	10.653
KIF11	-0.00259769	0.992667	3854.46	4189.9	4146.6	3943.28	4350.51	4196	11.9531	12.0208	12.0123	11.9715	12.0516	12.0219
EXOC6	0.0496137	0.85318	900.904	968.439	903.145	991.129	929.8	870.037	9.83485	9.88905	9.83679	9.90651	9.85838	9.80918
MYOF	-0.277491	0.359756	1161.51	1187.46	1564.94	1347.13	1687.94	1107.32	10.2743	10.2907	10.505	10.3871	10.5668	10.2389
CEP55	-0.10865	0.583752	1401.62	1290.3	1451.37	1311.73	1456.21	1394.66	10.4441	10.3804	10.4711	10.393	10.4739	10.4402
FRA10AC1	-0.187567	0.478142	647.128	552.305	690.19	514.78	558.833	596.711	9.27225	9.15997	9.31874	9.11231	9.16811	9.21409
SLC35G1	0.257459	0.594116	68.3242	76.1801	78.6293	98.1016	67.7085	82.0978	6.24507	6.28088	6.29184	6.37465	6.24194	6.3071
PIPSL	-0.287837	0.660987	49.7791	35.2333	45.8671	44.4997	41.9602	33.0394	5.4235	5.34315	5.40175	5.39492	5.38116	5.33121
PLCE1	0.333497	0.296538	926.281	1575.02	1322.5	1678.85	1537.27	1516.81	10.1516	10.5476	10.4112	10.5986	10.5283	10.5176
NOC3L	-0.17918	0.400352	1369.41	1164.6	1210.02	1101.37	1215.89	1086.29	10.3254	10.1995	10.2287	10.1573	10.2325	10.147
TBC1D12	0.0813492	0.79534	505.599	605.631	585.351	647.268	648.476	587.7	9.10523	9.22972	9.20573	9.27729	9.27886	9.20847
HELLS	-0.170803	0.440433	1324.51	1159.84	1223.12	1085.19	1144.37	1034.23	10.2825	10.1793	10.22	10.1289	10.169	10.0931
PDLIM1	0.68449	0.668111	8.78454	8.57026	3.27622	8.09085	3.81456	9.01074	2.80521	2.8038	2.7667	2.80018	2.76929	2.80667
SORBS1	0.201683	0.500721	1060.98	1460.75	1403.31	1695.03	1494.36	1396.66	10.2479	10.4884	10.4571	10.6067	10.5062	10.4534
ALDH18A1	0.0430044	0.837761	5815.37	6163.92	6106.87	6032.74	6121.42	6392.62	12.5359	12.5835	12.5759	12.5659	12.5778	12.6136
TCTN3	0.0332938	0.887186	2475.29	2356.82	2303.18	2463.66	2361.21	2486.96	11.2555	11.2162	11.198	11.2517	11.2177	11.2593
ENTPD1	0.284412	0.26901	381.64	487.552	445.566	576.473	450.118	491.586	8.7401	8.90124	8.8406	9.01925	8.847	8.9068
ENTPD1-AS1	0.328509	0.525543	47.827	79.9891	61.1561	70.7949	72.4767	77.0918	5.98825	6.143	6.05579	6.10054	6.10857	6.12935
CCNJ	0.0339589	0.90407	746.686	773.228	778.648	815.153	781.985	773.922	9.57377	9.59919	9.6043	9.63806	9.60745	9.59985
ZNF518A	0.223644	0.517202	296.722	466.603	400.791	473.315	438.675	386.46	8.47409	8.76245	8.65991	8.77191	8.7201	8.63618
TLL2	-0.795166	0.496771	15.617	8.57026	9.82866	9.10221	17.1655	7.00835	3.51534	3.46673	3.47609	3.47082	3.52604	3.45617
TM9SF3	0.174686	0.321466	5132.13	6235.34	5692.98	6339.18	5667.49	6040.2	12.407	12.5658	12.4908	12.5796	12.4872	12.5395
PIK3AP1	0.116941	0.883059	42.9467	54.2783	37.1305	35.3975	48.6357	50.0596	5.47261	5.53317	5.44183	5.43121	5.50339	5.51059
RPL13AP5	-0.241833	0.50043	380.664	237.11	302.504	272.055	253.668	283.338	8.34382	8.05114	8.19425	8.13051	8.0894	8.15468
LCOR	0.370902	0.328727	231.326	433.274	392.054	472.303	379.549	390.465	8.2743	8.6535	8.58602	8.71268	8.56506	8.58355
C10orf12	0.137834	0.787647	125.912	198.068	198.757	223.51	226.013	184.219	7.37985	7.59796	7.59943	7.66492	7.67204	7.55939
SLIT1	0.208314	0.267891	3317.63	4009.93	3571.08	4177.91	3891.81	4268.09	11.7934	11.9457	11.8519	11.9794	11.9212	11.9971
ARHGAP19-SLIT1	-1.56515	0.386342	6.83242	4.76125	9.82866	2.02271	6.67549	1.00119	2.37482	2.35974	2.39484	2.33988	2.37378	2.33225
ARHGAP19	0.0897943	0.648769	1415.29	1462.66	1358.54	1481.64	1381.83	1478.76	10.4734	10.499	10.442	10.5091	10.4549	10.5076
FRAT1	0.0101528	0.983992	162.026	158.074	174.732	162.828	164.98	184.219	7.3723	7.36001	7.41016	7.37484	7.38128	7.43803
FRAT2	-0.140777	0.558601	513.408	456.128	504.538	447.02	506.383	479.571	8.95956	8.87886	8.94724	8.86568	8.95005	8.9127
RRP12	-0.186809	0.467665	2317.17	1869.27	1856.52	1658.62	1787.12	1709.04	11.0381	10.8641	10.8587	10.7709	10.8287	10.794
PGAM1	-0.0901399	0.660987	4292.71	3857.57	4043.95	3605.49	3880.36	4013.78	12.015	11.9275	11.9659	11.8733	11.9323	11.9598
EXOSC1	-0.2746	0.378636	675.434	478.982	491.433	440.951	484.449	445.531	9.18126	8.93509	8.95267	8.88023	8.9428	8.88695
ZDHHC16	-0.183055	0.443979	885.287	701.809	742.61	722.108	756.237	676.806	9.67053	9.49835	9.53924	9.51896	9.55252	9.47268
MMS19	0.00868051	0.973609	2452.84	2417.76	2368.71	2319.04	2215.31	2341.79	11.2333	11.2217	11.2052	11.1883	11.152	11.1961
UBTD1	-0.0878081	0.755011	652.008	558.971	605.009	541.076	555.973	605.722	9.27076	9.16118	9.2167	9.13891	9.15745	9.21767
MORN4	-0.0498711	0.86746	508.527	473.269	476.144	466.235	491.125	486.58	8.95212	8.90288	8.9071	8.89287	8.92814	8.92175
PI4K2A	0.0512254	0.836815	1073.67	1082.71	1097.53	1165.08	1131.02	1174.4	10.0974	10.1037	10.1141	10.1596	10.1369	10.1657
AVPI1	-0.147209	0.816017	75.1567	64.7531	57.8799	58.6587	60.0794	51.0608	6.00148	5.9525	5.91924	5.92273	5.9296	5.8847
MARVELD1	-0.170363	0.454736	986.797	824.649	1070.23	929.437	1023.26	983.171	9.93276	9.80039	9.99439	9.88794	9.96034	9.92997
ZFYVE27	-0.101769	0.695506	608.086	527.547	534.024	527.928	584.582	554.661	9.18192	9.08199	9.09067	9.08264	9.1538	9.11675
SFRP5	0.354337	0.502759	45.8748	66.6576	62.2482	70.7949	66.7549	86.1026	5.94581	6.04925	6.02861	6.06854	6.04971	6.13754
GOLGA7B	-0.747346	0.753572	2.92818	0	5.46037	3.03407	6.67549	6.00716	1.98752	1.9653	2.00569	1.9884	2.01518	2.01001
R3HCC1L	-0.0298415	0.941865	335.765	362.808	352.74	352.963	327.099	278.332	8.38756	8.43732	8.4186	8.41928	8.37111	8.274
LOXL4	0.591953	0.557105	7.80848	18.0928	13.1049	24.2726	20.9801	21.025	4.0619	4.13149	4.09941	4.17084	4.15045	4.15036
PYROXD2	-0.14578	0.910641	14.6409	12.3793	19.6573	18.2044	16.2119	15.0179	3.98846	3.97296	4.02071	4.01196	3.99897	3.99104
HPS1	-0.0172282	0.951047	993.63	945.585	968.669	956.743	932.661	958.142	9.9322	9.89489	9.91295	9.90369	9.88461	9.90478
CNNM1	-0.011458	0.985633	109.319	112.366	110.299	104.17	135.417	136.162	6.84788	6.85926	6.85222	6.82858	6.94277	6.94478
GOT1	-0.0667682	0.769461	1845.73	1648.35	1784.45	1657.61	1748.98	1830.18	10.8158	10.7268	10.7889	10.7312	10.7731	10.809
LINC01475	0.304237	0.84226	6.83242	14.2838	9.82866	13.1476	10.49	6.00716	3.31053	3.36265	3.33174	3.35437	3.3363	3.30492
NKX2-3	0.105888	0.942852	8.78454	11.427	19.6573	17.1931	11.4437	14.0167	3.73845	3.75664	3.81053	3.79552	3.75677	3.77445
SLC25A28	-0.19421	0.581038	366.023	269.487	250.085	254.862	278.463	258.308	8.29421	8.10078	8.05821	8.06843	8.12038	8.07612
ENTPD7	0.341981	0.181491	331.861	525.642	436.829	515.792	445.35	496.592	8.62991	8.93044	8.80345	8.91669	8.81605	8.89026
COX15	0.0654303	0.778763	1429.93	1411.24	1297.38	1376.46	1288.37	1414.69	10.4527	10.4424	10.3777	10.423	10.3722	10.4443
CUTC	-0.257657	0.286649	878.454	680.859	749.162	616.927	700.926	649.774	9.63014	9.44077	9.50998	9.37154	9.46167	9.4077
ABCC2	-0.194613	0.8979	12.6888	14.2838	13.1049	12.1363	11.4437	6.00716	3.54253	3.55357	3.54495	3.53869	3.53396	3.49622
DNMBP	-0.0453041	0.899015	978.989	1108.42	1217.66	1201.49	1327.47	1105.32	10.0487	10.141	10.2128	10.2026	10.2806	10.1389
ERLIN1	-0.0264718	0.921264	1309.87	1316.96	1297.38	1277.34	1283.6	1225.46	10.3423	10.3465	10.3348	10.3229	10.3266	10.2912
CHUK	-0.0237776	0.937068	929.21	887.498	956.656	1024.5	977.482	905.078	9.87224	9.83818	9.894	9.9459	9.91029	9.85273
CWF19L1	-0.144605	0.627292	986.797	791.32	845.265	800.994	714.277	710.847	9.8067	9.63985	9.68845	9.64879	9.56584	9.56264
BLOC1S2	-0.0213879	0.948755	894.071	839.885	816.871	796.949	733.35	770.918	9.73335	9.68649	9.66581	9.6477	9.5874	9.62349
SCD	0.0823592	0.772509	52985.4	67398.4	65409.7	67326	71530.7	66359.1	15.8202	16.018	15.9929	16.0171	16.0682	16.0049
OLMALINC	-0.187753	0.349598	1538.27	1314.11	1447	1209.58	1409.48	1334.59	10.5121	10.3891	10.4637	10.3264	10.4433	10.401
SEC31B	0.571878	0.281223	40.0185	54.2783	38.2226	62.7041	40.0529	59.0704	5.56284	5.63883	5.55485	5.68047	5.56271	5.66266
NDUFB8	-0.180256	0.448081	3180.98	2389.2	2695.24	2368.6	2598.67	2722.24	11.521	11.2892	11.3851	11.2825	11.3558	11.3931
HIF1AN	0.0729383	0.732621	1259.12	1371.24	1310.49	1364.32	1340.82	1377.64	10.3387	10.4043	10.3693	10.4003	10.3869	10.4079
SLF2	0.0923976	0.777064	1424.07	1933.07	1839.05	1944.84	2015.04	1749.08	10.6376	10.8737	10.8339	10.8785	10.9071	10.7945
SEMA4G	0.0813508	0.858749	161.05	205.686	234.796	227.555	229.827	228.272	7.59337	7.71811	7.79158	7.77424	7.78021	7.77607
MRPL43	-0.183892	0.46892	1533.39	1166.51	1201.28	1118.56	1215.89	1193.42	10.44	10.2257	10.2481	10.1942	10.2573	10.2431
C10orf2	-0.0623654	0.825397	1155.66	1117.94	1142.31	1030.57	1246.41	1246.49	10.174	10.1487	10.1651	10.0879	10.2323	10.2323
LZTS2	-0.038813	0.879704	1578.29	1427.42	1590.06	1531.19	1484.82	1570.87	10.6035	10.5254	10.6092	10.5797	10.5558	10.5997
PDZD7	0.629027	0.65887	5.85636	10.4748	7.64451	8.09085	5.72184	11.0131	3.00531	3.03824	3.01826	3.02129	3.00419	3.04167
SFXN3	-0.0263504	0.930707	827.699	807.509	905.329	928.425	896.422	846.008	9.72627	9.7082	9.7926	9.81166	9.78537	9.74236
KAZALD1	-0.203328	0.661937	116.151	97.1296	156.166	113.272	137.324	145.173	6.94767	6.87501	7.08348	6.9374	7.02288	7.04901
TLX1	-0.634745	0.728378	6.83242	6.66576	10.9207	3.03407	3.81456	4.00477	2.5507	2.54956	2.57831	2.52326	2.52859	2.53025
BTRC	0.183557	0.371013	857.957	997.959	832.16	995.175	906.912	957.14	9.79611	9.90924	9.77426	9.90697	9.83706	9.87744
POLL	-0.0833026	0.793858	378.711	370.426	357.108	314.532	373.827	362.432	8.52277	8.50841	8.48483	8.40597	8.51436	8.49426
DPCD	-0.230777	0.408789	1284.5	975.105	1099.72	849.539	939.336	1007.2	10.1733	9.96008	10.0511	9.85943	9.93231	9.9844
FBXW4	0.219902	0.551567	238.159	217.113	254.453	278.123	200.265	311.371	7.93202	7.88021	7.97011	8.0233	7.83691	8.09381
NPM3	-0.262862	0.316176	1231.79	872.262	1003.62	817.176	937.429	955.138	10.1026	9.8383	9.94275	9.79137	9.89153	9.90555
MGEA5	0.182469	0.4038	3156.58	4039.45	3753.46	4133.41	3925.19	4122.91	11.7512	11.9487	11.8888	11.9676	11.9252	11.9655
KCNIP2	0.345931	0.263782	152.265	195.211	164.903	198.226	168.794	224.267	7.42498	7.55114	7.4646	7.55912	7.4751	7.62826
C10orf76	0.0802254	0.753572	794.513	831.315	829.976	946.63	842.065	829.989	9.67745	9.71058	9.70948	9.80795	9.72008	9.70943
HPS6	-0.0244667	0.93957	507.551	493.266	529.656	498.599	522.595	541.645	8.9989	8.97937	9.02821	8.98679	9.01906	9.04393
LDB1	-0.0462973	0.851892	1552.91	1645.49	1592.24	1521.08	1714.65	1539.83	10.6178	10.6631	10.6373	10.6018	10.6957	10.6112
PPRC1	-0.0101184	0.974074	1626.12	1724.53	1520.17	1599.97	1837.67	1625.94	10.6782	10.7245	10.6262	10.6656	10.7752	10.6782
NOLC1	-0.0294809	0.895852	6414.67	6531.49	6370.06	6365.48	6831.88	6323.53	12.6526	12.6674	12.6469	12.6463	12.7046	12.6409
GBF1	0.126814	0.662917	2027.28	2643.45	2667.94	2919.79	2753.16	2569.06	11.146	11.3537	11.3611	11.4347	11.3867	11.3308
NFKB2	-0.217597	0.34378	538.785	464.698	571.154	463.201	521.641	474.565	9.02444	8.92299	9.06515	8.92109	9.00189	8.93725
PSD	-0.387769	0.373394	190.332	121.888	199.849	147.658	123.02	122.146	7.34634	7.12792	7.37083	7.21565	7.13195	7.12968
FBXL15	-0.135911	0.667452	294.77	236.158	264.282	253.85	283.231	277.33	8.12341	7.9925	8.05754	8.03402	8.09901	8.08611
CUEDC2	-0.139455	0.534184	3172.2	2557.75	2829.56	2504.12	2612.02	2758.29	11.5378	11.3631	11.444	11.3464	11.3798	11.4235
RPARP-AS1	0.279798	0.577271	71.2524	84.7503	68.8006	81.9199	55.3112	70.0835	6.16378	6.22483	6.15278	6.21166	6.08708	6.15841
C10orf95	-0.109151	0.955167	11.7127	3.809	4.36829	10.1136	10.49	11.0131	3.12163	3.06521	3.07088	3.11035	3.11324	3.11661
TMEM180	-0.0390287	0.926964	269.393	239.967	215.138	217.442	231.735	240.286	7.95823	7.88989	7.82934	7.8346	7.86989	7.89058
ACTR1A	-0.0868786	0.687	6915.39	5967.76	6219.36	5874.97	5840.1	6023.18	12.682	12.5598	12.5937	12.5471	12.5422	12.5674
SUFU	0.134788	0.575837	760.351	896.068	831.068	911.232	924.078	955.138	9.67322	9.7932	9.73768	9.80572	9.81634	9.84128
TRIM8	-0.0151074	0.958788	1233.74	1247.45	1332.33	1177.22	1179.65	1280.53	10.2727	10.2812	10.332	10.237	10.2385	10.3014
ARL3	-0.0945647	0.701421	1865.25	1608.35	1618.45	1488.72	1550.62	1617.93	10.7747	10.6569	10.6618	10.5971	10.6284	10.6615
SFXN2	0.0415123	0.926606	225.47	212.352	186.745	204.294	179.284	192.229	7.70952	7.67585	7.6071	7.65436	7.58527	7.62177
WBP1L	0.143337	0.441212	1535.34	1673.1	1576.95	1742.57	1595.44	1784.13	10.632	10.6989	10.6528	10.731	10.6617	10.7498
C10orf32	-0.117687	0.816017	198.14	137.124	156.166	159.794	122.066	142.169	7.38463	7.19724	7.25913	7.27066	7.1454	7.21434
CNNM2	0.483813	0.0233716	285.01	440.892	375.673	524.894	379.549	488.582	8.45743	8.72977	8.62484	8.85114	8.6307	8.80037
NT5C2	-0.00801062	0.976915	1586.1	1497.89	1526.72	1647.5	1575.41	1517.81	10.6195	10.5748	10.5897	10.6493	10.6142	10.5851
PCGF6	-0.0879316	0.772637	580.756	551.353	503.446	460.167	519.734	497.593	9.09708	9.06031	8.99733	8.937	9.01905	8.98924
TAF5	-0.115274	0.684282	461.677	422.799	441.198	381.281	401.483	399.476	8.77327	8.71387	8.74205	8.64661	8.67971	8.67656
USMG5	-0.18061	0.439989	2806.17	2165.42	2386.18	2156.21	2190.51	2192.61	11.3317	11.1218	11.199	11.1185	11.1308	11.1316
PDCD11	-0.0378011	0.874471	3549.93	3668.07	3687.93	3531.66	3973.82	3722.43	11.8175	11.844	11.8484	11.8134	11.9095	11.856
NEURL1	-0.601315	0.72495	12.6888	3.809	6.55244	7.07949	4.7682	5.00596	2.76968	2.70623	2.72635	2.73008	2.71331	2.71526
SH3PXD2A	1.22361	0.4038	1.95212	7.61801	4.36829	12.1363	7.62913	13.0155	2.91176	2.95281	2.93049	2.98417	2.95289	2.99031
OBFC1	-0.0415848	0.907826	364.071	354.237	338.543	316.555	343.311	345.412	8.46152	8.44391	8.41515	8.3735	8.42388	8.42775
SLK	0.0919118	0.71553	1497.28	1818.8	1677.42	1802.24	1878.67	1765.1	10.6474	10.7986	10.7349	10.7913	10.8244	10.7748
SFR1	0.0461532	0.92377	170.811	149.503	146.338	166.874	146.861	163.194	7.33786	7.27155	7.26213	7.32576	7.26302	7.31458
CFAP43	-0.0206069	0.99308	7.80848	6.66576	4.36829	6.06814	4.7682	4.00477	2.50618	2.49805	2.48172	2.49363	2.48419	2.47879
GSTO1	-0.127177	0.620429	1535.34	1194.12	1338.88	1242.96	1189.19	1283.53	10.472	10.276	10.3636	10.3065	10.2728	10.3311
ITPRIP	-0.0632664	0.820098	1079.52	1129.37	1178.35	1124.63	1323.65	1174.4	10.1293	10.1633	10.1957	10.1602	10.2862	10.1931
CFAP58	0.424285	0.835964	1.95212	5.7135	4.36829	7.07949	7.62913	6.00716	2.42173	2.44932	2.43986	2.45901	2.46324	2.45139
SORCS3	0.0779402	0.843307	668.601	865.596	956.656	1011.36	990.833	884.053	9.59372	9.77734	9.85206	9.89474	9.87919	9.79301
SORCS1	1.45273	0.130915	6.83242	13.3315	5.46037	18.2044	8.58277	26.031	3.65174	3.69707	3.64418	3.72948	3.66385	3.78013
XPNPEP1	-0.0889136	0.6456	2421.61	2233.98	2396.01	2372.64	2396.5	2176.59	11.2174	11.153	11.2088	11.201	11.2091	11.1326
ADD3	0.0248679	0.945767	1221.05	1543.6	1441.54	1460.4	1676.5	1410.68	10.373	10.5527	10.4992	10.5092	10.6185	10.4824
MXI1	0.148431	0.432098	1281.57	1455.04	1307.21	1474.56	1307.44	1388.65	10.3675	10.4658	10.3828	10.4761	10.3828	10.4292
SMNDC1	-0.125483	0.581333	1142.97	1027.48	1066.96	1004.28	1005.14	915.09	10.085	10.0034	10.0319	9.98624	9.98684	9.91743
DUSP5	-0.353694	0.0152431	3362.53	2660.59	3182.3	2312.97	3394.96	2805.34	11.6296	11.4401	11.5841	11.3314	11.6376	11.4822
SMC3	-0.0393391	0.848784	6483.97	6542.92	6877.88	6364.47	6745.1	6657.93	12.6747	12.6821	12.7232	12.6594	12.7071	12.6964
RBM20	0.0986207	0.813282	293.794	378.996	404.067	442.974	454.887	412.491	8.44388	8.59979	8.64151	8.70319	8.72179	8.65528
PDCD4-AS1	0.284359	0.521689	77.1088	95.2251	85.1817	99.1129	72.4767	91.1085	6.39398	6.47151	6.42926	6.48683	6.373	6.45411
PDCD4	0.18205	0.406139	2091.7	2460.62	2506.31	2673.01	2390.78	2794.33	11.1418	11.2694	11.2841	11.3361	11.2464	11.3724
BBIP1	-0.0158021	0.961236	682.266	644.674	669.441	622.996	602.701	664.792	9.37629	9.33546	9.36238	9.31123	9.28784	9.35749
SHOC2	-0.0254284	0.930212	1268.88	1368.38	1481.94	1420.96	1420.92	1308.56	10.3646	10.4224	10.4844	10.4516	10.4516	10.388
RPL13AP6	-0.490811	0.608263	24.4015	15.236	22.9335	16.1817	15.2583	13.0155	4.19325	4.13359	4.18264	4.14015	4.13375	4.11914
ADRA2A	0.482847	0.697146	10.7367	15.236	6.55244	11.1249	11.4437	14.0167	3.52233	3.55328	3.49449	3.52505	3.52721	3.54466
GPAM	0.209354	0.362521	649.08	772.275	642.139	822.233	737.164	751.896	9.425	9.55035	9.41807	9.59693	9.51611	9.53055
ZDHHC6	-0.141825	0.595391	667.625	575.159	592.996	505.678	546.436	556.663	9.27194	9.16462	9.18601	9.07623	9.12885	9.14179
VTI1A	0.09081	0.766241	652.008	732.281	694.559	776.722	841.111	821.979	9.45172	9.53432	9.49669	9.57736	9.63687	9.61941
LOC103344931	0.060698	0.903187	118.103	150.456	144.154	137.544	139.232	130.155	7.02786	7.13887	7.11743	7.09576	7.10153	7.07056
TCF7L2	0.513846	0.00263197	387.496	571.35	412.804	630.075	488.264	639.762	8.82229	9.08199	8.8635	9.15252	8.97242	9.16385
HABP2	-0.235712	0.925462	3.90424	0.952251	7.64451	5.05678	3.81456	7.00835	2.22142	2.19918	2.24778	2.22986	2.2207	2.24394
NRAP	-0.658978	0.6733	15.617	3.809	4.36829	7.07949	9.53641	8.00954	3.06149	2.978	2.9835	3.00201	3.01946	3.00856
CASP7	-0.106133	0.657204	993.63	915.113	1036.38	943.595	896.422	859.023	9.91783	9.85594	9.94964	9.87883	9.84063	9.80947
PLEKHS1	0.821242	7.21684e-06	153.241	311.386	196.573	347.907	209.801	329.392	7.71943	8.10757	7.84262	8.17907	7.87445	8.14318
DCLRE1A	0.0632687	0.825397	688.123	819.888	776.464	806.051	809.641	749.893	9.51158	9.63884	9.59855	9.62609	9.62947	9.5732
NHLRC2	0.32811	0.442539	375.783	753.23	570.062	767.619	759.098	619.738	8.96081	9.42943	9.22855	9.44327	9.43527	9.28658
ADRB1	-0.0565358	0.937068	52.7073	55.2305	68.8006	56.636	65.8012	68.0811	5.89084	5.9034	5.96873	5.91083	5.95563	5.96617
CCDC186	0.348969	0.315024	254.752	418.99	337.451	465.224	417.695	402.48	8.32756	8.63208	8.49262	8.70344	8.62998	8.60494
[truncated: 12,628 more rows]
