# Supplementary material for: The white matter is a pro-differentiative niche for glioblastoma
Source: Nat Commun. 2021 Apr 12;12:2184. doi: 10.1038/s41467-021-22225-w (PMC8042097; doi:10.1038/s41467-021-22225-w)
Supplement: Supplementary file 7 — Supplementary Data 5 [file 41467_2021_22225_MOESM7_ESM.xlsx]

## Sheet: Sheet1
GO analysis of SOX10-upregualted genes using VLAD (http://proto.informatics.jax.org/prototypes/vlad/)
# Vlad Results
# Vlad version = v1.6.0
# Date = Fri Oct 11 12:29:53 2019
# Run time = 16.18 sec
# Ontology file = go-basic.obo
# Ontology date =
# Annotation file = gene_association.mgi
# Annotation date = ???
# Analysis type = enrichment
# Excluded evidence codes = ND
# Number of query sets = 1
# Query set 1 = IV_UP_mouse.txt (n=156; 0 not found)
# Universe set = default (everything)
# Graph display = Top 25 scoring terms and their ancestors. Interior nodes have been culled.
Namespace	TermID	Term	P	Q	k	n	K	N	k/n	K/N	k/K	n/N	Qset	Symbols
biological_process	GO:0008366	axon ensheathment	1.03e-09	1.44e-06	11	141	112	18303	0.078	0.0061	0.0982	0.0077	IV_UP_mouse.txt	Cldn11,Gal3st1,Mbp,Mpz,Myrf,Omg,Plp1,Serinc5,Sirt2,Sox10,Ugt8a
biological_process	GO:0007272	ensheathment of neurons	1.03e-09	1.44e-06	11	141	112	18303	0.078	0.0061	0.0982	0.0077	IV_UP_mouse.txt	Cldn11,Gal3st1,Mbp,Mpz,Myrf,Omg,Plp1,Serinc5,Sirt2,Sox10,Ugt8a
biological_process	GO:0051239	regulation of multicellular organismal process	3.22e-09	2.98e-06	52	141	3003	18303	0.3688	0.1641	0.0173	0.0077	IV_UP_mouse.txt	Aatk,Apod,Azgp1,Bmp2,C1qtnf3,Chad,Chadl,Cntn1,Dact1,Dmtn,Ehd3,Enpp2,Epas1,Epb41l4b,Ephb1,Erbb3,Fermt1,Frzb,Gpnmb,Hcls1,Il1rapl1,Itga2,Lims2,Lpar1,Lrp2,Mbp,Mgll,Myrf,Nav3,Omg,P2rx7,Plxnb3,Ppp1r16b,Prdm16,Rgcc,Ryr1,S100a1,Scube2,Sema3c,Sema4d,Sgk1,Sirt2,Slc1a1,Smoc1,Sox10,Sox6,Spock1,Spon2,Trf,Zfp365,Zfp488,Zfp536
biological_process	GO:0042552	myelination	1.09e-08	7.55e-06	10	141	108	18303	0.0709	0.0059	0.0926	0.0077	IV_UP_mouse.txt	Gal3st1,Mbp,Mpz,Myrf,Omg,Plp1,Serinc5,Sirt2,Sox10,Ugt8a
biological_process	GO:0007155	cell adhesion	1.82e-08	8.12e-06	23	141	760	18303	0.1631	0.0415	0.0303	0.0077	IV_UP_mouse.txt	Acan,Azgp1,Cadm2,Cdh19,Cldn11,Cntn1,Cntn6,Col15a1,Ephb1,Fermt1,Gpnmb,Il1rapl1,Itga2,Itgb5,Lims2,Lsamp,Mpz,Nt5e,Omg,Pcdh15,Plxnb3,Sema4d,Spon2
biological_process	GO:0050793	regulation of developmental process	1.87e-08	8.12e-06	46	141	2590	18303	0.3262	0.1415	0.0178	0.0077	IV_UP_mouse.txt	Aatk,Arhgap18,Azgp1,Bmp2,Chad,Chadl,Cmtm5,Cntn1,Dact1,Dmtn,Enpp2,Ephb1,Erbb3,Fermt1,Frzb,Hcls1,Il1rapl1,Lims2,Lpar1,Lrp2,Mbp,Mgll,Myrf,Omg,P2rx7,Plxnb3,Ppp1r16b,Prdm16,Rbm24,Rgcc,S100a1,Scube2,Sema3c,Sema4d,Sgk1,Sirt2,Smoc1,Sox10,Sox6,Spock1,Stat2,Syne3,Trf,Zfp365,Zfp488,Zfp536
biological_process	GO:0022610	biological adhesion	2.32e-08	8.12e-06	23	141	770	18303	0.1631	0.0421	0.0299	0.0077	IV_UP_mouse.txt	Acan,Azgp1,Cadm2,Cdh19,Cldn11,Cntn1,Cntn6,Col15a1,Ephb1,Fermt1,Gpnmb,Il1rapl1,Itga2,Itgb5,Lims2,Lsamp,Mpz,Nt5e,Omg,Pcdh15,Plxnb3,Sema4d,Spon2
biological_process	GO:0048523	negative regulation of cellular process	2.34e-08	8.12e-06	65	141	4515	18303	0.461	0.2467	0.0144	0.0077	IV_UP_mouse.txt	Aatk,Acan,Apod,Bmp2,C1qtnf3,Chad,Chadl,Cmtm5,Cpeb2,Dach1,Dact1,Dmtn,Dusp9,Elfn2,Enpp2,Epas1,Ephb1,Erbb3,Fermt1,Frzb,Gpnmb,Hcls1,Il1rapl1,Lims2,Lpar1,Lrp2,Mbp,Mgll,Mpz,Nav3,P2rx7,Pcdh11x,Plxnb3,Ppp1r16b,Ppp1r1c,Prdm16,Rasl11b,Rgcc,Rps6ka5,Ryr1,S100a1,Sema3c,Sema4d,Serpina3a,Serpina3b,Serpina3c,Serpina3f,Serpina3g,Serpina3i,Serpina3j,Serpina3k,Serpina3m,Serpina3n,Sgk1,Sh3rf1,Sirt2,Sox10,Sox6,Spock1…
biological_process	GO:0010951	negative regulation of endopeptidase activity	5.4e-08	1.67e-05	12	141	202	18303	0.0851	0.011	0.0594	0.0077	IV_UP_mouse.txt	Serpina3a,Serpina3b,Serpina3c,Serpina3f,Serpina3g,Serpina3i,Serpina3j,Serpina3k,Serpina3m,Serpina3n,Sh3rf1,Spock1
biological_process	GO:0048519	negative regulation of biological process	6.86e-08	1.9e-05	69	141	5078	18303	0.4894	0.2774	0.0136	0.0077	IV_UP_mouse.txt	Aatk,Acan,Ank3,Apod,Bmp2,C1qtnf3,Chad,Chadl,Cmtm5,Cpeb2,Dach1,Dact1,Dmtn,Dusp9,Elfn2,Enpp2,Epas1,Ephb1,Erbb3,Fermt1,Frzb,Gpnmb,Gpr17,Hcls1,Il1rapl1,Lims2,Lpar1,Lrp2,Mbp,Mgll,Mpz,Nav3,Nt5e,P2rx7,Pcdh11x,Plxnb3,Ppp1r16b,Ppp1r1c,Prdm16,Rasl11b,Rgcc,Rps6ka5,Ryr1,S100a1,Sema3c,Sema4d,Serpina3a,Serpina3b,Serpina3c,Serpina3f,Serpina3g,Serpina3i,Serpina3j,Serpina3k,Serpina3m,Serpina3n,Sgk1,Sh3rf1,Sirt2,S…
biological_process	GO:0051346	negative regulation of hydrolase activity	7.75e-08	1.96e-05	16	141	399	18303	0.1135	0.0218	0.0401	0.0077	IV_UP_mouse.txt	Elfn2,Pcdh11x,Plxnb3,Sema4d,Serpina3a,Serpina3b,Serpina3c,Serpina3f,Serpina3g,Serpina3i,Serpina3j,Serpina3k,Serpina3m,Serpina3n,Sh3rf1,Spock1
biological_process	GO:0007399	nervous system development	2.34e-07	5.43e-05	40	141	2254	18303	0.2837	0.1231	0.0177	0.0077	IV_UP_mouse.txt	Aatk,Acan,Ank3,Bmp2,Cldn11,Cntn1,Cntn6,Crb1,Dact1,Enpp2,Ephb1,Erbb3,Gal3st1,Il1rapl1,Kdm7a,Lpar1,Lrp2,Mbp,Mgll,Mpz,Myrf,Nav3,Omg,Pcdh15,Plp1,Plxnb3,Prdm16,Sema3c,Sema4d,Serinc5,Sgk1,Sirt2,Sox10,Sox6,Spock1,Trf,Ugt8a,Zfp365,Zfp488,Zfp536
biological_process	GO:2000026	regulation of multicellular organismal development	4.07e-07	8.7e-05	37	141	2031	18303	0.2624	0.111	0.0182	0.0077	IV_UP_mouse.txt	Aatk,Bmp2,Chad,Chadl,Cntn1,Dact1,Enpp2,Ephb1,Erbb3,Fermt1,Frzb,Hcls1,Il1rapl1,Lims2,Lpar1,Lrp2,Mbp,Mgll,Myrf,Omg,P2rx7,Plxnb3,Ppp1r16b,Prdm16,Rgcc,S100a1,Sema3c,Sema4d,Sgk1,Sirt2,Sox10,Sox6,Spock1,Trf,Zfp365,Zfp488,Zfp536
biological_process	GO:0010466	negative regulation of peptidase activity	5.92e-07	0.000117	12	141	252	18303	0.0851	0.0138	0.0476	0.0077	IV_UP_mouse.txt	Serpina3a,Serpina3b,Serpina3c,Serpina3f,Serpina3g,Serpina3i,Serpina3j,Serpina3k,Serpina3m,Serpina3n,Sh3rf1,Spock1
biological_process	GO:0051240	positive regulation of multicellular organismal process	8.91e-07	0.000165	33	141	1744	18303	0.234	0.0953	0.0189	0.0077	IV_UP_mouse.txt	Bmp2,C1qtnf3,Cntn1,Dmtn,Enpp2,Epb41l4b,Ephb1,Erbb3,Fermt1,Hcls1,Il1rapl1,Itga2,Lpar1,Lrp2,Mbp,Myrf,P2rx7,Plxnb3,Ppp1r16b,Rgcc,S100a1,Scube2,Sema3c,Sema4d,Sgk1,Sirt2,Slc1a1,Sox10,Sox6,Spon2,Trf,Zfp365,Zfp488
biological_process	GO:0051248	negative regulation of protein metabolic process	1.47e-06	0.000243	24	141	1048	18303	0.1702	0.0573	0.0229	0.0077	IV_UP_mouse.txt	Apod,Chad,Cpeb2,Dact1,Dmtn,Dusp9,P2rx7,Ppp1r16b,Ppp1r1c,Sema4d,Serpina3a,Serpina3b,Serpina3c,Serpina3f,Serpina3g,Serpina3i,Serpina3j,Serpina3k,Serpina3m,Serpina3n,Sh3rf1,Sirt2,Spock1,Zbed3
biological_process	GO:0014015	positive regulation of gliogenesis	1.62e-06	0.000243	7	141	74	18303	0.0496	0.004	0.0946	0.0077	IV_UP_mouse.txt	Bmp2,Enpp2,Lrp2,Sox10,Trf,Zfp365,Zfp488
biological_process	GO:0048731	system development	1.63e-06	0.000243	58	141	4254	18303	0.4113	0.2324	0.0136	0.0077	IV_UP_mouse.txt	Aatk,Acan,Ank3,Bmp2,Chad,Cldn11,Cntn1,Cntn6,Col9a1,Crb1,Creb3l2,Dact1,Dmtn,Enpp2,Epas1,Ephb1,Erbb3,Etl4,Frzb,Gal3st1,Hcls1,Il1rapl1,Itga2,Kdm7a,Ky,Lpar1,Lrp2,Mbp,Mgll,Mpz,Mylk,Myrf,Nav3,Omg,P2rx7,Papss2,Pcdh15,Plp1,Plxnb3,Prdm16,Ryr1,Scube2,Sema3c,Sema4d,Serinc5,Sgk1,Sirt2,Smoc1,Sox10,Sox6,Spock1,Tns2,Tns3,Trf,Ugt8a,Zfp365,Zfp488,Zfp536
biological_process	GO:0051094	positive regulation of developmental process	1.71e-06	0.000243	29	141	1455	18303	0.2057	0.0795	0.0199	0.0077	IV_UP_mouse.txt	Bmp2,Cntn1,Dact1,Dmtn,Enpp2,Ephb1,Erbb3,Frzb,Hcls1,Il1rapl1,Lpar1,Lrp2,Myrf,P2rx7,Plxnb3,Ppp1r16b,Prdm16,Rgcc,S100a1,Scube2,Sema3c,Sema4d,Sgk1,Sirt2,Sox10,Sox6,Trf,Zfp365,Zfp488
biological_process	GO:0022008	neurogenesis	1.78e-06	0.000243	32	141	1712	18303	0.227	0.0935	0.0187	0.0077	IV_UP_mouse.txt	Aatk,Ank3,Bmp2,Cntn1,Cntn6,Crb1,Dact1,Enpp2,Ephb1,Erbb3,Il1rapl1,Lpar1,Lrp2,Mgll,Myrf,Omg,Pcdh15,Plp1,Plxnb3,Prdm16,Sema3c,Sema4d,Sgk1,Sirt2,Sox10,Sox6,Spock1,Trf,Ugt8a,Zfp365,Zfp488,Zfp536
biological_process	GO:0032269	negative regulation of cellular protein metabolic process	1.84e-06	0.000243	23	141	986	18303	0.1631	0.0539	0.0233	0.0077	IV_UP_mouse.txt	Chad,Cpeb2,Dact1,Dmtn,Dusp9,P2rx7,Ppp1r16b,Ppp1r1c,Sema4d,Serpina3a,Serpina3b,Serpina3c,Serpina3f,Serpina3g,Serpina3i,Serpina3j,Serpina3k,Serpina3m,Serpina3n,Sh3rf1,Sirt2,Spock1,Zbed3
biological_process	GO:0045595	regulation of cell differentiation	2.16e-06	0.000272	33	141	1815	18303	0.234	0.0992	0.0182	0.0077	IV_UP_mouse.txt	Aatk,Bmp2,Chadl,Cmtm5,Cntn1,Dact1,Dmtn,Enpp2,Ephb1,Frzb,Hcls1,Il1rapl1,Lpar1,Lrp2,Mgll,Omg,Plxnb3,Prdm16,Rbm24,Rgcc,Scube2,Sema3c,Sema4d,Sgk1,Sirt2,Smoc1,Sox10,Sox6,Spock1,Trf,Zfp365,Zfp488,Zfp536
biological_process	GO:0043086	negative regulation of catalytic activity	2.3e-06	0.000278	19	141	711	18303	0.1348	0.0388	0.0267	0.0077	IV_UP_mouse.txt	Chad,Dusp9,Elfn2,Pcdh11x,Plxnb3,Ppp1r1c,Sema4d,Serpina3a,Serpina3b,Serpina3c,Serpina3f,Serpina3g,Serpina3i,Serpina3j,Serpina3k,Serpina3m,Serpina3n,Sh3rf1,Spock1
biological_process	GO:0052548	regulation of endopeptidase activity	3.2e-06	0.000371	13	141	350	18303	0.0922	0.0191	0.0371	0.0077	IV_UP_mouse.txt	Mbp,Serpina3a,Serpina3b,Serpina3c,Serpina3f,Serpina3g,Serpina3i,Serpina3j,Serpina3k,Serpina3m,Serpina3n,Sh3rf1,Spock1
biological_process	GO:0045597	positive regulation of cell differentiation	4.34e-06	0.000483	23	141	1038	18303	0.1631	0.0567	0.0222	0.0077	IV_UP_mouse.txt	Bmp2,Cntn1,Dact1,Dmtn,Enpp2,Frzb,Hcls1,Il1rapl1,Lpar1,Lrp2,Plxnb3,Prdm16,Rgcc,Scube2,Sema3c,Sema4d,Sgk1,Sirt2,Sox10,Sox6,Trf,Zfp365,Zfp488
biological_process	GO:0051960	regulation of nervous system development	5.77e-06	0.000594	22	141	979	18303	0.156	0.0535	0.0225	0.0077	IV_UP_mouse.txt	Aatk,Bmp2,Cntn1,Enpp2,Ephb1,Il1rapl1,Lpar1,Lrp2,Mgll,Myrf,Omg,Plxnb3,Sema3c,Sema4d,Sgk1,Sirt2,Sox10,Spock1,Trf,Zfp365,Zfp488,Zfp536
biological_process	GO:0014003	oligodendrocyte development	5.87e-06	0.000594	5	141	34	18303	0.0355	0.0019	0.1471	0.0077	IV_UP_mouse.txt	Myrf,Omg,Plp1,Sox10,Zfp488
biological_process	GO:0048709	oligodendrocyte differentiation	6.05e-06	0.000594	6	141	59	18303	0.0426	0.0032	0.1017	0.0077	IV_UP_mouse.txt	Myrf,Omg,Plp1,Sox10,Sox6,Zfp488
biological_process	GO:0007162	negative regulation of cell adhesion	6.2e-06	0.000594	11	141	263	18303	0.078	0.0144	0.0418	0.0077	IV_UP_mouse.txt	Apod,Bmp2,Dmtn,Enpp2,Erbb3,Gpnmb,Mbp,Plxnb3,Rgcc,Sema4d,Spock1
biological_process	GO:0031324	negative regulation of cellular metabolic process	7.84e-06	0.000726	38	141	2393	18303	0.2695	0.1307	0.0159	0.0077	IV_UP_mouse.txt	Apod,Bmp2,C1qtnf3,Chad,Cpeb2,Dach1,Dact1,Dmtn,Dusp9,Elfn2,Epas1,Hcls1,P2rx7,Pcdh11x,Ppp1r16b,Ppp1r1c,Prdm16,Rps6ka5,S100a1,Sema4d,Serpina3a,Serpina3b,Serpina3c,Serpina3f,Serpina3g,Serpina3i,Serpina3j,Serpina3k,Serpina3m,Serpina3n,Sh3rf1,Sirt2,Sox10,Sox6,Spock1,Zbed3,Zfp488,Zfp536
biological_process	GO:0014013	regulation of gliogenesis	9.36e-06	0.000754	8	141	134	18303	0.0567	0.0073	0.0597	0.0077	IV_UP_mouse.txt	Bmp2,Enpp2,Lrp2,Sirt2,Sox10,Trf,Zfp365,Zfp488
biological_process	GO:0032268	regulation of cellular protein metabolic process	9.44e-06	0.000754	38	141	2412	18303	0.2695	0.1318	0.0158	0.0077	IV_UP_mouse.txt	Bmp2,C1qtnf3,Chad,Cntn1,Cpeb2,Dact1,Dmtn,Dusp9,Enpp2,Ephb1,Erbb3,Gpnmb,Hcls1,Itga2,Lpar1,Mbp,P2rx7,Ppp1r16b,Ppp1r1c,Rnf125,Rps6ka5,Sema4d,Serpina3a,Serpina3b,Serpina3c,Serpina3f,Serpina3g,Serpina3i,Serpina3j,Serpina3k,Serpina3m,Serpina3n,Sh3rf1,Sirt2,Spock1,Stat2,Trf,Zbed3
biological_process	GO:0060284	regulation of cell development	9.44e-06	0.000754	22	141	1010	18303	0.156	0.0552	0.0218	0.0077	IV_UP_mouse.txt	Aatk,Bmp2,Cntn1,Dmtn,Enpp2,Frzb,Il1rapl1,Lpar1,Lrp2,Mgll,Omg,Plxnb3,Sema3c,Sema4d,Sgk1,Sirt2,Sox10,Spock1,Trf,Zfp365,Zfp488,Zfp536
biological_process	GO:0032291	axon ensheathment in central nervous system	9.5e-06	0.000754	4	141	18	18303	0.0284	0.001	0.2222	0.0077	IV_UP_mouse.txt	Myrf,Omg,Plp1,Sox10
biological_process	GO:0022010	central nervous system myelination	9.5e-06	0.000754	4	141	18	18303	0.0284	0.001	0.2222	0.0077	IV_UP_mouse.txt	Myrf,Omg,Plp1,Sox10
biological_process	GO:0022603	regulation of anatomical structure morphogenesis	1.34e-05	0.00099	22	141	1033	18303	0.156	0.0564	0.0213	0.0077	IV_UP_mouse.txt	Aatk,Arhgap18,Bmp2,Chad,Dact1,Dmtn,Enpp2,Il1rapl1,Lims2,Lpar1,Mbp,Mgll,Omg,Plxnb3,Ppp1r16b,Rgcc,S100a1,Sema3c,Sema4d,Sgk1,Stat2,Syne3
biological_process	GO:0051336	regulation of hydrolase activity	1.36e-05	0.00099	21	141	956	18303	0.1489	0.0522	0.022	0.0077	IV_UP_mouse.txt	Bmp2,Dock9,Elfn2,Itga2,Lpar1,Mbp,Pcdh11x,Plxnb3,Sema4d,Serpina3a,Serpina3b,Serpina3c,Serpina3f,Serpina3g,Serpina3i,Serpina3j,Serpina3k,Serpina3m,Serpina3n,Sh3rf1,Spock1
biological_process	GO:0045861	negative regulation of proteolysis	1.38e-05	0.00099	12	141	342	18303	0.0851	0.0187	0.0351	0.0077	IV_UP_mouse.txt	Serpina3a,Serpina3b,Serpina3c,Serpina3f,Serpina3g,Serpina3i,Serpina3j,Serpina3k,Serpina3m,Serpina3n,Sh3rf1,Spock1
biological_process	GO:0050767	regulation of neurogenesis	1.39e-05	0.00099	20	141	881	18303	0.1418	0.0481	0.0227	0.0077	IV_UP_mouse.txt	Aatk,Bmp2,Cntn1,Enpp2,Il1rapl1,Lpar1,Lrp2,Mgll,Omg,Plxnb3,Sema3c,Sema4d,Sgk1,Sirt2,Sox10,Spock1,Trf,Zfp365,Zfp488,Zfp536
biological_process	GO:0052547	regulation of peptidase activity	1.66e-05	0.00115	13	141	408	18303	0.0922	0.0223	0.0319	0.0077	IV_UP_mouse.txt	Mbp,Serpina3a,Serpina3b,Serpina3c,Serpina3f,Serpina3g,Serpina3i,Serpina3j,Serpina3k,Serpina3m,Serpina3n,Sh3rf1,Spock1
biological_process	GO:0010720	positive regulation of cell development	1.82e-05	0.00121	16	141	607	18303	0.1135	0.0332	0.0264	0.0077	IV_UP_mouse.txt	Bmp2,Cntn1,Dmtn,Enpp2,Il1rapl1,Lpar1,Lrp2,Plxnb3,Sema3c,Sema4d,Sgk1,Sirt2,Sox10,Trf,Zfp365,Zfp488
biological_process	GO:0051172	negative regulation of nitrogen compound metabolic process	1.83e-05	0.00121	35	141	2194	18303	0.2482	0.1199	0.016	0.0077	IV_UP_mouse.txt	Apod,Bmp2,Chad,Cpeb2,Dach1,Dact1,Dmtn,Dusp9,Epas1,Hcls1,P2rx7,Ppp1r16b,Ppp1r1c,Prdm16,Rps6ka5,S100a1,Sema4d,Serpina3a,Serpina3b,Serpina3c,Serpina3f,Serpina3g,Serpina3i,Serpina3j,Serpina3k,Serpina3m,Serpina3n,Sh3rf1,Sirt2,Sox10,Sox6,Spock1,Zbed3,Zfp488,Zfp536
biological_process	GO:0010605	negative regulation of macromolecule metabolic process	2e-05	0.00129	38	141	2492	18303	0.2695	0.1362	0.0152	0.0077	IV_UP_mouse.txt	Apod,Bmp2,C1qtnf3,Chad,Cpeb2,Dach1,Dact1,Dmtn,Dusp9,Epas1,Fermt1,Hcls1,P2rx7,Ppp1r16b,Ppp1r1c,Prdm16,Rps6ka5,S100a1,Sema4d,Serpina3a,Serpina3b,Serpina3c,Serpina3f,Serpina3g,Serpina3i,Serpina3j,Serpina3k,Serpina3m,Serpina3n,Sh3rf1,Sirt2,Sox10,Sox6,Spock1,Tmeff2,Zbed3,Zfp488,Zfp536
biological_process	GO:0051241	negative regulation of multicellular organismal process	2.07e-05	0.0013	24	141	1225	18303	0.1702	0.0669	0.0196	0.0077	IV_UP_mouse.txt	Aatk,Apod,Bmp2,C1qtnf3,Chad,Chadl,Ephb1,Fermt1,Frzb,Gpnmb,Lims2,Lpar1,Nav3,P2rx7,Prdm16,Rgcc,Sema3c,Sema4d,Sirt2,Sox10,Sox6,Spock1,Zfp365,Zfp536
biological_process	GO:0051246	regulation of protein metabolic process	2.25e-05	0.00139	39	141	2603	18303	0.2766	0.1422	0.015	0.0077	IV_UP_mouse.txt	Apod,Bmp2,C1qtnf3,Chad,Cntn1,Cpeb2,Dact1,Dmtn,Dusp9,Enpp2,Ephb1,Erbb3,Gpnmb,Hcls1,Itga2,Lpar1,Mbp,P2rx7,Ppp1r16b,Ppp1r1c,Rnf125,Rps6ka5,Sema4d,Serpina3a,Serpina3b,Serpina3c,Serpina3f,Serpina3g,Serpina3i,Serpina3j,Serpina3k,Serpina3m,Serpina3n,Sh3rf1,Sirt2,Spock1,Stat2,Trf,Zbed3
biological_process	GO:0009892	negative regulation of metabolic process	2.63e-05	0.00159	40	141	2720	18303	0.2837	0.1486	0.0147	0.0077	IV_UP_mouse.txt	Apod,Bmp2,C1qtnf3,Chad,Cpeb2,Dach1,Dact1,Dmtn,Dusp9,Elfn2,Epas1,Fermt1,Hcls1,P2rx7,Pcdh11x,Ppp1r16b,Ppp1r1c,Prdm16,Rps6ka5,S100a1,Sema4d,Serpina3a,Serpina3b,Serpina3c,Serpina3f,Serpina3g,Serpina3i,Serpina3j,Serpina3k,Serpina3m,Serpina3n,Sh3rf1,Sirt2,Sox10,Sox6,Spock1,Tmeff2,Zbed3,Zfp488,Zfp536
biological_process	GO:0048856	anatomical structure development	2.76e-05	0.00162	63	141	5207	18303	0.4468	0.2845	0.0121	0.0077	IV_UP_mouse.txt	Aatk,Acan,Ank3,Bmp2,Cdh19,Chad,Cldn11,Cntn1,Cntn6,Col9a1,Crb1,Creb3l2,Dach1,Dact1,Dmtn,Enpp2,Epas1,Ephb1,Erbb3,Etl4,Frzb,Gal3st1,Hcls1,Il1rapl1,Itga2,Kdm7a,Klhl6,Ky,Lpar1,Lrp2,Mbp,Mgll,Mpz,Mylk,Myrf,Nav3,Omg,P2rx7,Papss2,Pcdh15,Plp1,Plxnb3,Ppp1r16b,Prdm16,Ryr1,Scube2,Sema3c,Sema4d,Serinc5,Sgk1,Sirt2,Smoc1,Sox10,Sox6,Spock1,Tmeff2,Tns2,Tns3,Trf,Ugt8a,Zfp365,Zfp488,Zfp536
biological_process	GO:0065007	biological regulation	2.8e-05	0.00162	117	141	12373	18303	0.8298	0.676	0.0095	0.0077	IV_UP_mouse.txt	Aatk,Acan,Ank3,Apod,Arhgap18,Atp13a5,Atp6v0a4,Atp6v1c2,Azgp1,Bmp2,C1qtnf3,Chad,Chadl,Cmtm5,Cntn1,Cntn6,Col9a1,Cp,Cpeb2,Creb3l2,Dach1,Dact1,Dgkg,Dmtn,Dock9,Dusp9,Ehd3,Elfn2,Enpp2,Enpp6,Epas1,Epb41l4b,Ephb1,Erbb3,Fam155a,Fermt1,Frzb,Gpd1,Gpnmb,Gpr17,Hcls1,Il1rapl1,Itga2,Itgb5,Kcnmb4,Kdm7a,Klhl6,Lims2,Lpar1,Lrp2,Mbp,Mgll,Mpz,Mylk,Myrf,Nav3,Nt5e,Omg,P2rx7,Papss2,Pcdh11x,Pcdh15,Plp1,Plxnb3,Ppp1r16b,Pp…
biological_process	GO:0030155	regulation of cell adhesion	2.86e-05	0.00162	16	141	630	18303	0.1135	0.0344	0.0254	0.0077	IV_UP_mouse.txt	Ank3,Apod,Bmp2,Dmtn,Enpp2,Epb41l4b,Erbb3,Fermt1,Gpnmb,Itga2,Mbp,Plxnb3,Rgcc,Sema4d,Smoc1,Spock1
biological_process	GO:0051093	negative regulation of developmental process	3.03e-05	0.00168	21	141	1009	18303	0.1489	0.0551	0.0208	0.0077	IV_UP_mouse.txt	Aatk,Bmp2,Chad,Chadl,Cmtm5,Dmtn,Ephb1,Fermt1,Frzb,Lims2,Lpar1,Prdm16,Rgcc,Sema3c,Sema4d,Sirt2,Sox10,Sox6,Spock1,Zfp365,Zfp536
biological_process	GO:0007275	multicellular organism development	3.27e-05	0.00174	60	141	4890	18303	0.4255	0.2672	0.0123	0.0077	IV_UP_mouse.txt	Aatk,Acan,Ank3,Bmp2,Cdh19,Chad,Cldn11,Cntn1,Cntn6,Col9a1,Crb1,Creb3l2,Dach1,Dact1,Dmtn,Enpp2,Epas1,Ephb1,Erbb3,Etl4,Frzb,Gal3st1,Hcls1,Il1rapl1,Itga2,Kdm7a,Ky,Lpar1,Lrp2,Mbp,Mgll,Mpz,Mylk,Myrf,Nav3,Omg,P2rx7,Papss2,Pcdh15,Plp1,Plxnb3,Prdm16,Ryr1,Scube2,Sema3c,Sema4d,Serinc5,Sgk1,Sirt2,Smoc1,Sox10,Sox6,Spock1,Tns2,Tns3,Trf,Ugt8a,Zfp365,Zfp488,Zfp536
biological_process	GO:0065009	regulation of molecular function	3.34e-05	0.00174	37	141	2451	18303	0.2624	0.1339	0.0151	0.0077	IV_UP_mouse.txt	Ank3,Bmp2,Chad,Dact1,Dock9,Dusp9,Ehd3,Elfn2,Ephb1,Erbb3,Itga2,Lpar1,Mbp,P2rx7,Pcdh11x,Plxnb3,Ppp1r1c,Rgcc,Rps6ka5,S100a1,Sema4d,Serinc5,Serpina3a,Serpina3b,Serpina3c,Serpina3f,Serpina3g,Serpina3i,Serpina3j,Serpina3k,Serpina3m,Serpina3n,Sh3rf1,Shisa7,Sirt2,Spock1,Trf
biological_process	GO:0048699	generation of neurons	3.36e-05	0.00174	28	141	1609	18303	0.1986	0.0879	0.0174	0.0077	IV_UP_mouse.txt	Aatk,Ank3,Bmp2,Cntn1,Cntn6,Crb1,Dact1,Enpp2,Ephb1,Il1rapl1,Lpar1,Lrp2,Mgll,Omg,Pcdh15,Plp1,Plxnb3,Sema3c,Sema4d,Sgk1,Sirt2,Sox10,Spock1,Trf,Ugt8a,Zfp365,Zfp488,Zfp536
biological_process	GO:2000145	regulation of cell motility	3.38e-05	0.00174	19	141	860	18303	0.1348	0.047	0.0221	0.0077	IV_UP_mouse.txt	Acan,Apod,Arhgap18,Bmp2,Dach1,Dmtn,Enpp2,Epb41l4b,Gpnmb,Itga2,Lpar1,Mylk,Nav3,Plxnb3,Rgcc,Sema3c,Sema4d,Tmeff2,Trf
biological_process	GO:0010001	glial cell differentiation	3.7e-05	0.00187	8	141	162	18303	0.0567	0.0089	0.0494	0.0077	IV_UP_mouse.txt	Erbb3,Myrf,Omg,Plp1,Sirt2,Sox10,Sox6,Zfp488
biological_process	GO:0044092	negative regulation of molecular function	4.09e-05	0.00203	21	141	1030	18303	0.1489	0.0563	0.0204	0.0077	IV_UP_mouse.txt	Ank3,Chad,Dact1,Dusp9,Elfn2,Pcdh11x,Plxnb3,Ppp1r1c,Sema4d,Serpina3a,Serpina3b,Serpina3c,Serpina3f,Serpina3g,Serpina3i,Serpina3j,Serpina3k,Serpina3m,Serpina3n,Sh3rf1,Spock1
biological_process	GO:0031344	regulation of cell projection organization	4.2e-05	0.00204	17	141	723	18303	0.1206	0.0395	0.0235	0.0077	IV_UP_mouse.txt	Aatk,Cntn1,Dmtn,Enpp2,Il1rapl1,Itga2,Lpar1,Mgll,Nav3,Omg,P2rx7,Plxnb3,Sema3c,Sema4d,Sgk1,Spock1,Zfp365
biological_process	GO:0050790	regulation of catalytic activity	4.25e-05	0.00204	30	141	1812	18303	0.2128	0.099	0.0166	0.0077	IV_UP_mouse.txt	Bmp2,Chad,Dock9,Dusp9,Elfn2,Ephb1,Erbb3,Itga2,Lpar1,Mbp,P2rx7,Pcdh11x,Plxnb3,Ppp1r1c,S100a1,Sema4d,Serinc5,Serpina3a,Serpina3b,Serpina3c,Serpina3f,Serpina3g,Serpina3i,Serpina3j,Serpina3k,Serpina3m,Serpina3n,Sh3rf1,Spock1,Trf
biological_process	GO:0032502	developmental process	4.35e-05	0.00205	66	141	5629	18303	0.4681	0.3075	0.0117	0.0077	IV_UP_mouse.txt	Aatk,Acan,Ank3,Apod,Bmp2,Cdh19,Chad,Cldn11,Cntn1,Cntn6,Col9a1,Crb1,Creb3l2,Dach1,Dact1,Dmtn,Enpp2,Epas1,Ephb1,Erbb3,Etl4,Fcrla,Frzb,Gal3st1,Hcls1,Il1rapl1,Itga2,Kdm7a,Klhl6,Ky,Lpar1,Lrp2,Mbp,Mgll,Mpz,Mylk,Myrf,Nav3,Omg,P2rx7,Papss2,Pcdh15,Plp1,Plxnb3,Ppp1r16b,Prdm16,Rbm24,Ryr1,Scube2,Sema3c,Sema4d,Serinc5,Sgk1,Sirt2,Smoc1,Sox10,Sox6,Spock1,Tmeff2,Tns2,Tns3,Trf,Ugt8a,Zfp365,Zfp488,Zfp536
biological_process	GO:0051129	negative regulation of cellular component organization	5.28e-05	0.00244	16	141	663	18303	0.1135	0.0362	0.0241	0.0077	IV_UP_mouse.txt	Aatk,Apod,Chadl,Dact1,Dmtn,Lpar1,Nav3,Plxnb3,Rgcc,Sema3c,Sema4d,Sgk1,Sirt2,Spock1,Tmeff2,Zfp365
biological_process	GO:0051962	positive regulation of nervous system development	6.53e-05	0.00297	15	141	603	18303	0.1064	0.0329	0.0249	0.0077	IV_UP_mouse.txt	Bmp2,Cntn1,Enpp2,Ephb1,Il1rapl1,Lpar1,Lrp2,Myrf,Plxnb3,Sema4d,Sgk1,Sox10,Trf,Zfp365,Zfp488
biological_process	GO:0045596	negative regulation of cell differentiation	7.06e-05	0.00311	17	141	754	18303	0.1206	0.0412	0.0225	0.0077	IV_UP_mouse.txt	Aatk,Bmp2,Chadl,Cmtm5,Dmtn,Ephb1,Frzb,Lpar1,Prdm16,Sema3c,Sema4d,Sirt2,Sox10,Sox6,Spock1,Zfp365,Zfp536
biological_process	GO:0032060	bleb assembly	7.06e-05	0.00311	3	141	11	18303	0.0213	0.0006	0.2727	0.0077	IV_UP_mouse.txt	Lpar1,Mylk,P2rx7
biological_process	GO:0021782	glial cell development	7.32e-05	0.00318	6	141	91	18303	0.0426	0.005	0.0659	0.0077	IV_UP_mouse.txt	Myrf,Omg,Plp1,Sirt2,Sox10,Zfp488
biological_process	GO:0043931	ossification involved in bone maturation	9.36e-05	0.00394	3	141	12	18303	0.0213	0.0007	0.25	0.0077	IV_UP_mouse.txt	Bmp2,Ryr1,Sema4d
biological_process	GO:0070445	regulation of oligodendrocyte progenitor proliferation	9.36e-05	0.00394	3	141	12	18303	0.0213	0.0007	0.25	0.0077	IV_UP_mouse.txt	Lrp2,Sirt2,Trf
biological_process	GO:0040012	regulation of locomotion	0.000103	0.00427	19	141	935	18303	0.1348	0.0511	0.0203	0.0077	IV_UP_mouse.txt	Acan,Apod,Arhgap18,Bmp2,Dach1,Dmtn,Enpp2,Epb41l4b,Gpnmb,Itga2,Lpar1,Mylk,Nav3,Plxnb3,Rgcc,Sema3c,Sema4d,Tmeff2,Trf
biological_process	GO:0019220	regulation of phosphate metabolic process	0.000111	0.00446	27	141	1631	18303	0.1915	0.0891	0.0166	0.0077	IV_UP_mouse.txt	Bmp2,C1qtnf3,Chad,Cntn1,Dact1,Dmtn,Dusp9,Elfn2,Enpp2,Ephb1,Erbb3,Gpd1,Gpnmb,Hcls1,Itga2,Lpar1,P2rx7,Pcdh11x,Ppp1r16b,Ppp1r1c,Rps6ka5,Sema4d,Sh3rf1,Sirt2,Stat2,Trf,Zbed3
biological_process	GO:0051270	regulation of cellular component movement	0.000112	0.00446	19	141	941	18303	0.1348	0.0514	0.0202	0.0077	IV_UP_mouse.txt	Acan,Apod,Arhgap18,Bmp2,Dach1,Dmtn,Enpp2,Epb41l4b,Gpnmb,Itga2,Lpar1,Mylk,Nav3,Plxnb3,Rgcc,Sema3c,Sema4d,Tmeff2,Trf
biological_process	GO:0051174	regulation of phosphorus metabolic process	0.000112	0.00446	27	141	1632	18303	0.1915	0.0892	0.0165	0.0077	IV_UP_mouse.txt	Bmp2,C1qtnf3,Chad,Cntn1,Dact1,Dmtn,Dusp9,Elfn2,Enpp2,Ephb1,Erbb3,Gpd1,Gpnmb,Hcls1,Itga2,Lpar1,P2rx7,Pcdh11x,Ppp1r16b,Ppp1r1c,Rps6ka5,Sema4d,Sh3rf1,Sirt2,Stat2,Trf,Zbed3
biological_process	GO:0010721	negative regulation of cell development	0.000116	0.00453	11	141	362	18303	0.078	0.0198	0.0304	0.0077	IV_UP_mouse.txt	Aatk,Dmtn,Frzb,Lpar1,Sema3c,Sema4d,Sirt2,Sox10,Spock1,Zfp365,Zfp536
biological_process	GO:0070977	bone maturation	0.000121	0.00467	3	141	13	18303	0.0213	0.0007	0.2308	0.0077	IV_UP_mouse.txt	Bmp2,Ryr1,Sema4d
biological_process	GO:0051128	regulation of cellular component organization	0.000123	0.00468	35	141	2405	18303	0.2482	0.1314	0.0146	0.0077	IV_UP_mouse.txt	Aatk,Apod,Arhgap18,Chadl,Cntn1,Dact1,Dmtn,Ehd3,Enpp2,Ephb1,Frzb,Hcls1,Il1rapl1,Itga2,Lpar1,Mgll,Nav3,Omg,P2rx7,Plxnb3,Rgcc,Rps6ka5,Sema3c,Sema4d,Sgk1,Shisa7,Sirt2,Spock1,Stat2,Syne3,Synpo2l,Tmeff2,Trf,Zbed3,Zfp365
biological_process	GO:0120035	regulation of plasma membrane bounded cell projection organization	0.000125	0.0047	16	141	714	18303	0.1135	0.039	0.0224	0.0077	IV_UP_mouse.txt	Aatk,Cntn1,Dmtn,Enpp2,Il1rapl1,Lpar1,Mgll,Nav3,Omg,P2rx7,Plxnb3,Sema3c,Sema4d,Sgk1,Spock1,Zfp365
biological_process	GO:0022604	regulation of cell morphogenesis	0.000138	0.00511	13	141	502	18303	0.0922	0.0274	0.0259	0.0077	IV_UP_mouse.txt	Aatk,Arhgap18,Dmtn,Enpp2,Il1rapl1,Lpar1,Mgll,Omg,Plxnb3,Sema3c,Sema4d,Sgk1,Syne3
biological_process	GO:0043434	response to peptide hormone	0.00014	0.00512	9	141	250	18303	0.0638	0.0137	0.036	0.0077	IV_UP_mouse.txt	Cpeb2,Serpina3c,Serpina3f,Serpina3g,Serpina3i,Serpina3k,Serpina3m,Serpina3n,Sgk1
biological_process	GO:0010769	regulation of cell morphogenesis involved in differentiation	0.000176	0.00635	10	141	317	18303	0.0709	0.0173	0.0315	0.0077	IV_UP_mouse.txt	Aatk,Dmtn,Enpp2,Il1rapl1,Mgll,Omg,Plxnb3,Sema3c,Sema4d,Sgk1
biological_process	GO:0030334	regulation of cell migration	0.000183	0.00647	17	141	816	18303	0.1206	0.0446	0.0208	0.0077	IV_UP_mouse.txt	Acan,Apod,Bmp2,Dach1,Dmtn,Enpp2,Epb41l4b,Gpnmb,Itga2,Lpar1,Mylk,Nav3,Plxnb3,Rgcc,Sema3c,Sema4d,Tmeff2
biological_process	GO:0042221	response to chemical	0.000184	0.00647	49	141	3928	18303	0.3475	0.2146	0.0125	0.0077	IV_UP_mouse.txt	Abcg3,Ank3,Apod,Azgp1,Bmp2,Chad,Cmtm5,Cp,Cpeb2,Creb3l2,Dmtn,Enpp2,Epas1,Ephb1,Gpd1,Hcls1,Itgb5,Kcnmb4,Lpar1,Lrp2,Mbp,Mylk,P2rx7,Pcdh15,Plxnb3,Rgcc,Rnf125,Rps6ka5,Rtp4,Ryr1,Sema3c,Sema4d,Serpina3c,Serpina3f,Serpina3g,Serpina3i,Serpina3k,Serpina3m,Serpina3n,Sgk1,Sirt2,Slc18a1,Slc1a1,Slc35f3,Sox6,Spon2,Stat2,Trf,Trim2
biological_process	GO:0042063	gliogenesis	0.000198	0.00688	8	141	206	18303	0.0567	0.0113	0.0388	0.0077	IV_UP_mouse.txt	Erbb3,Myrf,Omg,Plp1,Sirt2,Sox10,Sox6,Zfp488
biological_process	GO:0055080	cation homeostasis	0.000208	0.00713	15	141	670	18303	0.1064	0.0366	0.0224	0.0077	IV_UP_mouse.txt	Ank3,Atp13a5,Atp6v0a4,Cp,Epas1,Fam155a,Gpr17,Lpar1,Lrp2,P2rx7,Ryr1,Sgk1,Slc12a8,Slc26a2,Trf
biological_process	GO:0001501	skeletal system development	0.000244	0.00827	12	141	462	18303	0.0851	0.0252	0.026	0.0077	IV_UP_mouse.txt	Acan,Bmp2,Chad,Col9a1,Creb3l2,Etl4,P2rx7,Papss2,Ryr1,Scube2,Sema4d,Sox6
biological_process	GO:0050769	positive regulation of neurogenesis	0.000257	0.00859	13	141	535	18303	0.0922	0.0292	0.0243	0.0077	IV_UP_mouse.txt	Bmp2,Cntn1,Enpp2,Il1rapl1,Lpar1,Lrp2,Plxnb3,Sema4d,Sgk1,Sox10,Trf,Zfp365,Zfp488
biological_process	GO:0098771	inorganic ion homeostasis	0.000268	0.00886	15	141	686	18303	0.1064	0.0375	0.0219	0.0077	IV_UP_mouse.txt	Ank3,Atp13a5,Atp6v0a4,Cp,Epas1,Fam155a,Gpr17,Lpar1,Lrp2,P2rx7,Ryr1,Sgk1,Slc12a8,Slc26a2,Trf
biological_process	GO:0048799	animal organ maturation	0.000281	0.00908	3	141	17	18303	0.0213	0.0009	0.1765	0.0077	IV_UP_mouse.txt	Bmp2,Ryr1,Sema4d
biological_process	GO:0031643	positive regulation of myelination	0.000281	0.00908	3	141	17	18303	0.0213	0.0009	0.1765	0.0077	IV_UP_mouse.txt	Myrf,Sox10,Trf
biological_process	GO:1902903	regulation of supramolecular fiber organization	0.000301	0.00962	10	141	339	18303	0.0709	0.0185	0.0295	0.0077	IV_UP_mouse.txt	Arhgap18,Chadl,Dmtn,Hcls1,Lpar1,Nav3,Rgcc,Sgk1,Synpo2l,Tmeff2
biological_process	GO:0030162	regulation of proteolysis	0.000308	0.00971	15	141	695	18303	0.1064	0.038	0.0216	0.0077	IV_UP_mouse.txt	Mbp,Rnf125,Serpina3a,Serpina3b,Serpina3c,Serpina3f,Serpina3g,Serpina3i,Serpina3j,Serpina3k,Serpina3m,Serpina3n,Sh3rf1,Sirt2,Spock1
biological_process	GO:0044087	regulation of cellular component biogenesis	0.000324	0.0101	17	141	857	18303	0.1206	0.0468	0.0198	0.0077	IV_UP_mouse.txt	Apod,Arhgap18,Dact1,Dmtn,Enpp2,Ephb1,Hcls1,Il1rapl1,Lpar1,Nav3,P2rx7,Plxnb3,Rgcc,Sgk1,Sirt2,Synpo2l,Tmeff2
biological_process	GO:0098609	cell-cell adhesion	0.000346	0.0107	10	141	345	18303	0.0709	0.0188	0.029	0.0077	IV_UP_mouse.txt	Cadm2,Cdh19,Il1rapl1,Itgb5,Lims2,Mpz,Nt5e,Pcdh15,Plxnb3,Sema4d
biological_process	GO:0048468	cell development	0.000378	0.0115	26	141	1664	18303	0.1844	0.0909	0.0156	0.0077	IV_UP_mouse.txt	Acan,Ank3,Bmp2,Cntn1,Crb1,Dact1,Dmtn,Epas1,Ephb1,Lrp2,Myrf,Omg,Pcdh15,Plp1,Plxnb3,Ppp1r16b,Ryr1,Sema3c,Sema4d,Sgk1,Sirt2,Sox10,Sox6,Ugt8a,Zfp365,Zfp488
biological_process	GO:0051271	negative regulation of cellular component movement	0.000389	0.0118	9	141	287	18303	0.0638	0.0157	0.0314	0.0077	IV_UP_mouse.txt	Acan,Apod,Dach1,Nav3,Plxnb3,Rgcc,Sema3c,Sema4d,Tmeff2
biological_process	GO:0060348	bone development	0.000432	0.0129	7	141	176	18303	0.0496	0.0096	0.0398	0.0077	IV_UP_mouse.txt	Bmp2,Chad,Col9a1,Papss2,Ryr1,Scube2,Sema4d
biological_process	GO:0010038	response to metal ion	0.000441	0.013	8	141	232	18303	0.0567	0.0127	0.0345	0.0077	IV_UP_mouse.txt	Ank3,Cp,Dmtn,Kcnmb4,Mylk,P2rx7,Pcdh15,Trf
biological_process	GO:0048713	regulation of oligodendrocyte differentiation	0.000465	0.0136	4	141	47	18303	0.0284	0.0026	0.0851	0.0077	IV_UP_mouse.txt	Enpp2,Sirt2,Zfp365,Zfp488
biological_process	GO:0031641	regulation of myelination	0.000505	0.0144	4	141	48	18303	0.0284	0.0026	0.0833	0.0077	IV_UP_mouse.txt	Myrf,Sirt2,Sox10,Trf
biological_process	GO:0045685	regulation of glial cell differentiation	0.000506	0.0144	5	141	85	18303	0.0355	0.0046	0.0588	0.0077	IV_UP_mouse.txt	Bmp2,Enpp2,Sirt2,Zfp365,Zfp488
biological_process	GO:0048869	cellular developmental process	0.000507	0.0144	46	141	3760	18303	0.3262	0.2054	0.0122	0.0077	IV_UP_mouse.txt	Aatk,Acan,Ank3,Bmp2,Cdh19,Cntn1,Cntn6,Crb1,Creb3l2,Dact1,Dmtn,Enpp2,Epas1,Ephb1,Erbb3,Fcrla,Frzb,Hcls1,Il1rapl1,Lpar1,Lrp2,Mgll,Myrf,Omg,P2rx7,Pcdh15,Plp1,Plxnb3,Ppp1r16b,Prdm16,Rbm24,Ryr1,Scube2,Sema3c,Sema4d,Sgk1,Sirt2,Smoc1,Sox10,Sox6,Spock1,Trf,Ugt8a,Zfp365,Zfp488,Zfp536
biological_process	GO:0045687	positive regulation of glial cell differentiation	0.000546	0.0153	4	141	49	18303	0.0284	0.0027	0.0816	0.0077	IV_UP_mouse.txt	Bmp2,Enpp2,Zfp365,Zfp488
biological_process	GO:0040013	negative regulation of locomotion	0.000604	0.0168	9	141	305	18303	0.0638	0.0167	0.0295	0.0077	IV_UP_mouse.txt	Acan,Apod,Dach1,Nav3,Plxnb3,Rgcc,Sema3c,Sema4d,Tmeff2
biological_process	GO:1901652	response to peptide	0.000632	0.0174	9	141	307	18303	0.0638	0.0168	0.0293	0.0077	IV_UP_mouse.txt	Cpeb2,Serpina3c,Serpina3f,Serpina3g,Serpina3i,Serpina3k,Serpina3m,Serpina3n,Sgk1
biological_process	GO:0046683	response to organophosphorus	0.000657	0.0179	5	141	90	18303	0.0355	0.0049	0.0556	0.0077	IV_UP_mouse.txt	Dmtn,Gpd1,Lpar1,P2rx7,Ryr1
biological_process	GO:0050801	ion homeostasis	0.000671	0.0181	15	141	749	18303	0.1064	0.0409	0.02	0.0077	IV_UP_mouse.txt	Ank3,Atp13a5,Atp6v0a4,Cp,Epas1,Fam155a,Gpr17,Lpar1,Lrp2,P2rx7,Ryr1,Sgk1,Slc12a8,Slc26a2,Trf
biological_process	GO:0055065	metal ion homeostasis	0.000711	0.019	13	141	596	18303	0.0922	0.0326	0.0218	0.0077	IV_UP_mouse.txt	Ank3,Atp13a5,Cp,Epas1,Fam155a,Gpr17,Lpar1,Lrp2,P2rx7,Ryr1,Sgk1,Slc12a8,Trf
biological_process	GO:0031345	negative regulation of cell projection organization	0.000771	0.0204	7	141	194	18303	0.0496	0.0106	0.0361	0.0077	IV_UP_mouse.txt	Aatk,Lpar1,Plxnb3,Sema3c,Sema4d,Spock1,Zfp365
biological_process	GO:0001932	regulation of protein phosphorylation	0.000781	0.0205	22	141	1369	18303	0.156	0.0748	0.0161	0.0077	IV_UP_mouse.txt	Bmp2,C1qtnf3,Chad,Cntn1,Dact1,Dmtn,Dusp9,Enpp2,Ephb1,Erbb3,Gpnmb,Hcls1,Lpar1,P2rx7,Ppp1r1c,Rps6ka5,Sema4d,Sh3rf1,Sirt2,Stat2,Trf,Zbed3
biological_process	GO:0050768	negative regulation of neurogenesis	0.000812	0.0211	9	141	318	18303	0.0638	0.0174	0.0283	0.0077	IV_UP_mouse.txt	Aatk,Lpar1,Sema3c,Sema4d,Sirt2,Sox10,Spock1,Zfp365,Zfp536
biological_process	GO:0008361	regulation of cell size	0.000819	0.0211	7	141	196	18303	0.0496	0.0107	0.0357	0.0077	IV_UP_mouse.txt	Aatk,Mgll,Omg,P2rx7,Sema3c,Sema4d,Slc12a8
biological_process	GO:0032535	regulation of cellular component size	0.00086	0.0217	10	141	388	18303	0.0709	0.0212	0.0258	0.0077	IV_UP_mouse.txt	Aatk,Arhgap18,Dmtn,Hcls1,Mgll,Omg,P2rx7,Sema3c,Sema4d,Slc12a8
biological_process	GO:0034112	positive regulation of homotypic cell-cell adhesion	0.000866	0.0217	2	141	6	18303	0.0142	0.0003	0.3333	0.0077	IV_UP_mouse.txt	Ank3,Dmtn
biological_process	GO:0070447	positive regulation of oligodendrocyte progenitor proliferation	0.000866	0.0217	2	141	6	18303	0.0142	0.0003	0.3333	0.0077	IV_UP_mouse.txt	Lrp2,Trf
biological_process	GO:0042325	regulation of phosphorylation	0.000885	0.0218	23	141	1475	18303	0.1631	0.0806	0.0156	0.0077	IV_UP_mouse.txt	Bmp2,C1qtnf3,Chad,Cntn1,Dact1,Dmtn,Dusp9,Enpp2,Ephb1,Erbb3,Gpd1,Gpnmb,Hcls1,Lpar1,P2rx7,Ppp1r1c,Rps6ka5,Sema4d,Sh3rf1,Sirt2,Stat2,Trf,Zbed3
biological_process	GO:0030154	cell differentiation	0.000885	0.0218	44	141	3633	18303	0.3121	0.1985	0.0121	0.0077	IV_UP_mouse.txt	Aatk,Acan,Ank3,Bmp2,Cntn1,Cntn6,Crb1,Creb3l2,Dact1,Dmtn,Enpp2,Epas1,Ephb1,Erbb3,Fcrla,Frzb,Hcls1,Il1rapl1,Lpar1,Lrp2,Mgll,Myrf,Omg,Pcdh15,Plp1,Plxnb3,Ppp1r16b,Prdm16,Rbm24,Ryr1,Scube2,Sema3c,Sema4d,Sgk1,Sirt2,Smoc1,Sox10,Sox6,Spock1,Trf,Ugt8a,Zfp365,Zfp488,Zfp536
biological_process	GO:0010812	negative regulation of cell-substrate adhesion	0.000909	0.022	4	141	56	18303	0.0284	0.0031	0.0714	0.0077	IV_UP_mouse.txt	Apod,Dmtn,Enpp2,Spock1
biological_process	GO:0048714	positive regulation of oligodendrocyte differentiation	0.000909	0.022	3	141	25	18303	0.0213	0.0014	0.12	0.0077	IV_UP_mouse.txt	Enpp2,Zfp365,Zfp488
biological_process	GO:0045600	positive regulation of fat cell differentiation	0.000971	0.0233	4	141	57	18303	0.0284	0.0031	0.0702	0.0077	IV_UP_mouse.txt	Bmp2,Dact1,Frzb,Prdm16
biological_process	GO:0065008	regulation of biological quality	0.000986	0.0234	45	141	3762	18303	0.3191	0.2055	0.012	0.0077	IV_UP_mouse.txt	Aatk,Ank3,Arhgap18,Atp13a5,Atp6v0a4,Bmp2,C1qtnf3,Col9a1,Cp,Dact1,Dmtn,Ehd3,Enpp6,Epas1,Ephb1,Fam155a,Gpr17,Hcls1,Il1rapl1,Kcnmb4,Lpar1,Lrp2,Mbp,Mgll,Omg,P2rx7,Papss2,Pcdh15,Plxnb3,Rbm24,Ryr1,Sema3c,Sema4d,Sgk1,Shisa7,Slc12a8,Slc18a1,Slc1a1,Slc26a2,Sox6,Syne3,Tns2,Trf,Zbed3,Zfp365
biological_process	GO:0048583	regulation of response to stimulus	0.00104	0.0246	44	141	3661	18303	0.3121	0.2	0.012	0.0077	IV_UP_mouse.txt	Apod,Arhgap18,Atp6v1c2,Bmp2,C1qtnf3,Chad,Cntn6,Dact1,Dmtn,Dusp9,Ephb1,Erbb3,Fermt1,Frzb,Gpnmb,Gpr17,Hcls1,Itga2,Klhl6,Lims2,Lpar1,Lrp2,Mgll,Mylk,Nt5e,Omg,P2rx7,Ppp1r16b,Prdm16,Rasl11b,Rgcc,Scube2,Sema3c,Sema4d,Sh3rf1,Shisa7,Sirt2,Slc18a1,Sox10,Spon2,Trf,Zbed3,Zfp365,Zfp536
biological_process	GO:0045936	negative regulation of phosphate metabolic process	0.0011	0.0256	12	141	548	18303	0.0851	0.0299	0.0219	0.0077	IV_UP_mouse.txt	Chad,Dact1,Dmtn,Dusp9,Elfn2,P2rx7,Pcdh11x,Ppp1r16b,Ppp1r1c,Sema4d,Sirt2,Zbed3
biological_process	GO:0010563	negative regulation of phosphorus metabolic process	0.0011	0.0256	12	141	548	18303	0.0851	0.0299	0.0219	0.0077	IV_UP_mouse.txt	Chad,Dact1,Dmtn,Dusp9,Elfn2,P2rx7,Pcdh11x,Ppp1r16b,Ppp1r1c,Sema4d,Sirt2,Zbed3
biological_process	GO:0120036	plasma membrane bounded cell projection organization	0.00115	0.0264	18	141	1047	18303	0.1277	0.0572	0.0172	0.0077	IV_UP_mouse.txt	Ank3,Cntn1,Dact1,Dmtn,Ehd3,Ephb1,Lpar1,Lrp2,Mylk,Omg,P2rx7,Pcdh15,Plp1,Plxnb3,Sema3c,Sgk1,Ugt8a,Zfp365
biological_process	GO:0019725	cellular homeostasis	0.00118	0.0268	15	141	792	18303	0.1064	0.0433	0.0189	0.0077	IV_UP_mouse.txt	Atp13a5,Atp6v0a4,C1qtnf3,Cp,Fam155a,Gpr17,Lpar1,Lrp2,P2rx7,Ryr1,Sgk1,Slc12a8,Slc26a2,Tns2,Trf
biological_process	GO:0051216	cartilage development	0.0012	0.0269	6	141	153	18303	0.0426	0.0084	0.0392	0.0077	IV_UP_mouse.txt	Acan,Bmp2,Col9a1,Creb3l2,Scube2,Sox6
biological_process	GO:0071638	negative regulation of monocyte chemotactic protein-1 production	0.00121	0.0269	2	141	7	18303	0.0142	0.0004	0.2857	0.0077	IV_UP_mouse.txt	Apod,C1qtnf3
biological_process	GO:0051592	response to calcium ion	0.00121	0.0269	5	141	103	18303	0.0355	0.0056	0.0485	0.0077	IV_UP_mouse.txt	Dmtn,Kcnmb4,Mylk,P2rx7,Pcdh15
biological_process	GO:0007417	central nervous system development	0.0013	0.028	15	141	800	18303	0.1064	0.0437	0.0188	0.0077	IV_UP_mouse.txt	Aatk,Acan,Bmp2,Cntn1,Ephb1,Lrp2,Mbp,Myrf,Omg,Plp1,Sox10,Sox6,Spock1,Zfp365,Zfp488
biological_process	GO:0000902	cell morphogenesis	0.00131	0.028	14	141	718	18303	0.0993	0.0392	0.0195	0.0077	IV_UP_mouse.txt	Ank3,Cdh19,Dact1,Ephb1,Lrp2,Omg,P2rx7,Pcdh15,Plxnb3,Sema3c,Sgk1,Sox6,Ugt8a,Zfp365
biological_process	GO:2000177	regulation of neural precursor cell proliferation	0.00132	0.028	5	141	105	18303	0.0355	0.0057	0.0476	0.0077	IV_UP_mouse.txt	Lims2,Lrp2,Sirt2,Sox10,Trf
biological_process	GO:0051961	negative regulation of nervous system development	0.00132	0.028	9	141	341	18303	0.0638	0.0186	0.0264	0.0077	IV_UP_mouse.txt	Aatk,Lpar1,Sema3c,Sema4d,Sirt2,Sox10,Spock1,Zfp365,Zfp536
biological_process	GO:0098742	cell-cell adhesion via plasma-membrane adhesion molecules	0.00133	0.028	6	141	156	18303	0.0426	0.0085	0.0385	0.0077	IV_UP_mouse.txt	Cadm2,Cdh19,Il1rapl1,Mpz,Pcdh15,Plxnb3
biological_process	GO:0010975	regulation of neuron projection development	0.00133	0.028	12	141	560	18303	0.0851	0.0306	0.0214	0.0077	IV_UP_mouse.txt	Aatk,Cntn1,Il1rapl1,Lpar1,Mgll,Omg,Plxnb3,Sema3c,Sema4d,Sgk1,Spock1,Zfp365
biological_process	GO:0061035	regulation of cartilage development	0.00133	0.028	4	141	62	18303	0.0284	0.0034	0.0645	0.0077	IV_UP_mouse.txt	Bmp2,Chadl,Frzb,Sox6
biological_process	GO:0051017	actin filament bundle assembly	0.00141	0.0295	4	141	63	18303	0.0284	0.0034	0.0635	0.0077	IV_UP_mouse.txt	Dmtn,Itgb5,Myo1b,Pcdh15
biological_process	GO:0008360	regulation of cell shape	0.00146	0.0303	6	141	159	18303	0.0426	0.0087	0.0377	0.0077	IV_UP_mouse.txt	Arhgap18,Dmtn,Lpar1,Plxnb3,Sema4d,Syne3
biological_process	GO:0045664	regulation of neuron differentiation	0.00149	0.0306	14	141	728	18303	0.0993	0.0398	0.0192	0.0077	IV_UP_mouse.txt	Aatk,Bmp2,Cntn1,Il1rapl1,Lpar1,Mgll,Omg,Plxnb3,Sema3c,Sema4d,Sgk1,Spock1,Zfp365,Zfp536
biological_process	GO:0002062	chondrocyte differentiation	0.0015	0.0306	4	141	64	18303	0.0284	0.0035	0.0625	0.0077	IV_UP_mouse.txt	Acan,Bmp2,Creb3l2,Scube2
biological_process	GO:0072348	sulfur compound transport	0.00156	0.0316	3	141	30	18303	0.0213	0.0016	0.1	0.0077	IV_UP_mouse.txt	Slc1a1,Slc26a2,Slc35f3
biological_process	GO:0006971	hypotonic response	0.0016	0.0322	2	141	8	18303	0.0142	0.0004	0.25	0.0077	IV_UP_mouse.txt	Itga2,Mylk
biological_process	GO:0048585	negative regulation of response to stimulus	0.00167	0.0333	23	141	1547	18303	0.1631	0.0845	0.0149	0.0077	IV_UP_mouse.txt	Apod,Bmp2,C1qtnf3,Chad,Dact1,Dusp9,Ephb1,Erbb3,Fermt1,Frzb,Gpr17,Lpar1,Lrp2,Nt5e,P2rx7,Prdm16,Rasl11b,Sema3c,Sema4d,Sh3rf1,Sirt2,Sox10,Zfp536
biological_process	GO:0061572	actin filament bundle organization	0.00168	0.0333	4	141	66	18303	0.0284	0.0036	0.0606	0.0077	IV_UP_mouse.txt	Dmtn,Itgb5,Myo1b,Pcdh15
biological_process	GO:0043270	positive regulation of ion transport	0.0017	0.0335	8	141	286	18303	0.0567	0.0156	0.028	0.0077	IV_UP_mouse.txt	Ank3,Cntn1,Ehd3,Mylk,P2rx7,S100a1,Sgk1,Slc18a1
biological_process	GO:0042592	homeostatic process	0.00174	0.034	23	141	1552	18303	0.1631	0.0848	0.0148	0.0077	IV_UP_mouse.txt	Ank3,Atp13a5,Atp6v0a4,C1qtnf3,Col9a1,Cp,Dmtn,Epas1,Fam155a,Gpr17,Hcls1,Lpar1,Lrp2,P2rx7,Pcdh15,Ryr1,Sgk1,Slc12a8,Slc26a2,Sox6,Tns2,Trf,Zfp365
biological_process	GO:0010977	negative regulation of neuron projection development	0.00176	0.0343	6	141	165	18303	0.0426	0.009	0.0364	0.0077	IV_UP_mouse.txt	Aatk,Lpar1,Sema3c,Sema4d,Spock1,Zfp365
biological_process	GO:0035303	regulation of dephosphorylation	0.00188	0.0357	6	141	167	18303	0.0426	0.0091	0.0359	0.0077	IV_UP_mouse.txt	Bmp2,Elfn2,Itga2,Pcdh11x,Ppp1r16b,Sema4d
biological_process	GO:0045843	negative regulation of striated muscle tissue development	0.00188	0.0357	4	141	68	18303	0.0284	0.0037	0.0588	0.0077	IV_UP_mouse.txt	Bmp2,Ephb1,Sirt2,Sox6
biological_process	GO:0031646	positive regulation of nervous system process	0.00188	0.0357	4	141	68	18303	0.0284	0.0037	0.0588	0.0077	IV_UP_mouse.txt	Itga2,Myrf,Sox10,Trf
biological_process	GO:0030030	cell projection organization	0.0019	0.0358	18	141	1095	18303	0.1277	0.0598	0.0164	0.0077	IV_UP_mouse.txt	Ank3,Cntn1,Dact1,Dmtn,Ehd3,Ephb1,Lpar1,Lrp2,Mylk,Omg,P2rx7,Pcdh15,Plp1,Plxnb3,Sema3c,Sgk1,Ugt8a,Zfp365
biological_process	GO:0030003	cellular cation homeostasis	0.00192	0.036	12	141	585	18303	0.0851	0.032	0.0205	0.0077	IV_UP_mouse.txt	Atp13a5,Atp6v0a4,Cp,Fam155a,Gpr17,Lpar1,Lrp2,P2rx7,Ryr1,Sgk1,Slc26a2,Trf
biological_process	GO:0007009	plasma membrane organization	0.00198	0.0366	4	141	69	18303	0.0284	0.0038	0.058	0.0077	IV_UP_mouse.txt	Ank3,Crb1,Myrf,P2rx7
biological_process	GO:0031346	positive regulation of cell projection organization	0.00198	0.0366	10	141	434	18303	0.0709	0.0237	0.023	0.0077	IV_UP_mouse.txt	Cntn1,Enpp2,Il1rapl1,Itga2,Lpar1,Nav3,P2rx7,Plxnb3,Sema4d,Sgk1
biological_process	GO:0010770	positive regulation of cell morphogenesis involved in differentiation	0.00199	0.0366	6	141	169	18303	0.0426	0.0092	0.0355	0.0077	IV_UP_mouse.txt	Dmtn,Enpp2,Il1rapl1,Plxnb3,Sema4d,Sgk1
biological_process	GO:0140058	neuron projection arborization	0.00205	0.0367	2	141	9	18303	0.0142	0.0005	0.2222	0.0077	IV_UP_mouse.txt	Lrp2,Zfp365
biological_process	GO:2001046	positive regulation of integrin-mediated signaling pathway	0.00205	0.0367	2	141	9	18303	0.0142	0.0005	0.2222	0.0077	IV_UP_mouse.txt	Dmtn,Lims2
biological_process	GO:0099612	protein localization to axon	0.00205	0.0367	2	141	9	18303	0.0142	0.0005	0.2222	0.0077	IV_UP_mouse.txt	Ank3,Ugt8a
biological_process	GO:0010692	regulation of alkaline phosphatase activity	0.00205	0.0367	2	141	9	18303	0.0142	0.0005	0.2222	0.0077	IV_UP_mouse.txt	Itga2,Sema4d
biological_process	GO:2000147	positive regulation of cell motility	0.00206	0.0367	11	141	512	18303	0.078	0.028	0.0215	0.0077	IV_UP_mouse.txt	Bmp2,Dmtn,Enpp2,Epb41l4b,Gpnmb,Itga2,Lpar1,Mylk,Sema3c,Sema4d,Trf
biological_process	GO:0048635	negative regulation of muscle organ development	0.00209	0.0369	4	141	70	18303	0.0284	0.0038	0.0571	0.0077	IV_UP_mouse.txt	Bmp2,Ephb1,Sirt2,Sox6
biological_process	GO:1901862	negative regulation of muscle tissue development	0.0022	0.0387	4	141	71	18303	0.0284	0.0039	0.0563	0.0077	IV_UP_mouse.txt	Bmp2,Ephb1,Sirt2,Sox6
biological_process	GO:0001953	negative regulation of cell-matrix adhesion	0.00225	0.0389	3	141	34	18303	0.0213	0.0019	0.0882	0.0077	IV_UP_mouse.txt	Apod,Dmtn,Enpp2
biological_process	GO:0071526	semaphorin-plexin signaling pathway	0.00225	0.0389	3	141	34	18303	0.0213	0.0019	0.0882	0.0077	IV_UP_mouse.txt	Plxnb3,Sema3c,Sema4d
biological_process	GO:0032879	regulation of localization	0.00226	0.0389	34	141	2706	18303	0.2411	0.1478	0.0126	0.0077	IV_UP_mouse.txt	Acan,Ank3,Apod,Arhgap18,Bmp2,C1qtnf3,Cntn1,Dach1,Dmtn,Ehd3,Enpp2,Epb41l4b,Erbb3,Fermt1,Gpnmb,Il1rapl1,Itga2,Lpar1,Mbp,Mylk,Nav3,P2rx7,Plxnb3,Rgcc,Ryr1,S100a1,Sema3c,Sema4d,Sgk1,Shisa7,Slc18a1,Tmeff2,Trf,Zbed3
biological_process	GO:0061387	regulation of extent of cell growth	0.00229	0.0392	5	141	119	18303	0.0355	0.0065	0.042	0.0077	IV_UP_mouse.txt	Aatk,Mgll,Omg,Sema3c,Sema4d
biological_process	GO:0030182	neuron differentiation	0.00232	0.0395	17	141	1025	18303	0.1206	0.056	0.0166	0.0077	IV_UP_mouse.txt	Ank3,Cntn1,Cntn6,Crb1,Dact1,Ephb1,Il1rapl1,Lrp2,Omg,Pcdh15,Plp1,Plxnb3,Sema3c,Sgk1,Spock1,Ugt8a,Zfp365
biological_process	GO:0055082	cellular chemical homeostasis	0.00235	0.0397	13	141	681	18303	0.0922	0.0372	0.0191	0.0077	IV_UP_mouse.txt	Atp13a5,Atp6v0a4,C1qtnf3,Cp,Fam155a,Gpr17,Lpar1,Lrp2,P2rx7,Ryr1,Sgk1,Slc26a2,Trf
biological_process	GO:0006873	cellular ion homeostasis	0.00236	0.0397	12	141	600	18303	0.0851	0.0328	0.02	0.0077	IV_UP_mouse.txt	Atp13a5,Atp6v0a4,Cp,Fam155a,Gpr17,Lpar1,Lrp2,P2rx7,Ryr1,Sgk1,Slc26a2,Trf
biological_process	GO:0031175	neuron projection development	0.00241	0.0403	13	141	683	18303	0.0922	0.0373	0.019	0.0077	IV_UP_mouse.txt	Ank3,Cntn1,Dact1,Ephb1,Lrp2,Omg,Pcdh15,Plp1,Plxnb3,Sema3c,Sgk1,Ugt8a,Zfp365
biological_process	GO:0051272	positive regulation of cellular component movement	0.00254	0.0421	11	141	526	18303	0.078	0.0287	0.0209	0.0077	IV_UP_mouse.txt	Bmp2,Dmtn,Enpp2,Epb41l4b,Gpnmb,Itga2,Lpar1,Mylk,Sema3c,Sema4d,Trf
biological_process	GO:1901387	positive regulation of voltage-gated calcium channel activity	0.00255	0.0421	2	141	10	18303	0.0142	0.0005	0.2	0.0077	IV_UP_mouse.txt	Ehd3,S100a1
biological_process	GO:0010921	regulation of phosphatase activity	0.00264	0.0434	5	141	123	18303	0.0355	0.0067	0.0407	0.0077	IV_UP_mouse.txt	Bmp2,Elfn2,Itga2,Pcdh11x,Sema4d
biological_process	GO:0030336	negative regulation of cell migration	0.00286	0.0468	7	141	244	18303	0.0496	0.0133	0.0287	0.0077	IV_UP_mouse.txt	Acan,Apod,Dach1,Nav3,Plxnb3,Rgcc,Tmeff2
biological_process	GO:0006812	cation transport	0.00294	0.0477	13	141	699	18303	0.0922	0.0382	0.0186	0.0077	IV_UP_mouse.txt	Atp13a5,Atp6v0a4,Cp,Fam155a,Kcnmb4,Lrp2,Myo1b,P2rx7,Ryr1,Slc12a8,Slc18a1,Slc1a1,Trf
biological_process	GO:0001666	response to hypoxia	0.00296	0.0478	6	141	183	18303	0.0426	0.01	0.0328	0.0077	IV_UP_mouse.txt	Bmp2,Cpeb2,Epas1,Rgcc,Ryr1,Sirt2
biological_process	GO:0045665	negative regulation of neuron differentiation	0.00306	0.0492	7	141	247	18303	0.0496	0.0135	0.0283	0.0077	IV_UP_mouse.txt	Aatk,Lpar1,Sema3c,Sema4d,Spock1,Zfp365,Zfp536
biological_process	GO:1904590	negative regulation of protein import	0.0031	0.0492	2	141	11	18303	0.0142	0.0006	0.1818	0.0077	IV_UP_mouse.txt	Apod,Fermt1
biological_process	GO:0042308	negative regulation of protein import into nucleus	0.0031	0.0492	2	141	11	18303	0.0142	0.0006	0.1818	0.0077	IV_UP_mouse.txt	Apod,Fermt1
biological_process	GO:0045598	regulation of fat cell differentiation	0.00313	0.0495	5	141	128	18303	0.0355	0.007	0.0391	0.0077	IV_UP_mouse.txt	Bmp2,Dact1,Frzb,Prdm16,Sirt2
biological_process	GO:0044057	regulation of system process	0.0032	0.0501	11	141	542	18303	0.078	0.0296	0.0203	0.0077	IV_UP_mouse.txt	C1qtnf3,Ehd3,Epas1,Itga2,Mgll,Myrf,Ryr1,S100a1,Slc1a1,Sox10,Trf
biological_process	GO:0040017	positive regulation of locomotion	0.00324	0.0501	11	141	543	18303	0.078	0.0297	0.0203	0.0077	IV_UP_mouse.txt	Bmp2,Dmtn,Enpp2,Epb41l4b,Gpnmb,Itga2,Lpar1,Mylk,Sema3c,Sema4d,Trf
biological_process	GO:0015893	drug transport	0.00324	0.0501	5	141	129	18303	0.0355	0.007	0.0388	0.0077	IV_UP_mouse.txt	Abcg3,Lrp2,Slc18a1,Slc1a1,Slc35f3
biological_process	GO:0071456	cellular response to hypoxia	0.00324	0.0501	4	141	79	18303	0.0284	0.0043	0.0506	0.0077	IV_UP_mouse.txt	Cpeb2,Epas1,Rgcc,Sirt2
biological_process	GO:0006826	iron ion transport	0.00334	0.051	3	141	39	18303	0.0213	0.0021	0.0769	0.0077	IV_UP_mouse.txt	Lrp2,Myo1b,Trf
biological_process	GO:0090317	negative regulation of intracellular protein transport	0.00334	0.051	3	141	39	18303	0.0213	0.0021	0.0769	0.0077	IV_UP_mouse.txt	Apod,Dmtn,Fermt1
biological_process	GO:0110053	regulation of actin filament organization	0.00342	0.0519	7	141	252	18303	0.0496	0.0138	0.0278	0.0077	IV_UP_mouse.txt	Arhgap18,Dmtn,Hcls1,Lpar1,Rgcc,Synpo2l,Tmeff2
biological_process	GO:0010810	regulation of cell-substrate adhesion	0.00347	0.0524	6	141	189	18303	0.0426	0.0103	0.0317	0.0077	IV_UP_mouse.txt	Apod,Dmtn,Enpp2,Fermt1,Smoc1,Spock1
biological_process	GO:0050770	regulation of axonogenesis	0.00356	0.0535	6	141	190	18303	0.0426	0.0104	0.0316	0.0077	IV_UP_mouse.txt	Aatk,Mgll,Omg,Plxnb3,Sema3c,Sema4d
biological_process	GO:0030517	negative regulation of axon extension	0.00359	0.0536	3	141	40	18303	0.0213	0.0022	0.075	0.0077	IV_UP_mouse.txt	Aatk,Sema3c,Sema4d
biological_process	GO:0048812	neuron projection morphogenesis	0.00362	0.0537	10	141	472	18303	0.0709	0.0258	0.0212	0.0077	IV_UP_mouse.txt	Ank3,Dact1,Ephb1,Lrp2,Omg,Plxnb3,Sema3c,Sgk1,Ugt8a,Zfp365
biological_process	GO:0042127	regulation of cell population proliferation	0.00364	0.0538	23	141	1645	18303	0.1631	0.0899	0.014	0.0077	IV_UP_mouse.txt	Apod,Bmp2,Dach1,Enpp2,Ephb1,Erbb3,Fermt1,Frzb,Gpnmb,Hcls1,Itga2,Lims2,Lrp2,Plxnb3,Ppp1r16b,Rgcc,Sat1,Scube2,Sirt2,Sox10,Tns2,Tns3,Trf
biological_process	GO:0050715	positive regulation of cytokine secretion	0.00369	0.0543	5	141	133	18303	0.0355	0.0073	0.0376	0.0077	IV_UP_mouse.txt	C1qtnf3,Fermt1,Mbp,P2rx7,Rgcc
biological_process	GO:1902904	negative regulation of supramolecular fiber organization	0.00381	0.0555	5	141	134	18303	0.0355	0.0073	0.0373	0.0077	IV_UP_mouse.txt	Chadl,Dmtn,Nav3,Sgk1,Tmeff2
biological_process	GO:0010765	positive regulation of sodium ion transport	0.00385	0.0555	3	141	41	18303	0.0213	0.0022	0.0732	0.0077	IV_UP_mouse.txt	Ank3,Cntn1,Sgk1
biological_process	GO:0014033	neural crest cell differentiation	0.00387	0.0555	4	141	83	18303	0.0284	0.0045	0.0482	0.0077	IV_UP_mouse.txt	Frzb,Sema3c,Sema4d,Sox10
biological_process	GO:2000146	negative regulation of cell motility	0.00389	0.0555	7	141	258	18303	0.0496	0.0141	0.0271	0.0077	IV_UP_mouse.txt	Acan,Apod,Dach1,Nav3,Plxnb3,Rgcc,Tmeff2
biological_process	GO:0120039	plasma membrane bounded cell projection morphogenesis	0.00389	0.0555	10	141	477	18303	0.0709	0.0261	0.021	0.0077	IV_UP_mouse.txt	Ank3,Dact1,Ephb1,Lrp2,Omg,Plxnb3,Sema3c,Sgk1,Ugt8a,Zfp365
biological_process	GO:0009966	regulation of signal transduction	0.0039	0.0555	33	141	2690	18303	0.234	0.147	0.0123	0.0077	IV_UP_mouse.txt	Apod,Arhgap18,Atp6v1c2,Bmp2,C1qtnf3,Chad,Cntn6,Dact1,Dmtn,Dusp9,Ephb1,Erbb3,Fermt1,Frzb,Gpnmb,Gpr17,Hcls1,Lims2,Lpar1,Lrp2,Mgll,P2rx7,Ppp1r16b,Prdm16,Rasl11b,Scube2,Sema4d,Sh3rf1,Shisa7,Sox10,Trf,Zbed3,Zfp536
biological_process	GO:0010243	response to organonitrogen compound	0.00394	0.0558	14	141	810	18303	0.0993	0.0443	0.0173	0.0077	IV_UP_mouse.txt	Cpeb2,Dmtn,Gpd1,P2rx7,Ryr1,Serpina3c,Serpina3f,Serpina3g,Serpina3i,Serpina3k,Serpina3m,Serpina3n,Sgk1,Sirt2
biological_process	GO:0050794	regulation of cellular process	0.00408	0.0576	101	141	11096	18303	0.7163	0.6062	0.0091	0.0077	IV_UP_mouse.txt	Aatk,Acan,Ank3,Apod,Arhgap18,Atp6v1c2,Bmp2,C1qtnf3,Chad,Chadl,Cmtm5,Cntn1,Cntn6,Cpeb2,Creb3l2,Dach1,Dact1,Dgkg,Dmtn,Dock9,Dusp9,Ehd3,Elfn2,Enpp2,Epas1,Epb41l4b,Ephb1,Erbb3,Fermt1,Frzb,Gpd1,Gpnmb,Gpr17,Hcls1,Il1rapl1,Itga2,Itgb5,Kdm7a,Klhl6,Lims2,Lpar1,Lrp2,Mbp,Mgll,Mpz,Mylk,Myrf,Nav3,Omg,P2rx7,Pcdh11x,Plp1,Plxnb3,Ppp1r16b,Ppp1r1c,Prdm16,Rasgef1c,Rasl11b,Rbm24,Rgcc,Rnf125,Rps6ka5,Ryr1,S100a1,Sat1,…
biological_process	GO:0009968	negative regulation of signal transduction	0.00417	0.0585	18	141	1179	18303	0.1277	0.0644	0.0153	0.0077	IV_UP_mouse.txt	Apod,Bmp2,C1qtnf3,Chad,Dact1,Dusp9,Ephb1,Erbb3,Fermt1,Frzb,Lpar1,Lrp2,P2rx7,Prdm16,Rasl11b,Sh3rf1,Sox10,Zfp536
biological_process	GO:0048858	cell projection morphogenesis	0.00419	0.0585	10	141	482	18303	0.0709	0.0263	0.0207	0.0077	IV_UP_mouse.txt	Ank3,Dact1,Ephb1,Lrp2,Omg,Plxnb3,Sema3c,Sgk1,Ugt8a,Zfp365
biological_process	GO:0032989	cellular component morphogenesis	0.00425	0.059	14	141	817	18303	0.0993	0.0446	0.0171	0.0077	IV_UP_mouse.txt	Ank3,Cdh19,Dact1,Ephb1,Lrp2,Omg,P2rx7,Pcdh15,Plxnb3,Sema3c,Sgk1,Sox6,Ugt8a,Zfp365
biological_process	GO:1904181	positive regulation of membrane depolarization	0.00435	0.0601	2	141	13	18303	0.0142	0.0007	0.1538	0.0077	IV_UP_mouse.txt	Ank3,P2rx7
biological_process	GO:1902743	regulation of lamellipodium organization	0.00441	0.0604	3	141	43	18303	0.0213	0.0023	0.0698	0.0077	IV_UP_mouse.txt	Dmtn,Enpp2,Plxnb3
biological_process	GO:0060255	regulation of macromolecule metabolic process	0.00445	0.0604	60	141	5815	18303	0.4255	0.3177	0.0103	0.0077	IV_UP_mouse.txt	Ank3,Apod,Bmp2,C1qtnf3,Chad,Cntn1,Cpeb2,Creb3l2,Dach1,Dact1,Dmtn,Dusp9,Enpp2,Epas1,Epb41l4b,Ephb1,Erbb3,Fermt1,Gpnmb,Hcls1,Itga2,Kdm7a,Klhl6,Lpar1,Lrp2,Mbp,Myrf,P2rx7,Plp1,Ppp1r16b,Ppp1r1c,Prdm16,Rbm24,Rgcc,Rnf125,Rps6ka5,S100a1,Sema4d,Serpina3a,Serpina3b,Serpina3c,Serpina3f,Serpina3g,Serpina3i,Serpina3j,Serpina3k,Serpina3m,Serpina3n,Sh3rf1,Sirt2,Sox10,Sox6,Spock1,Stat2,Tmeff2,Trf,Zbed3,Zfp365,Zf…
biological_process	GO:0031644	regulation of nervous system process	0.00445	0.0604	5	141	139	18303	0.0355	0.0076	0.036	0.0077	IV_UP_mouse.txt	Itga2,Mgll,Myrf,Sox10,Trf
biological_process	GO:0009653	anatomical structure morphogenesis	0.00446	0.0604	28	141	2183	18303	0.1986	0.1193	0.0128	0.0077	IV_UP_mouse.txt	Acan,Ank3,Bmp2,Cdh19,Col9a1,Crb1,Dact1,Epas1,Ephb1,Frzb,Itga2,Klhl6,Lrp2,Mylk,Omg,P2rx7,Pcdh15,Plxnb3,Ryr1,Scube2,Sema3c,Sema4d,Sgk1,Sox10,Sox6,Tmeff2,Ugt8a,Zfp365
biological_process	GO:0048518	positive regulation of biological process	0.00462	0.0623	60	141	5824	18303	0.4255	0.3182	0.0103	0.0077	IV_UP_mouse.txt	Ank3,Atp6v1c2,Bmp2,C1qtnf3,Cntn1,Cntn6,Creb3l2,Dact1,Dmtn,Ehd3,Enpp2,Epas1,Epb41l4b,Ephb1,Erbb3,Fermt1,Frzb,Gpd1,Gpnmb,Gpr17,Hcls1,Il1rapl1,Itga2,Kdm7a,Klhl6,Lims2,Lpar1,Lrp2,Mbp,Mylk,Myrf,Nav3,P2rx7,Plp1,Plxnb3,Ppp1r16b,Prdm16,Rgcc,Rnf125,Rps6ka5,S100a1,Scube2,Sema3c,Sema4d,Sgk1,Shisa7,Sirt2,Slc18a1,Slc1a1,Smoc1,Sox10,Sox6,Spon2,Synpo2l,Tnfaip8,Tns3,Trf,Zbed3,Zfp365,Zfp488
biological_process	GO:0060485	mesenchyme development	0.00468	0.0629	6	141	201	18303	0.0426	0.011	0.0299	0.0077	IV_UP_mouse.txt	Bmp2,Erbb3,Frzb,Sema3c,Sema4d,Sox10
biological_process	GO:0001933	negative regulation of protein phosphorylation	0.00475	0.0635	9	141	413	18303	0.0638	0.0226	0.0218	0.0077	IV_UP_mouse.txt	Chad,Dact1,Dmtn,Dusp9,P2rx7,Ppp1r1c,Sema4d,Sirt2,Zbed3
biological_process	GO:0050808	synapse organization	0.00491	0.0652	6	141	203	18303	0.0426	0.0111	0.0296	0.0077	IV_UP_mouse.txt	Ank3,Dact1,Ephb1,Il1rapl1,Ky,Zfp365
biological_process	GO:0030218	erythrocyte differentiation	0.00497	0.0652	4	141	89	18303	0.0284	0.0049	0.0449	0.0077	IV_UP_mouse.txt	Dmtn,Epas1,Hcls1,Sox6
biological_process	GO:0030335	positive regulation of cell migration	0.00497	0.0652	10	141	494	18303	0.0709	0.027	0.0202	0.0077	IV_UP_mouse.txt	Bmp2,Dmtn,Enpp2,Epb41l4b,Gpnmb,Itga2,Lpar1,Mylk,Sema3c,Sema4d
biological_process	GO:0061448	connective tissue development	0.00503	0.0652	6	141	204	18303	0.0426	0.0111	0.0294	0.0077	IV_UP_mouse.txt	Acan,Bmp2,Col9a1,Creb3l2,Scube2,Sox6
biological_process	GO:0051895	negative regulation of focal adhesion assembly	0.00505	0.0652	2	141	14	18303	0.0142	0.0008	0.1429	0.0077	IV_UP_mouse.txt	Apod,Dmtn
biological_process	GO:0010801	negative regulation of peptidyl-threonine phosphorylation	0.00505	0.0652	2	141	14	18303	0.0142	0.0008	0.1429	0.0077	IV_UP_mouse.txt	Dmtn,Sirt2
biological_process	GO:2001044	regulation of integrin-mediated signaling pathway	0.00505	0.0652	2	141	14	18303	0.0142	0.0008	0.1429	0.0077	IV_UP_mouse.txt	Dmtn,Lims2
biological_process	GO:0048762	mesenchymal cell differentiation	0.00517	0.0662	5	141	144	18303	0.0355	0.0079	0.0347	0.0077	IV_UP_mouse.txt	Bmp2,Frzb,Sema3c,Sema4d,Sox10
biological_process	GO:0030178	negative regulation of Wnt signaling pathway	0.00517	0.0662	5	141	144	18303	0.0355	0.0079	0.0347	0.0077	IV_UP_mouse.txt	Bmp2,Dact1,Fermt1,Frzb,Sox10
biological_process	GO:0019222	regulation of metabolic process	0.00522	0.0665	63	141	6219	18303	0.4468	0.3398	0.0101	0.0077	IV_UP_mouse.txt	Ank3,Apod,Bmp2,C1qtnf3,Chad,Cntn1,Cpeb2,Creb3l2,Dach1,Dact1,Dmtn,Dusp9,Elfn2,Enpp2,Epas1,Epb41l4b,Ephb1,Erbb3,Fermt1,Gpd1,Gpnmb,Hcls1,Itga2,Kdm7a,Klhl6,Lpar1,Lrp2,Mbp,Myrf,P2rx7,Pcdh11x,Plp1,Ppp1r16b,Ppp1r1c,Prdm16,Rbm24,Rgcc,Rnf125,Rps6ka5,S100a1,Sema4d,Serpina3a,Serpina3b,Serpina3c,Serpina3f,Serpina3g,Serpina3i,Serpina3j,Serpina3k,Serpina3m,Serpina3n,Sh3rf1,Sirt2,Sox10,Sox6,Spock1,Stat2,Tmeff2,…
biological_process	GO:0048666	neuron development	0.0053	0.0672	14	141	838	18303	0.0993	0.0458	0.0167	0.0077	IV_UP_mouse.txt	Ank3,Cntn1,Crb1,Dact1,Ephb1,Lrp2,Omg,Pcdh15,Plp1,Plxnb3,Sema3c,Sgk1,Ugt8a,Zfp365
biological_process	GO:0010648	negative regulation of cell communication	0.00537	0.0676	19	141	1304	18303	0.1348	0.0712	0.0146	0.0077	IV_UP_mouse.txt	Apod,Bmp2,C1qtnf3,Chad,Dact1,Dusp9,Ephb1,Erbb3,Fermt1,Frzb,Lpar1,Lrp2,Mgll,P2rx7,Prdm16,Rasl11b,Sh3rf1,Sox10,Zfp536
biological_process	GO:0055072	iron ion homeostasis	0.00537	0.0676	4	141	91	18303	0.0284	0.005	0.044	0.0077	IV_UP_mouse.txt	Cp,Epas1,Lrp2,Trf
biological_process	GO:0051130	positive regulation of cellular component organization	0.0054	0.0676	18	141	1209	18303	0.1277	0.0661	0.0149	0.0077	IV_UP_mouse.txt	Cntn1,Dmtn,Enpp2,Ephb1,Il1rapl1,Itga2,Lpar1,Nav3,P2rx7,Plxnb3,Rgcc,Rps6ka5,Sema4d,Sgk1,Sirt2,Synpo2l,Trf,Zbed3
biological_process	GO:0008285	negative regulation of cell population proliferation	0.00549	0.0685	12	141	667	18303	0.0851	0.0364	0.018	0.0077	IV_UP_mouse.txt	Apod,Bmp2,Dach1,Ephb1,Fermt1,Frzb,Gpnmb,Lims2,Rgcc,Sirt2,Sox10,Tns2
biological_process	GO:0000041	transition metal ion transport	0.00559	0.069	4	141	92	18303	0.0284	0.005	0.0435	0.0077	IV_UP_mouse.txt	Cp,Lrp2,Myo1b,Trf
biological_process	GO:0023057	negative regulation of signaling	0.00559	0.069	19	141	1309	18303	0.1348	0.0715	0.0145	0.0077	IV_UP_mouse.txt	Apod,Bmp2,C1qtnf3,Chad,Dact1,Dusp9,Ephb1,Erbb3,Fermt1,Frzb,Lpar1,Lrp2,Mgll,P2rx7,Prdm16,Rasl11b,Sh3rf1,Sox10,Zfp536
biological_process	GO:0036293	response to decreased oxygen levels	0.00565	0.0693	6	141	209	18303	0.0426	0.0114	0.0287	0.0077	IV_UP_mouse.txt	Bmp2,Cpeb2,Epas1,Rgcc,Ryr1,Sirt2
biological_process	GO:0006835	dicarboxylic acid transport	0.00567	0.0693	3	141	47	18303	0.0213	0.0026	0.0638	0.0077	IV_UP_mouse.txt	Lrp2,Slc1a1,Slc26a2
biological_process	GO:0031399	regulation of protein modification process	0.00575	0.0695	23	141	1708	18303	0.1631	0.0933	0.0135	0.0077	IV_UP_mouse.txt	Bmp2,C1qtnf3,Chad,Cntn1,Dact1,Dmtn,Dusp9,Enpp2,Ephb1,Erbb3,Gpnmb,Hcls1,Lpar1,P2rx7,Ppp1r16b,Ppp1r1c,Rps6ka5,Sema4d,Sh3rf1,Sirt2,Stat2,Trf,Zbed3
biological_process	GO:1903392	negative regulation of adherens junction organization	0.00579	0.0695	2	141	15	18303	0.0142	0.0008	0.1333	0.0077	IV_UP_mouse.txt	Apod,Dmtn
biological_process	GO:0045821	positive regulation of glycolytic process	0.00579	0.0695	2	141	15	18303	0.0142	0.0008	0.1333	0.0077	IV_UP_mouse.txt	Gpd1,P2rx7
biological_process	GO:0010771	negative regulation of cell morphogenesis involved in differentiation	0.0058	0.0695	4	141	93	18303	0.0284	0.0051	0.043	0.0077	IV_UP_mouse.txt	Aatk,Dmtn,Sema3c,Sema4d
biological_process	GO:0035305	negative regulation of dephosphorylation	0.0058	0.0695	4	141	93	18303	0.0284	0.0051	0.043	0.0077	IV_UP_mouse.txt	Elfn2,Pcdh11x,Ppp1r16b,Sema4d
biological_process	GO:0032990	cell part morphogenesis	0.00586	0.0699	10	141	506	18303	0.0709	0.0276	0.0198	0.0077	IV_UP_mouse.txt	Ank3,Dact1,Ephb1,Lrp2,Omg,Plxnb3,Sema3c,Sgk1,Ugt8a,Zfp365
biological_process	GO:0030111	regulation of Wnt signaling pathway	0.00593	0.0704	7	141	279	18303	0.0496	0.0152	0.0251	0.0077	IV_UP_mouse.txt	Atp6v1c2,Bmp2,Dact1,Fermt1,Frzb,Sox10,Zbed3
biological_process	GO:0051171	regulation of nitrogen compound metabolic process	0.00629	0.0743	56	141	5416	18303	0.3972	0.2959	0.0103	0.0077	IV_UP_mouse.txt	Apod,Bmp2,C1qtnf3,Chad,Cntn1,Cpeb2,Creb3l2,Dach1,Dact1,Dmtn,Dusp9,Enpp2,Epas1,Ephb1,Erbb3,Gpd1,Gpnmb,Hcls1,Itga2,Kdm7a,Klhl6,Lpar1,Lrp2,Mbp,Myrf,P2rx7,Ppp1r16b,Ppp1r1c,Prdm16,Rbm24,Rgcc,Rnf125,Rps6ka5,S100a1,Sema4d,Serpina3a,Serpina3b,Serpina3c,Serpina3f,Serpina3g,Serpina3i,Serpina3j,Serpina3k,Serpina3m,Serpina3n,Sh3rf1,Sirt2,Sox10,Sox6,Spock1,Stat2,Trf,Zbed3,Zfp365,Zfp488,Zfp536
biological_process	GO:0050789	regulation of biological process	0.0065	0.0765	105	141	11776	18303	0.7447	0.6434	0.0089	0.0077	IV_UP_mouse.txt	Aatk,Acan,Ank3,Apod,Arhgap18,Atp6v1c2,Azgp1,Bmp2,C1qtnf3,Chad,Chadl,Cmtm5,Cntn1,Cntn6,Cpeb2,Creb3l2,Dach1,Dact1,Dgkg,Dmtn,Dock9,Dusp9,Ehd3,Elfn2,Enpp2,Epas1,Epb41l4b,Ephb1,Erbb3,Fermt1,Frzb,Gpd1,Gpnmb,Gpr17,Hcls1,Il1rapl1,Itga2,Itgb5,Kdm7a,Klhl6,Lims2,Lpar1,Lrp2,Mbp,Mgll,Mpz,Mylk,Myrf,Nav3,Nt5e,Omg,P2rx7,Pcdh11x,Plp1,Plxnb3,Ppp1r16b,Ppp1r1c,Prdm16,Rasgef1c,Rasl11b,Rbm24,Rgcc,Rnf125,Rps6ka5,Ryr1,S…
biological_process	GO:2000726	negative regulation of cardiac muscle cell differentiation	0.00659	0.0772	2	141	16	18303	0.0142	0.0009	0.125	0.0077	IV_UP_mouse.txt	Bmp2,Sox6
biological_process	GO:0035306	positive regulation of dephosphorylation	0.00673	0.0775	3	141	50	18303	0.0213	0.0027	0.06	0.0077	IV_UP_mouse.txt	Bmp2,Itga2,Ppp1r16b
biological_process	GO:0090109	regulation of cell-substrate junction assembly	0.00673	0.0775	3	141	50	18303	0.0213	0.0027	0.06	0.0077	IV_UP_mouse.txt	Apod,Dmtn,Enpp2
biological_process	GO:0051893	regulation of focal adhesion assembly	0.00673	0.0775	3	141	50	18303	0.0213	0.0027	0.06	0.0077	IV_UP_mouse.txt	Apod,Dmtn,Enpp2
biological_process	GO:0006875	cellular metal ion homeostasis	0.00678	0.0775	10	141	517	18303	0.0709	0.0282	0.0193	0.0077	IV_UP_mouse.txt	Atp13a5,Cp,Fam155a,Gpr17,Lpar1,Lrp2,P2rx7,Ryr1,Sgk1,Trf
biological_process	GO:0048878	chemical homeostasis	0.00681	0.0775	16	141	1047	18303	0.1135	0.0572	0.0153	0.0077	IV_UP_mouse.txt	Ank3,Atp13a5,Atp6v0a4,C1qtnf3,Cp,Epas1,Fam155a,Gpr17,Lpar1,Lrp2,P2rx7,Ryr1,Sgk1,Slc12a8,Slc26a2,Trf
biological_process	GO:0032231	regulation of actin filament bundle assembly	0.00697	0.0775	4	141	98	18303	0.0284	0.0054	0.0408	0.0077	IV_UP_mouse.txt	Lpar1,Rgcc,Synpo2l,Tmeff2
biological_process	GO:0048522	positive regulation of cellular process	0.00701	0.0775	54	141	5203	18303	0.383	0.2843	0.0104	0.0077	IV_UP_mouse.txt	Ank3,Atp6v1c2,Bmp2,C1qtnf3,Cntn1,Cntn6,Creb3l2,Dact1,Dmtn,Enpp2,Epas1,Epb41l4b,Ephb1,Erbb3,Fermt1,Frzb,Gpd1,Gpnmb,Gpr17,Hcls1,Il1rapl1,Itga2,Kdm7a,Klhl6,Lims2,Lpar1,Lrp2,Mbp,Mylk,Myrf,Nav3,P2rx7,Plxnb3,Ppp1r16b,Prdm16,Rgcc,Rnf125,Rps6ka5,Scube2,Sema3c,Sema4d,Sgk1,Shisa7,Sirt2,Slc18a1,Sox10,Sox6,Synpo2l,Tnfaip8,Tns3,Trf,Zbed3,Zfp365,Zfp488
biological_process	GO:0051050	positive regulation of transport	0.00705	0.0775	16	141	1051	18303	0.1135	0.0574	0.0152	0.0077	IV_UP_mouse.txt	Ank3,C1qtnf3,Cntn1,Ehd3,Erbb3,Fermt1,Itga2,Mbp,Mylk,P2rx7,Rgcc,S100a1,Sgk1,Slc18a1,Trf,Zbed3
biological_process	GO:0001755	neural crest cell migration	0.00712	0.0775	3	141	51	18303	0.0213	0.0028	0.0588	0.0077	IV_UP_mouse.txt	Sema3c,Sema4d,Sox10
biological_process	GO:0034101	erythrocyte homeostasis	0.00748	0.0775	4	141	100	18303	0.0284	0.0055	0.04	0.0077	IV_UP_mouse.txt	Dmtn,Epas1,Hcls1,Sox6
biological_process	GO:0007156	homophilic cell adhesion via plasma membrane adhesion molecules	0.00748	0.0775	4	141	100	18303	0.0284	0.0055	0.04	0.0077	IV_UP_mouse.txt	Cadm2,Cdh19,Pcdh15,Plxnb3
biological_process	GO:1905207	regulation of cardiocyte differentiation	0.00751	0.0775	3	141	52	18303	0.0213	0.0028	0.0577	0.0077	IV_UP_mouse.txt	Bmp2,Sema3c,Sox6
biological_process	GO:0007015	actin filament organization	0.00752	0.0775	6	141	222	18303	0.0426	0.0121	0.027	0.0077	IV_UP_mouse.txt	Dmtn,Hcls1,Itgb5,Myo1b,Pcdh15,Trf
biological_process	GO:0006196	AMP catabolic process	0.0077	0.0775	1	141	1	18303	0.0071	0.0001	1	0.0077	IV_UP_mouse.txt	Nt5e
biological_process	GO:0043132	NAD transport	0.0077	0.0775	1	141	1	18303	0.0071	0.0001	1	0.0077	IV_UP_mouse.txt	P2rx7
biological_process	GO:0035585	calcium-mediated signaling using extracellular calcium source	0.0077	0.0775	1	141	1	18303	0.0071	0.0001	1	0.0077	IV_UP_mouse.txt	Dmtn
biological_process	GO:0140074	cardiac endothelial to mesenchymal transition	0.0077	0.0775	1	141	1	18303	0.0071	0.0001	1	0.0077	IV_UP_mouse.txt	Sema3c
biological_process	GO:1904566	cellular response to 1-oleoyl-sn-glycerol 3-phosphate	0.0077	0.0775	1	141	1	18303	0.0071	0.0001	1	0.0077	IV_UP_mouse.txt	Lpar1
biological_process	GO:0061433	cellular response to caloric restriction	0.0077	0.0775	1	141	1	18303	0.0071	0.0001	1	0.0077	IV_UP_mouse.txt	Sirt2
biological_process	GO:0042883	cysteine transport	0.0077	0.0775	1	141	1	18303	0.0071	0.0001	1	0.0077	IV_UP_mouse.txt	Slc1a1
biological_process	GO:0043990	histone H2A-S1 phosphorylation	0.0077	0.0775	1	141	1	18303	0.0071	0.0001	1	0.0077	IV_UP_mouse.txt	Rps6ka5
biological_process	GO:1904864	negative regulation of beta-catenin-TCF complex assembly	0.0077	0.0775	1	141	1	18303	0.0071	0.0001	1	0.0077	IV_UP_mouse.txt	Dact1
biological_process	GO:0051042	negative regulation of calcium-independent cell-cell adhesion	0.0077	0.0775	1	141	1	18303	0.0071	0.0001	1	0.0077	IV_UP_mouse.txt	Bmp2
biological_process	GO:1904027	negative regulation of collagen fibril organization	0.0077	0.0775	1	141	1	18303	0.0071	0.0001	1	0.0077	IV_UP_mouse.txt	Chadl
biological_process	GO:0001100	negative regulation of exit from mitosis	0.0077	0.0775	1	141	1	18303	0.0071	0.0001	1	0.0077	IV_UP_mouse.txt	Rgcc
biological_process	GO:0070367	negative regulation of hepatocyte differentiation	0.0077	0.0775	1	141	1	18303	0.0071	0.0001	1	0.0077	IV_UP_mouse.txt	Frzb
biological_process	GO:0060588	negative regulation of lipoprotein lipid oxidation	0.0077	0.0775	1	141	1	18303	0.0071	0.0001	1	0.0077	IV_UP_mouse.txt	Apod
biological_process	GO:0034443	negative regulation of lipoprotein oxidation	0.0077	0.0775	1	141	1	18303	0.0071	0.0001	1	0.0077	IV_UP_mouse.txt	Apod
biological_process	GO:0070446	negative regulation of oligodendrocyte progenitor proliferation	0.0077	0.0775	1	141	1	18303	0.0071	0.0001	1	0.0077	IV_UP_mouse.txt	Sirt2
biological_process	GO:0060804	positive regulation of Wnt signaling pathway by BMP signaling pathway	0.0077	0.0775	1	141	1	18303	0.0071	0.0001	1	0.0077	IV_UP_mouse.txt	Bmp2
biological_process	GO:0010650	positive regulation of cell communication by electrical coupling	0.0077	0.0775	1	141	1	18303	0.0071	0.0001	1	0.0077	IV_UP_mouse.txt	Ank3
biological_process	GO:0033343	positive regulation of collagen binding	0.0077	0.0775	1	141	1	18303	0.0071	0.0001	1	0.0077	IV_UP_mouse.txt	Itga2
biological_process	GO:1905929	positive regulation of invadopodium disassembly	0.0077	0.0775	1	141	1	18303	0.0071	0.0001	1	0.0077	IV_UP_mouse.txt	Nav3
biological_process	GO:1900827	positive regulation of membrane depolarization during cardiac muscle cell action potential	0.0077	0.0775	1	141	1	18303	0.0071	0.0001	1	0.0077	IV_UP_mouse.txt	Ank3
biological_process	GO:0110026	regulation of DNA strand resection involved in replication fork processing	0.0077	0.0775	1	141	1	18303	0.0071	0.0001	1	0.0077	IV_UP_mouse.txt	Zfp365
biological_process	GO:1904863	regulation of beta-catenin-TCF complex assembly	0.0077	0.0775	1	141	1	18303	0.0071	0.0001	1	0.0077	IV_UP_mouse.txt	Dact1
biological_process	GO:0048683	regulation of collateral sprouting of intact axon in response to injury	0.0077	0.0775	1	141	1	18303	0.0071	0.0001	1	0.0077	IV_UP_mouse.txt	Omg
biological_process	GO:1905927	regulation of invadopodium disassembly	0.0077	0.0775	1	141	1	18303	0.0071	0.0001	1	0.0077	IV_UP_mouse.txt	Nav3
biological_process	GO:1904565	response to 1-oleoyl-sn-glycerol 3-phosphate	0.0077	0.0775	1	141	1	18303	0.0071	0.0001	1	0.0077	IV_UP_mouse.txt	Lpar1
biological_process	GO:0097553	calcium ion transmembrane import into cytosol	0.00791	0.0791	3	141	53	18303	0.0213	0.0029	0.0566	0.0077	IV_UP_mouse.txt	Fam155a,P2rx7,Ryr1
biological_process	GO:1903391	regulation of adherens junction organization	0.00791	0.0791	3	141	53	18303	0.0213	0.0029	0.0566	0.0077	IV_UP_mouse.txt	Apod,Dmtn,Enpp2
biological_process	GO:0001952	regulation of cell-matrix adhesion	0.00801	0.0798	4	141	102	18303	0.0284	0.0056	0.0392	0.0077	IV_UP_mouse.txt	Apod,Dmtn,Enpp2,Fermt1
biological_process	GO:0031323	regulation of cellular metabolic process	0.00813	0.0804	58	141	5721	18303	0.4113	0.3126	0.0101	0.0077	IV_UP_mouse.txt	Apod,Bmp2,C1qtnf3,Chad,Cntn1,Cpeb2,Creb3l2,Dach1,Dact1,Dmtn,Dusp9,Elfn2,Enpp2,Epas1,Ephb1,Erbb3,Gpd1,Gpnmb,Hcls1,Itga2,Kdm7a,Klhl6,Lpar1,Lrp2,Mbp,Myrf,P2rx7,Pcdh11x,Ppp1r16b,Ppp1r1c,Prdm16,Rbm24,Rgcc,Rnf125,Rps6ka5,S100a1,Sema4d,Serpina3a,Serpina3b,Serpina3c,Serpina3f,Serpina3g,Serpina3i,Serpina3j,Serpina3k,Serpina3m,Serpina3n,Sh3rf1,Sirt2,Sox10,Sox6,Spock1,Stat2,Trf,Zbed3,Zfp365,Zfp488,Zfp536
biological_process	GO:0045937	positive regulation of phosphate metabolic process	0.00817	0.0804	16	141	1068	18303	0.1135	0.0584	0.015	0.0077	IV_UP_mouse.txt	Bmp2,C1qtnf3,Cntn1,Enpp2,Ephb1,Erbb3,Gpd1,Gpnmb,Hcls1,Itga2,Lpar1,P2rx7,Ppp1r16b,Rps6ka5,Sema4d,Trf
biological_process	GO:0010562	positive regulation of phosphorus metabolic process	0.00817	0.0804	16	141	1068	18303	0.1135	0.0584	0.015	0.0077	IV_UP_mouse.txt	Bmp2,C1qtnf3,Cntn1,Enpp2,Ephb1,Erbb3,Gpd1,Gpnmb,Hcls1,Itga2,Lpar1,P2rx7,Ppp1r16b,Rps6ka5,Sema4d,Trf
biological_process	GO:0016202	regulation of striated muscle tissue development	0.00821	0.0805	5	141	161	18303	0.0355	0.0088	0.0311	0.0077	IV_UP_mouse.txt	Bmp2,Ephb1,Erbb3,Sirt2,Sox6
biological_process	GO:0030516	regulation of axon extension	0.00829	0.0805	4	141	103	18303	0.0284	0.0056	0.0388	0.0077	IV_UP_mouse.txt	Aatk,Mgll,Sema3c,Sema4d
biological_process	GO:0014074	response to purine-containing compound	0.00829	0.0805	4	141	103	18303	0.0284	0.0056	0.0388	0.0077	IV_UP_mouse.txt	Dmtn,Gpd1,P2rx7,Ryr1
biological_process	GO:0001504	neurotransmitter uptake	0.00832	0.0805	2	141	18	18303	0.0142	0.001	0.1111	0.0077	IV_UP_mouse.txt	Slc18a1,Slc1a1
biological_process	GO:0071637	regulation of monocyte chemotactic protein-1 production	0.00832	0.0805	2	141	18	18303	0.0142	0.001	0.1111	0.0077	IV_UP_mouse.txt	Apod,C1qtnf3
biological_process	GO:0036294	cellular response to decreased oxygen levels	0.00857	0.0826	4	141	104	18303	0.0284	0.0057	0.0385	0.0077	IV_UP_mouse.txt	Cpeb2,Epas1,Rgcc,Sirt2
biological_process	GO:0042326	negative regulation of phosphorylation	0.00875	0.084	9	141	455	18303	0.0638	0.0249	0.0198	0.0077	IV_UP_mouse.txt	Chad,Dact1,Dmtn,Dusp9,P2rx7,Ppp1r1c,Sema4d,Sirt2,Zbed3
biological_process	GO:0006855	drug transmembrane transport	0.00877	0.084	3	141	55	18303	0.0213	0.003	0.0545	0.0077	IV_UP_mouse.txt	Abcg3,Lrp2,Slc1a1
biological_process	GO:0034330	cell junction organization	0.00885	0.0842	5	141	164	18303	0.0355	0.009	0.0305	0.0077	IV_UP_mouse.txt	Cdh19,Itga2,Lims2,Mpz,Ugt8a
biological_process	GO:1901861	regulation of muscle tissue development	0.00885	0.0842	5	141	164	18303	0.0355	0.009	0.0305	0.0077	IV_UP_mouse.txt	Bmp2,Ephb1,Erbb3,Sirt2,Sox6
biological_process	GO:0048634	regulation of muscle organ development	0.00907	0.086	5	141	165	18303	0.0355	0.009	0.0303	0.0077	IV_UP_mouse.txt	Bmp2,Ephb1,Erbb3,Sirt2,Sox6
biological_process	GO:0090066	regulation of anatomical structure size	0.00918	0.0865	10	141	541	18303	0.0709	0.0296	0.0185	0.0077	IV_UP_mouse.txt	Aatk,Arhgap18,Dmtn,Hcls1,Mgll,Omg,P2rx7,Sema3c,Sema4d,Slc12a8
biological_process	GO:0006879	cellular iron ion homeostasis	0.00921	0.0865	3	141	56	18303	0.0213	0.0031	0.0536	0.0077	IV_UP_mouse.txt	Cp,Lrp2,Trf
biological_process	GO:1901889	negative regulation of cell junction assembly	0.00925	0.0865	2	141	19	18303	0.0142	0.001	0.1053	0.0077	IV_UP_mouse.txt	Apod,Dmtn
biological_process	GO:0030852	regulation of granulocyte differentiation	0.00925	0.0865	2	141	19	18303	0.0142	0.001	0.1053	0.0077	IV_UP_mouse.txt	Hcls1,Prdm16
biological_process	GO:0050896	response to stimulus	0.00976	0.0909	80	141	8529	18303	0.5674	0.466	0.0094	0.0077	IV_UP_mouse.txt	Aatk,Abcg3,Ank3,Apod,Arhgap18,Azgp1,Bmp2,Chad,Cmtm5,Cntn1,Cntn6,Cp,Cpeb2,Creb3l2,Dact1,Dgkg,Dmtn,Dock9,Enpp2,Epas1,Epb41l4b,Ephb1,Erbb3,Frzb,Gpd1,Gpnmb,Gpr17,Hcls1,Il1rapl1,Itga2,Itgb5,Kcnmb4,Klhl6,Lpar1,Lrp2,Mbp,Mylk,Omg,P2rx7,Papss2,Pcdh15,Plp1,Plxnb3,Ppp1r1c,Rasgef1c,Rasl11b,Rgcc,Rlbp1,Rnf125,Rps6ka5,Rtp4,Ryr1,Scube2,Sema3c,Sema4d,Serinc5,Serpina3c,Serpina3f,Serpina3g,Serpina3i,Serpina3k,Serpi…
biological_process	GO:0000187	activation of MAPK activity	0.0101	0.0931	4	141	109	18303	0.0284	0.006	0.0367	0.0077	IV_UP_mouse.txt	Bmp2,Lpar1,P2rx7,Trf
biological_process	GO:0032387	negative regulation of intracellular transport	0.0101	0.0931	3	141	58	18303	0.0213	0.0032	0.0517	0.0077	IV_UP_mouse.txt	Apod,Dmtn,Fermt1
biological_process	GO:0032233	positive regulation of actin filament bundle assembly	0.0101	0.0931	3	141	58	18303	0.0213	0.0032	0.0517	0.0077	IV_UP_mouse.txt	Lpar1,Rgcc,Synpo2l
biological_process	GO:0098743	cell aggregation	0.0102	0.0931	2	141	20	18303	0.0142	0.0011	0.1	0.0077	IV_UP_mouse.txt	Acan,Mpz
biological_process	GO:1905208	negative regulation of cardiocyte differentiation	0.0102	0.0931	2	141	20	18303	0.0142	0.0011	0.1	0.0077	IV_UP_mouse.txt	Bmp2,Sox6
biological_process	GO:0032682	negative regulation of chemokine production	0.0102	0.0931	2	141	20	18303	0.0142	0.0011	0.1	0.0077	IV_UP_mouse.txt	Apod,C1qtnf3
biological_process	GO:0046823	negative regulation of nucleocytoplasmic transport	0.0102	0.0931	2	141	20	18303	0.0142	0.0011	0.1	0.0077	IV_UP_mouse.txt	Apod,Fermt1
biological_process	GO:1901698	response to nitrogen compound	0.0103	0.0935	14	141	907	18303	0.0993	0.0496	0.0154	0.0077	IV_UP_mouse.txt	Cpeb2,Dmtn,Gpd1,P2rx7,Ryr1,Serpina3c,Serpina3f,Serpina3g,Serpina3i,Serpina3k,Serpina3m,Serpina3n,Sgk1,Sirt2
biological_process	GO:0090090	negative regulation of canonical Wnt signaling pathway	0.0104	0.0937	4	141	110	18303	0.0284	0.006	0.0364	0.0077	IV_UP_mouse.txt	Dact1,Fermt1,Frzb,Sox10
biological_process	GO:0021700	developmental maturation	0.0104	0.0937	6	141	238	18303	0.0426	0.013	0.0252	0.0077	IV_UP_mouse.txt	Bmp2,Epas1,Plp1,Ryr1,Sema4d,Sox10
biological_process	GO:0098739	import across plasma membrane	0.0106	0.0955	3	141	59	18303	0.0213	0.0032	0.0508	0.0077	IV_UP_mouse.txt	Fam155a,Lrp2,Slc1a1
biological_process	GO:0080090	regulation of primary metabolic process	0.0107	0.0958	56	141	5549	18303	0.3972	0.3032	0.0101	0.0077	IV_UP_mouse.txt	Apod,Bmp2,C1qtnf3,Chad,Cntn1,Cpeb2,Creb3l2,Dach1,Dact1,Dmtn,Dusp9,Enpp2,Epas1,Ephb1,Erbb3,Gpd1,Gpnmb,Hcls1,Itga2,Kdm7a,Klhl6,Lpar1,Lrp2,Mbp,Myrf,P2rx7,Ppp1r16b,Ppp1r1c,Prdm16,Rbm24,Rgcc,Rnf125,Rps6ka5,S100a1,Sema4d,Serpina3a,Serpina3b,Serpina3c,Serpina3f,Serpina3g,Serpina3i,Serpina3j,Serpina3k,Serpina3m,Serpina3n,Sh3rf1,Sirt2,Sox10,Sox6,Spock1,Stat2,Trf,Zbed3,Zfp365,Zfp488,Zfp536
biological_process	GO:0009719	response to endogenous stimulus	0.0108	0.0968	17	141	1199	18303	0.1206	0.0655	0.0142	0.0077	IV_UP_mouse.txt	Bmp2,Cpeb2,Dmtn,Gpd1,Hcls1,Itgb5,Ryr1,Serpina3c,Serpina3f,Serpina3g,Serpina3i,Serpina3k,Serpina3m,Serpina3n,Sgk1,Sirt2,Sox6
biological_process	GO:0031400	negative regulation of protein modification process	0.0111	0.0987	10	141	557	18303	0.0709	0.0304	0.018	0.0077	IV_UP_mouse.txt	Chad,Dact1,Dmtn,Dusp9,P2rx7,Ppp1r16b,Ppp1r1c,Sema4d,Sirt2,Zbed3
biological_process	GO:0060402	calcium ion transport into cytosol	0.0111	0.0987	3	141	60	18303	0.0213	0.0033	0.05	0.0077	IV_UP_mouse.txt	Fam155a,P2rx7,Ryr1
biological_process	GO:0060997	dendritic spine morphogenesis	0.0112	0.0995	2	141	21	18303	0.0142	0.0011	0.0952	0.0077	IV_UP_mouse.txt	Ephb1,Zfp365
biological_process	GO:0050730	regulation of peptidyl-tyrosine phosphorylation	0.0114	0.101	6	141	243	18303	0.0426	0.0133	0.0247	0.0077	IV_UP_mouse.txt	Cntn1,Dmtn,Enpp2,Erbb3,Hcls1,Sema4d
biological_process	GO:0009967	positive regulation of signal transduction	0.0114	0.101	19	141	1404	18303	0.1348	0.0767	0.0135	0.0077	IV_UP_mouse.txt	Atp6v1c2,Bmp2,C1qtnf3,Cntn6,Dact1,Dmtn,Ephb1,Erbb3,Fermt1,Gpnmb,Gpr17,Hcls1,Lims2,Lpar1,P2rx7,Scube2,Sema4d,Trf,Zbed3
biological_process	GO:0050771	negative regulation of axonogenesis	0.0116	0.102	3	141	61	18303	0.0213	0.0033	0.0492	0.0077	IV_UP_mouse.txt	Aatk,Sema3c,Sema4d
biological_process	GO:2001259	positive regulation of cation channel activity	0.0116	0.102	3	141	61	18303	0.0213	0.0033	0.0492	0.0077	IV_UP_mouse.txt	Ank3,Ehd3,S100a1
biological_process	GO:0045216	cell-cell junction organization	0.0117	0.102	4	141	114	18303	0.0284	0.0062	0.0351	0.0077	IV_UP_mouse.txt	Cdh19,Lims2,Mpz,Ugt8a
biological_process	GO:0010811	positive regulation of cell-substrate adhesion	0.0117	0.102	4	141	114	18303	0.0284	0.0062	0.0351	0.0077	IV_UP_mouse.txt	Dmtn,Enpp2,Fermt1,Smoc1
biological_process	GO:0006665	sphingolipid metabolic process	0.0121	0.105	4	141	115	18303	0.0284	0.0063	0.0348	0.0077	IV_UP_mouse.txt	Gal3st1,P2rx7,Serinc5,Ugt8a
biological_process	GO:2000179	positive regulation of neural precursor cell proliferation	0.0122	0.105	3	141	62	18303	0.0213	0.0034	0.0484	0.0077	IV_UP_mouse.txt	Lrp2,Sox10,Trf
biological_process	GO:0050731	positive regulation of peptidyl-tyrosine phosphorylation	0.0123	0.105	5	141	178	18303	0.0355	0.0097	0.0281	0.0077	IV_UP_mouse.txt	Cntn1,Enpp2,Erbb3,Hcls1,Sema4d
biological_process	GO:0048843	negative regulation of axon extension involved in axon guidance	0.0123	0.105	2	141	22	18303	0.0142	0.0012	0.0909	0.0077	IV_UP_mouse.txt	Sema3c,Sema4d
biological_process	GO:2000738	positive regulation of stem cell differentiation	0.0123	0.105	2	141	22	18303	0.0142	0.0012	0.0909	0.0077	IV_UP_mouse.txt	Sema3c,Sox6
biological_process	GO:0034097	response to cytokine	0.0126	0.108	14	141	930	18303	0.0993	0.0508	0.0151	0.0077	IV_UP_mouse.txt	Chad,Gpd1,Hcls1,Rnf125,Rps6ka5,Serpina3c,Serpina3f,Serpina3g,Serpina3i,Serpina3k,Serpina3m,Serpina3n,Stat2,Trim2
biological_process	GO:1902476	chloride transmembrane transport	0.0127	0.108	3	141	63	18303	0.0213	0.0034	0.0476	0.0077	IV_UP_mouse.txt	Slc12a8,Slc1a1,Slc26a2
biological_process	GO:0071453	cellular response to oxygen levels	0.0128	0.108	4	141	117	18303	0.0284	0.0064	0.0342	0.0077	IV_UP_mouse.txt	Cpeb2,Epas1,Rgcc,Sirt2
biological_process	GO:0051224	negative regulation of protein transport	0.0129	0.109	5	141	180	18303	0.0355	0.0098	0.0278	0.0077	IV_UP_mouse.txt	Apod,C1qtnf3,Dmtn,Fermt1,Rgcc
biological_process	GO:0010647	positive regulation of cell communication	0.013	0.11	22	141	1730	18303	0.156	0.0945	0.0127	0.0077	IV_UP_mouse.txt	Ank3,Atp6v1c2,Bmp2,C1qtnf3,Cntn6,Dact1,Dmtn,Ephb1,Erbb3,Fermt1,Gpnmb,Gpr17,Hcls1,Itga2,Lims2,Lpar1,P2rx7,Scube2,Sema4d,Shisa7,Trf,Zbed3
biological_process	GO:0001936	regulation of endothelial cell proliferation	0.0132	0.11	4	141	118	18303	0.0284	0.0064	0.0339	0.0077	IV_UP_mouse.txt	Bmp2,Plxnb3,Ppp1r16b,Rgcc
biological_process	GO:1902668	negative regulation of axon guidance	0.0134	0.11	2	141	23	18303	0.0142	0.0013	0.087	0.0077	IV_UP_mouse.txt	Sema3c,Sema4d
biological_process	GO:0010035	response to inorganic substance	0.0135	0.11	8	141	406	18303	0.0567	0.0222	0.0197	0.0077	IV_UP_mouse.txt	Ank3,Cp,Dmtn,Kcnmb4,Mylk,P2rx7,Pcdh15,Trf
biological_process	GO:0051928	positive regulation of calcium ion transport	0.0135	0.11	4	141	119	18303	0.0284	0.0065	0.0336	0.0077	IV_UP_mouse.txt	Ehd3,Mylk,P2rx7,S100a1
biological_process	GO:0071248	cellular response to metal ion	0.0139	0.11	4	141	120	18303	0.0284	0.0066	0.0333	0.0077	IV_UP_mouse.txt	Ank3,Dmtn,Mylk,Trf
biological_process	GO:1904950	negative regulation of establishment of protein localization	0.014	0.11	5	141	184	18303	0.0355	0.0101	0.0272	0.0077	IV_UP_mouse.txt	Apod,C1qtnf3,Dmtn,Fermt1,Rgcc
biological_process	GO:0051051	negative regulation of transport	0.0144	0.11	9	141	494	18303	0.0638	0.027	0.0182	0.0077	IV_UP_mouse.txt	Ank3,Apod,C1qtnf3,Dmtn,Erbb3,Fermt1,Il1rapl1,Rgcc,Slc18a1
biological_process	GO:0048670	regulation of collateral sprouting	0.0146	0.11	2	141	24	18303	0.0142	0.0013	0.0833	0.0077	IV_UP_mouse.txt	Omg,Sema4d
biological_process	GO:0050707	regulation of cytokine secretion	0.0146	0.11	5	141	186	18303	0.0355	0.0102	0.0269	0.0077	IV_UP_mouse.txt	C1qtnf3,Fermt1,Mbp,P2rx7,Rgcc
biological_process	GO:0048584	positive regulation of response to stimulus	0.0148	0.11	25	141	2067	18303	0.1773	0.1129	0.0121	0.0077	IV_UP_mouse.txt	Atp6v1c2,Bmp2,C1qtnf3,Cntn6,Dact1,Dmtn,Ephb1,Erbb3,Fermt1,Gpnmb,Gpr17,Hcls1,Itga2,Klhl6,Lims2,Lpar1,Mylk,P2rx7,Rgcc,Scube2,Sema4d,Slc18a1,Spon2,Trf,Zbed3
biological_process	GO:0009258	10-formyltetrahydrofolate catabolic process	0.0153	0.11	1	141	2	18303	0.0071	0.0001	0.5	0.0077	IV_UP_mouse.txt	Aldh1l2
biological_process	GO:0050428	3'-phosphoadenosine 5'-phosphosulfate biosynthetic process	0.0153	0.11	1	141	2	18303	0.0071	0.0001	0.5	0.0077	IV_UP_mouse.txt	Papss2
biological_process	GO:0140009	L-aspartate import across plasma membrane	0.0153	0.11	1	141	2	18303	0.0071	0.0001	0.5	0.0077	IV_UP_mouse.txt	Slc1a1
biological_process	GO:0070778	L-aspartate transmembrane transport	0.0153	0.11	1	141	2	18303	0.0071	0.0001	0.5	0.0077	IV_UP_mouse.txt	Slc1a1
biological_process	GO:0046086	adenosine biosynthetic process	0.0153	0.11	1	141	2	18303	0.0071	0.0001	0.5	0.0077	IV_UP_mouse.txt	Nt5e
biological_process	GO:0021687	cerebellar molecular layer morphogenesis	0.0153	0.11	1	141	2	18303	0.0071	0.0001	0.5	0.0077	IV_UP_mouse.txt	Zfp365
biological_process	GO:0050973	detection of mechanical stimulus involved in equilibrioception	0.0153	0.11	1	141	2	18303	0.0071	0.0001	0.5	0.0077	IV_UP_mouse.txt	Pcdh15
biological_process	GO:0020028	endocytic hemoglobin import	0.0153	0.11	1	141	2	18303	0.0071	0.0001	0.5	0.0077	IV_UP_mouse.txt	Lrp2
biological_process	GO:0010430	fatty acid omega-oxidation	0.0153	0.11	1	141	2	18303	0.0071	0.0001	0.5	0.0077	IV_UP_mouse.txt	Cyp4v3
biological_process	GO:1904447	folate import across plasma membrane	0.0153	0.11	1	141	2	18303	0.0071	0.0001	0.5	0.0077	IV_UP_mouse.txt	Lrp2
biological_process	GO:0043402	glucocorticoid mediated signaling pathway	0.0153	0.11	1	141	2	18303	0.0071	0.0001	0.5	0.0077	IV_UP_mouse.txt	Sgk1
biological_process	GO:0046168	glycerol-3-phosphate catabolic process	0.0153	0.11	1	141	2	18303	0.0071	0.0001	0.5	0.0077	IV_UP_mouse.txt	Gpd1
biological_process	GO:0006127	glycerophosphate shuttle	0.0153	0.11	1	141	2	18303	0.0071	0.0001	0.5	0.0077	IV_UP_mouse.txt	Gpd1
biological_process	GO:1990164	histone H2A phosphorylation	0.0153	0.11	1	141	2	18303	0.0071	0.0001	0.5	0.0077	IV_UP_mouse.txt	Rps6ka5
biological_process	GO:0035574	histone H4-K20 demethylation	0.0153	0.11	1	141	2	18303	0.0071	0.0001	0.5	0.0077	IV_UP_mouse.txt	Kdm7a
biological_process	GO:0072658	maintenance of protein location in membrane	0.0153	0.11	1	141	2	18303	0.0071	0.0001	0.5	0.0077	IV_UP_mouse.txt	Ank3
biological_process	GO:0072660	maintenance of protein location in plasma membrane	0.0153	0.11	1	141	2	18303	0.0071	0.0001	0.5	0.0077	IV_UP_mouse.txt	Ank3
biological_process	GO:1900155	negative regulation of bone trabecula formation	0.0153	0.11	1	141	2	18303	0.0071	0.0001	0.5	0.0077	IV_UP_mouse.txt	Chad
biological_process	GO:0045720	negative regulation of integrin biosynthetic process	0.0153	0.11	1	141	2	18303	0.0071	0.0001	0.5	0.0077	IV_UP_mouse.txt	Tmeff2
biological_process	GO:1902725	negative regulation of satellite cell differentiation	0.0153	0.11	1	141	2	18303	0.0071	0.0001	0.5	0.0077	IV_UP_mouse.txt	Ephb1
biological_process	GO:0014859	negative regulation of skeletal muscle cell proliferation	0.0153	0.11	1	141	2	18303	0.0071	0.0001	0.5	0.0077	IV_UP_mouse.txt	Ephb1
biological_process	GO:1902723	negative regulation of skeletal muscle satellite cell proliferation	0.0153	0.11	1	141	2	18303	0.0071	0.0001	0.5	0.0077	IV_UP_mouse.txt	Ephb1
biological_process	GO:2000098	negative regulation of smooth muscle cell-matrix adhesion	0.0153	0.11	1	141	2	18303	0.0071	0.0001	0.5	0.0077	IV_UP_mouse.txt	Apod
biological_process	GO:0051886	negative regulation of timing of anagen	0.0153	0.11	1	141	2	18303	0.0071	0.0001	0.5	0.0077	IV_UP_mouse.txt	Fermt1
biological_process	GO:0006649	phospholipid transfer to membrane	0.0153	0.11	1	141	2	18303	0.0071	0.0001	0.5	0.0077	IV_UP_mouse.txt	P2rx7
biological_process	GO:0070165	positive regulation of adiponectin secretion	0.0153	0.11	1	141	2	18303	0.0071	0.0001	0.5	0.0077	IV_UP_mouse.txt	C1qtnf3
biological_process	GO:1904172	positive regulation of bleb assembly	0.0153	0.11	1	141	2	18303	0.0071	0.0001	0.5	0.0077	IV_UP_mouse.txt	P2rx7
biological_process	GO:1904209	positive regulation of chemokine (C-C motif) ligand 2 secretion	0.0153	0.11	1	141	2	18303	0.0071	0.0001	0.5	0.0077	IV_UP_mouse.txt	Mbp
biological_process	GO:1904685	positive regulation of metalloendopeptidase activity	0.0153	0.11	1	141	2	18303	0.0071	0.0001	0.5	0.0077	IV_UP_mouse.txt	Mbp
biological_process	GO:1900195	positive regulation of oocyte maturation	0.0153	0.11	1	141	2	18303	0.0071	0.0001	0.5	0.0077	IV_UP_mouse.txt	Sirt2
biological_process	GO:1901731	positive regulation of platelet aggregation	0.0153	0.11	1	141	2	18303	0.0071	0.0001	0.5	0.0077	IV_UP_mouse.txt	Dmtn
biological_process	GO:2000777	positive regulation of proteasomal ubiquitin-dependent protein catabolic process involved in cellular response to hypoxia	0.0153	0.11	1	141	2	18303	0.0071	0.0001	0.5	0.0077	IV_UP_mouse.txt	Sirt2
biological_process	GO:2001203	positive regulation of transforming growth factor-beta secretion	0.0153	0.11	1	141	2	18303	0.0071	0.0001	0.5	0.0077	IV_UP_mouse.txt	Fermt1
biological_process	GO:0070560	protein secretion by platelet	0.0153	0.11	1	141	2	18303	0.0071	0.0001	0.5	0.0077	IV_UP_mouse.txt	Dmtn
biological_process	GO:0034036	purine ribonucleoside bisphosphate biosynthetic process	0.0153	0.11	1	141	2	18303	0.0071	0.0001	0.5	0.0077	IV_UP_mouse.txt	Papss2
biological_process	GO:1900154	regulation of bone trabecula formation	0.0153	0.11	1	141	2	18303	0.0071	0.0001	0.5	0.0077	IV_UP_mouse.txt	Chad
biological_process	GO:0051040	regulation of calcium-independent cell-cell adhesion	0.0153	0.11	1	141	2	18303	0.0071	0.0001	0.5	0.0077	IV_UP_mouse.txt	Bmp2
biological_process	GO:1904207	regulation of chemokine (C-C motif) ligand 2 secretion	0.0153	0.11	1	141	2	18303	0.0071	0.0001	0.5	0.0077	IV_UP_mouse.txt	Mbp
biological_process	GO:0033341	regulation of collagen binding	0.0153	0.11	1	141	2	18303	0.0071	0.0001	0.5	0.0077	IV_UP_mouse.txt	Itga2
biological_process	GO:1904026	regulation of collagen fibril organization	0.0153	0.11	1	141	2	18303	0.0071	0.0001	0.5	0.0077	IV_UP_mouse.txt	Chadl
biological_process	GO:2000124	regulation of endocannabinoid signaling pathway	0.0153	0.11	1	141	2	18303	0.0071	0.0001	0.5	0.0077	IV_UP_mouse.txt	Mgll
biological_process	GO:0060587	regulation of lipoprotein lipid oxidation	0.0153	0.11	1	141	2	18303	0.0071	0.0001	0.5	0.0077	IV_UP_mouse.txt	Apod
biological_process	GO:0034442	regulation of lipoprotein oxidation	0.0153	0.11	1	141	2	18303	0.0071	0.0001	0.5	0.0077	IV_UP_mouse.txt	Apod
biological_process	GO:1900220	semaphorin-plexin signaling pathway involved in bone trabecula morphogenesis	0.0153	0.11	1	141	2	18303	0.0071	0.0001	0.5	0.0077	IV_UP_mouse.txt	Sema4d
biological_process	GO:0051610	serotonin uptake	0.0153	0.11	1	141	2	18303	0.0071	0.0001	0.5	0.0077	IV_UP_mouse.txt	Slc18a1
biological_process	GO:0090042	tubulin deacetylation	0.0153	0.11	1	141	2	18303	0.0071	0.0001	0.5	0.0077	IV_UP_mouse.txt	Sirt2
biological_process	GO:0032956	regulation of actin cytoskeleton organization	0.0154	0.111	7	141	336	18303	0.0496	0.0184	0.0208	0.0077	IV_UP_mouse.txt	Arhgap18,Dmtn,Hcls1,Lpar1,Rgcc,Synpo2l,Tmeff2
biological_process	GO:0070482	response to oxygen levels	0.0155	0.111	6	141	260	18303	0.0426	0.0142	0.0231	0.0077	IV_UP_mouse.txt	Bmp2,Cpeb2,Epas1,Rgcc,Ryr1,Sirt2
biological_process	GO:0010646	regulation of cell communication	0.0155	0.111	35	141	3178	18303	0.2482	0.1736	0.011	0.0077	IV_UP_mouse.txt	Ank3,Apod,Arhgap18,Atp6v1c2,Bmp2,C1qtnf3,Chad,Cntn6,Dact1,Dmtn,Dusp9,Ephb1,Erbb3,Fermt1,Frzb,Gpnmb,Gpr17,Hcls1,Itga2,Lims2,Lpar1,Lrp2,Mgll,P2rx7,Ppp1r16b,Prdm16,Rasl11b,Scube2,Sema4d,Sh3rf1,Shisa7,Sox10,Trf,Zbed3,Zfp536
biological_process	GO:0002262	myeloid cell homeostasis	0.0155	0.111	4	141	124	18303	0.0284	0.0068	0.0323	0.0077	IV_UP_mouse.txt	Dmtn,Epas1,Hcls1,Sox6
biological_process	GO:1900181	negative regulation of protein localization to nucleus	0.0157	0.112	2	141	25	18303	0.0142	0.0014	0.08	0.0077	IV_UP_mouse.txt	Apod,Fermt1
biological_process	GO:0007422	peripheral nervous system development	0.0162	0.115	3	141	69	18303	0.0213	0.0038	0.0435	0.0077	IV_UP_mouse.txt	Erbb3,Sirt2,Sox10
biological_process	GO:0030177	positive regulation of Wnt signaling pathway	0.0164	0.116	4	141	126	18303	0.0284	0.0069	0.0317	0.0077	IV_UP_mouse.txt	Atp6v1c2,Bmp2,Dact1,Zbed3
biological_process	GO:0032102	negative regulation of response to external stimulus	0.0166	0.117	7	141	341	18303	0.0496	0.0186	0.0205	0.0077	IV_UP_mouse.txt	Apod,C1qtnf3,Gpr17,Nt5e,Sema3c,Sema4d,Sirt2
biological_process	GO:0023051	regulation of signaling	0.0168	0.117	35	141	3195	18303	0.2482	0.1746	0.011	0.0077	IV_UP_mouse.txt	Apod,Arhgap18,Atp6v1c2,Bmp2,C1qtnf3,Chad,Cntn6,Dact1,Dmtn,Dusp9,Ehd3,Ephb1,Erbb3,Fermt1,Frzb,Gpnmb,Gpr17,Hcls1,Itga2,Lims2,Lpar1,Lrp2,Mgll,P2rx7,Ppp1r16b,Prdm16,Rasl11b,Scube2,Sema4d,Sh3rf1,Shisa7,Sox10,Trf,Zbed3,Zfp536
biological_process	GO:0031333	negative regulation of protein complex assembly	0.0168	0.117	4	141	127	18303	0.0284	0.0069	0.0315	0.0077	IV_UP_mouse.txt	Dact1,Dmtn,Sgk1,Sirt2
biological_process	GO:0048813	dendrite morphogenesis	0.0168	0.117	3	141	70	18303	0.0213	0.0038	0.0429	0.0077	IV_UP_mouse.txt	Dact1,Ephb1,Zfp365
biological_process	GO:0007229	integrin-mediated signaling pathway	0.0168	0.117	3	141	70	18303	0.0213	0.0038	0.0429	0.0077	IV_UP_mouse.txt	Itga2,Itgb5,Plp1
biological_process	GO:0032270	positive regulation of cellular protein metabolic process	0.0169	0.117	19	141	1462	18303	0.1348	0.0799	0.013	0.0077	IV_UP_mouse.txt	Bmp2,C1qtnf3,Cntn1,Dact1,Enpp2,Ephb1,Erbb3,Gpnmb,Hcls1,Itga2,Lpar1,Mbp,P2rx7,Ppp1r16b,Rnf125,Rps6ka5,Sema4d,Sirt2,Trf
biological_process	GO:0006884	cell volume homeostasis	0.017	0.117	2	141	26	18303	0.0142	0.0014	0.0769	0.0077	IV_UP_mouse.txt	P2rx7,Slc12a8
biological_process	GO:0061037	negative regulation of cartilage development	0.017	0.117	2	141	26	18303	0.0142	0.0014	0.0769	0.0077	IV_UP_mouse.txt	Chadl,Frzb
biological_process	GO:2000178	negative regulation of neural precursor cell proliferation	0.017	0.117	2	141	26	18303	0.0142	0.0014	0.0769	0.0077	IV_UP_mouse.txt	Lims2,Sirt2
biological_process	GO:0009887	animal organ morphogenesis	0.0175	0.12	14	141	969	18303	0.0993	0.0529	0.0144	0.0077	IV_UP_mouse.txt	Acan,Bmp2,Col9a1,Crb1,Ephb1,Frzb,Itga2,Lrp2,Mylk,P2rx7,Pcdh15,Ryr1,Scube2,Sema3c
biological_process	GO:0032675	regulation of interleukin-6 production	0.0182	0.124	4	141	130	18303	0.0284	0.0071	0.0308	0.0077	IV_UP_mouse.txt	C1qtnf3,Mbp,P2rx7,Spon2
biological_process	GO:0055076	transition metal ion homeostasis	0.0182	0.124	4	141	130	18303	0.0284	0.0071	0.0308	0.0077	IV_UP_mouse.txt	Cp,Epas1,Lrp2,Trf
biological_process	GO:0071709	membrane assembly	0.0182	0.124	2	141	27	18303	0.0142	0.0015	0.0741	0.0077	IV_UP_mouse.txt	Ank3,Il1rapl1
biological_process	GO:0003148	outflow tract septum morphogenesis	0.0182	0.124	2	141	27	18303	0.0142	0.0015	0.0741	0.0077	IV_UP_mouse.txt	Lrp2,Sema3c
biological_process	GO:0009725	response to hormone	0.0186	0.126	10	141	604	18303	0.0709	0.033	0.0166	0.0077	IV_UP_mouse.txt	Cpeb2,Hcls1,Serpina3c,Serpina3f,Serpina3g,Serpina3i,Serpina3k,Serpina3m,Serpina3n,Sgk1
biological_process	GO:0048667	cell morphogenesis involved in neuron differentiation	0.0186	0.126	8	141	431	18303	0.0567	0.0235	0.0186	0.0077	IV_UP_mouse.txt	Ank3,Dact1,Ephb1,Omg,Pcdh15,Plxnb3,Sema3c,Zfp365
biological_process	GO:0098661	inorganic anion transmembrane transport	0.0188	0.127	3	141	73	18303	0.0213	0.004	0.0411	0.0077	IV_UP_mouse.txt	Slc12a8,Slc1a1,Slc26a2
biological_process	GO:0051493	regulation of cytoskeleton organization	0.019	0.128	9	141	518	18303	0.0638	0.0283	0.0174	0.0077	IV_UP_mouse.txt	Arhgap18,Dmtn,Hcls1,Lpar1,Nav3,Rgcc,Sgk1,Synpo2l,Tmeff2
biological_process	GO:2000027	regulation of animal organ morphogenesis	0.019	0.128	5	141	199	18303	0.0355	0.0109	0.0251	0.0077	IV_UP_mouse.txt	Bmp2,Chad,Dact1,Lims2,Sema3c
biological_process	GO:0035025	positive regulation of Rho protein signal transduction	0.0195	0.131	2	141	28	18303	0.0142	0.0015	0.0714	0.0077	IV_UP_mouse.txt	Gpr17,Lpar1
biological_process	GO:0033198	response to ATP	0.0195	0.131	2	141	28	18303	0.0142	0.0015	0.0714	0.0077	IV_UP_mouse.txt	P2rx7,Ryr1
biological_process	GO:0097435	supramolecular fiber organization	0.0198	0.132	8	141	436	18303	0.0567	0.0238	0.0183	0.0077	IV_UP_mouse.txt	Acan,Dmtn,Hcls1,Itgb5,Myo1b,Pcdh15,Sgk1,Trf
biological_process	GO:0034764	positive regulation of transmembrane transport	0.0198	0.132	5	141	201	18303	0.0355	0.011	0.0249	0.0077	IV_UP_mouse.txt	Ank3,Ehd3,Erbb3,P2rx7,S100a1
biological_process	GO:0031348	negative regulation of defense response	0.0202	0.132	5	141	202	18303	0.0355	0.011	0.0248	0.0077	IV_UP_mouse.txt	Apod,C1qtnf3,Gpr17,Nt5e,Sirt2
biological_process	GO:0060401	cytosolic calcium ion transport	0.0202	0.132	3	141	75	18303	0.0213	0.0041	0.04	0.0077	IV_UP_mouse.txt	Fam155a,P2rx7,Ryr1
biological_process	GO:0003151	outflow tract morphogenesis	0.0202	0.132	3	141	75	18303	0.0213	0.0041	0.04	0.0077	IV_UP_mouse.txt	Lrp2,Ryr1,Sema3c
biological_process	GO:1901888	regulation of cell junction assembly	0.0202	0.132	3	141	75	18303	0.0213	0.0041	0.04	0.0077	IV_UP_mouse.txt	Apod,Dmtn,Enpp2
biological_process	GO:0055067	monovalent inorganic cation homeostasis	0.0206	0.132	4	141	135	18303	0.0284	0.0074	0.0296	0.0077	IV_UP_mouse.txt	Atp6v0a4,Sgk1,Slc12a8,Slc26a2
biological_process	GO:0080134	regulation of response to stress	0.0207	0.132	16	141	1188	18303	0.1135	0.0649	0.0135	0.0077	IV_UP_mouse.txt	Apod,Bmp2,C1qtnf3,Dact1,Dmtn,Ephb1,Gpr17,Itga2,Mgll,Mylk,Nt5e,Omg,Sh3rf1,Sirt2,Trf,Zfp365
biological_process	GO:0051181	cofactor transport	0.0209	0.132	2	141	29	18303	0.0142	0.0016	0.069	0.0077	IV_UP_mouse.txt	Lrp2,P2rx7
biological_process	GO:0062149	detection of stimulus involved in sensory perception of pain	0.0209	0.132	2	141	29	18303	0.0142	0.0016	0.069	0.0077	IV_UP_mouse.txt	Ephb1,Itga2
biological_process	GO:0061036	positive regulation of cartilage development	0.0209	0.132	2	141	29	18303	0.0142	0.0016	0.069	0.0077	IV_UP_mouse.txt	Bmp2,Sox6
biological_process	GO:0045981	positive regulation of nucleotide metabolic process	0.0209	0.132	2	141	29	18303	0.0142	0.0016	0.069	0.0077	IV_UP_mouse.txt	Gpd1,P2rx7
biological_process	GO:0010922	positive regulation of phosphatase activity	0.0209	0.132	2	141	29	18303	0.0142	0.0016	0.069	0.0077	IV_UP_mouse.txt	Bmp2,Itga2
biological_process	GO:1900544	positive regulation of purine nucleotide metabolic process	0.0209	0.132	2	141	29	18303	0.0142	0.0016	0.069	0.0077	IV_UP_mouse.txt	Gpd1,P2rx7
biological_process	GO:0034110	regulation of homotypic cell-cell adhesion	0.0209	0.132	2	141	29	18303	0.0142	0.0016	0.069	0.0077	IV_UP_mouse.txt	Ank3,Dmtn
biological_process	GO:0014032	neural crest cell development	0.0209	0.132	3	141	76	18303	0.0213	0.0042	0.0395	0.0077	IV_UP_mouse.txt	Sema3c,Sema4d,Sox10
biological_process	GO:0045667	regulation of osteoblast differentiation	0.0211	0.132	4	141	136	18303	0.0284	0.0074	0.0294	0.0077	IV_UP_mouse.txt	Bmp2,Scube2,Sema4d,Smoc1
biological_process	GO:0044093	positive regulation of molecular function	0.0216	0.132	18	141	1397	18303	0.1277	0.0763	0.0129	0.0077	IV_UP_mouse.txt	Ank3,Bmp2,Dact1,Dock9,Ehd3,Ephb1,Erbb3,Itga2,Lpar1,Mbp,P2rx7,Rgcc,Rps6ka5,S100a1,Sema4d,Serinc5,Sirt2,Trf
biological_process	GO:0001503	ossification	0.0217	0.132	5	141	206	18303	0.0355	0.0113	0.0243	0.0077	IV_UP_mouse.txt	Atp6v0a4,Bmp2,Ryr1,Sema4d,Slc26a2
biological_process	GO:0016477	cell migration	0.022	0.132	12	141	806	18303	0.0851	0.044	0.0149	0.0077	IV_UP_mouse.txt	Enpp2,Ephb1,Fermt1,Itga2,Lpar1,Plxnb3,Sema3c,Sema4d,Sox10,Spock1,Tmeff2,Tns3
biological_process	GO:0048513	animal organ development	0.0222	0.132	33	141	3032	18303	0.234	0.1657	0.0109	0.0077	IV_UP_mouse.txt	Aatk,Acan,Bmp2,Chad,Cntn1,Col9a1,Crb1,Creb3l2,Dmtn,Epas1,Ephb1,Erbb3,Frzb,Hcls1,Itga2,Ky,Lrp2,Mylk,P2rx7,Papss2,Pcdh15,Prdm16,Ryr1,Scube2,Sema3c,Sema4d,Smoc1,Sox10,Sox6,Tns2,Tns3,Trf,Zfp365
biological_process	GO:0060351	cartilage development involved in endochondral bone morphogenesis	0.0223	0.132	2	141	30	18303	0.0142	0.0016	0.0667	0.0077	IV_UP_mouse.txt	Col9a1,Scube2
biological_process	GO:0032967	positive regulation of collagen biosynthetic process	0.0223	0.132	2	141	30	18303	0.0142	0.0016	0.0667	0.0077	IV_UP_mouse.txt	Itga2,Rgcc
biological_process	GO:0048841	regulation of axon extension involved in axon guidance	0.0223	0.132	2	141	30	18303	0.0142	0.0016	0.0667	0.0077	IV_UP_mouse.txt	Sema3c,Sema4d
biological_process	GO:0043408	regulation of MAPK cascade	0.0225	0.132	11	141	715	18303	0.078	0.0391	0.0154	0.0077	IV_UP_mouse.txt	Bmp2,C1qtnf3,Dact1,Dusp9,Ephb1,Erbb3,Gpnmb,Lpar1,P2rx7,Sh3rf1,Trf
biological_process	GO:0003130	BMP signaling pathway involved in heart induction	0.0229	0.132	1	141	3	18303	0.0071	0.0002	0.3333	0.0077	IV_UP_mouse.txt	Bmp2
biological_process	GO:0061209	cell proliferation involved in mesonephros development	0.0229	0.132	1	141	3	18303	0.0071	0.0002	0.3333	0.0077	IV_UP_mouse.txt	Bmp2
biological_process	GO:0021679	cerebellar molecular layer development	0.0229	0.132	1	141	3	18303	0.0071	0.0002	0.3333	0.0077	IV_UP_mouse.txt	Zfp365
biological_process	GO:0060128	corticotropin hormone secreting cell differentiation	0.0229	0.132	1	141	3	18303	0.0071	0.0002	0.3333	0.0077	IV_UP_mouse.txt	Bmp2
biological_process	GO:0035054	embryonic heart tube anterior/posterior pattern specification	0.0229	0.132	1	141	3	18303	0.0071	0.0002	0.3333	0.0077	IV_UP_mouse.txt	Bmp2
biological_process	GO:0003133	endodermal-mesodermal cell signaling	0.0229	0.132	1	141	3	18303	0.0071	0.0002	0.3333	0.0077	IV_UP_mouse.txt	Bmp2
biological_process	GO:0003134	endodermal-mesodermal cell signaling involved in heart induction	0.0229	0.132	1	141	3	18303	0.0071	0.0002	0.3333	0.0077	IV_UP_mouse.txt	Bmp2
biological_process	GO:0098838	folate transmembrane transport	0.0229	0.132	1	141	3	18303	0.0071	0.0002	0.3333	0.0077	IV_UP_mouse.txt	Lrp2
biological_process	GO:0009397	folic acid-containing compound catabolic process	0.0229	0.132	1	141	3	18303	0.0071	0.0002	0.3333	0.0077	IV_UP_mouse.txt	Aldh1l2
biological_process	GO:0033566	gamma-tubulin complex localization	0.0229	0.132	1	141	3	18303	0.0071	0.0002	0.3333	0.0077	IV_UP_mouse.txt	Zfp365
biological_process	GO:0003129	heart induction	0.0229	0.132	1	141	3	18303	0.0071	0.0002	0.3333	0.0077	IV_UP_mouse.txt	Bmp2
biological_process	GO:0043988	histone H3-S28 phosphorylation	0.0229	0.132	1	141	3	18303	0.0071	0.0002	0.3333	0.0077	IV_UP_mouse.txt	Rps6ka5
biological_process	GO:0072138	mesenchymal cell proliferation involved in ureteric bud development	0.0229	0.132	1	141	3	18303	0.0071	0.0002	0.3333	0.0077	IV_UP_mouse.txt	Bmp2
biological_process	GO:2000405	negative regulation of T cell migration	0.0229	0.132	1	141	3	18303	0.0071	0.0002	0.3333	0.0077	IV_UP_mouse.txt	Apod
biological_process	GO:0048817	negative regulation of hair follicle maturation	0.0229	0.132	1	141	3	18303	0.0071	0.0002	0.3333	0.0077	IV_UP_mouse.txt	Fermt1
biological_process	GO:0010593	negative regulation of lamellipodium assembly	0.0229	0.132	1	141	3	18303	0.0071	0.0002	0.3333	0.0077	IV_UP_mouse.txt	Plxnb3
biological_process	GO:1902309	negative regulation of peptidyl-serine dephosphorylation	0.0229	0.132	1	141	3	18303	0.0071	0.0002	0.3333	0.0077	IV_UP_mouse.txt	Ppp1r16b
biological_process	GO:0032917	polyamine acetylation	0.0229	0.132	1	141	3	18303	0.0071	0.0002	0.3333	0.0077	IV_UP_mouse.txt	Sat1
biological_process	GO:1904219	positive regulation of CDP-diacylglycerol-serine O-phosphatidyltransferase activity	0.0229	0.132	1	141	3	18303	0.0071	0.0002	0.3333	0.0077	IV_UP_mouse.txt	Serinc5
biological_process	GO:1905312	positive regulation of cardiac neural crest cell migration involved in outflow tract morphogenesis	0.0229	0.132	1	141	3	18303	0.0071	0.0002	0.3333	0.0077	IV_UP_mouse.txt	Sema3c
biological_process	GO:1903181	positive regulation of dopamine biosynthetic process	0.0229	0.132	1	141	3	18303	0.0071	0.0002	0.3333	0.0077	IV_UP_mouse.txt	Epas1
biological_process	GO:0003331	positive regulation of extracellular matrix constituent secretion	0.0229	0.132	1	141	3	18303	0.0071	0.0002	0.3333	0.0077	IV_UP_mouse.txt	Rgcc
biological_process	GO:1905294	positive regulation of neural crest cell differentiation	0.0229	0.132	1	141	3	18303	0.0071	0.0002	0.3333	0.0077	IV_UP_mouse.txt	Sema3c
biological_process	GO:1904222	positive regulation of serine C-palmitoyltransferase activity	0.0229	0.132	1	141	3	18303	0.0071	0.0002	0.3333	0.0077	IV_UP_mouse.txt	Serinc5
biological_process	GO:0071673	positive regulation of smooth muscle cell chemotaxis	0.0229	0.132	1	141	3	18303	0.0071	0.0002	0.3333	0.0077	IV_UP_mouse.txt	Lpar1
biological_process	GO:0042560	pteridine-containing compound catabolic process	0.0229	0.132	1	141	3	18303	0.0071	0.0002	0.3333	0.0077	IV_UP_mouse.txt	Aldh1l2
biological_process	GO:0003350	pulmonary myocardium development	0.0229	0.132	1	141	3	18303	0.0071	0.0002	0.3333	0.0077	IV_UP_mouse.txt	Sema3c
biological_process	GO:0009169	purine ribonucleoside monophosphate catabolic process	0.0229	0.132	1	141	3	18303	0.0071	0.0002	0.3333	0.0077	IV_UP_mouse.txt	Nt5e
biological_process	GO:1904217	regulation of CDP-diacylglycerol-serine O-phosphatidyltransferase activity	0.0229	0.132	1	141	3	18303	0.0071	0.0002	0.3333	0.0077	IV_UP_mouse.txt	Serinc5
biological_process	GO:1904170	regulation of bleb assembly	0.0229	0.132	1	141	3	18303	0.0071	0.0002	0.3333	0.0077	IV_UP_mouse.txt	P2rx7
biological_process	GO:1905310	regulation of cardiac neural crest cell migration involved in outflow tract morphogenesis	0.0229	0.132	1	141	3	18303	0.0071	0.0002	0.3333	0.0077	IV_UP_mouse.txt	Sema3c
biological_process	GO:1903179	regulation of dopamine biosynthetic process	0.0229	0.132	1	141	3	18303	0.0071	0.0002	0.3333	0.0077	IV_UP_mouse.txt	Epas1
biological_process	GO:0003330	regulation of extracellular matrix constituent secretion	0.0229	0.132	1	141	3	18303	0.0071	0.0002	0.3333	0.0077	IV_UP_mouse.txt	Rgcc
biological_process	GO:1905292	regulation of neural crest cell differentiation	0.0229	0.132	1	141	3	18303	0.0071	0.0002	0.3333	0.0077	IV_UP_mouse.txt	Sema3c
biological_process	GO:0061771	response to caloric restriction	0.0229	0.132	1	141	3	18303	0.0071	0.0002	0.3333	0.0077	IV_UP_mouse.txt	Sirt2
biological_process	GO:0009158	ribonucleoside monophosphate catabolic process	0.0229	0.132	1	141	3	18303	0.0071	0.0002	0.3333	0.0077	IV_UP_mouse.txt	Nt5e
biological_process	GO:0097343	ripoptosome assembly	0.0229	0.132	1	141	3	18303	0.0071	0.0002	0.3333	0.0077	IV_UP_mouse.txt	Sirt2
biological_process	GO:1901026	ripoptosome assembly involved in necroptotic process	0.0229	0.132	1	141	3	18303	0.0071	0.0002	0.3333	0.0077	IV_UP_mouse.txt	Sirt2
biological_process	GO:0014719	skeletal muscle satellite cell activation	0.0229	0.132	1	141	3	18303	0.0071	0.0002	0.3333	0.0077	IV_UP_mouse.txt	Ephb1
biological_process	GO:0032918	spermidine acetylation	0.0229	0.132	1	141	3	18303	0.0071	0.0002	0.3333	0.0077	IV_UP_mouse.txt	Sat1
biological_process	GO:0000101	sulfur amino acid transport	0.0229	0.132	1	141	3	18303	0.0071	0.0002	0.3333	0.0077	IV_UP_mouse.txt	Slc1a1
biological_process	GO:0015888	thiamine transport	0.0229	0.132	1	141	3	18303	0.0071	0.0002	0.3333	0.0077	IV_UP_mouse.txt	Slc35f3
biological_process	GO:0032872	regulation of stress-activated MAPK cascade	0.023	0.132	5	141	209	18303	0.0355	0.0114	0.0239	0.0077	IV_UP_mouse.txt	Bmp2,Dact1,Ephb1,Sh3rf1,Trf
biological_process	GO:0034103	regulation of tissue remodeling	0.0231	0.133	3	141	79	18303	0.0213	0.0043	0.038	0.0077	IV_UP_mouse.txt	Gpnmb,P2rx7,Trf
biological_process	GO:0042327	positive regulation of phosphorylation	0.0233	0.133	14	141	1006	18303	0.0993	0.055	0.0139	0.0077	IV_UP_mouse.txt	Bmp2,C1qtnf3,Cntn1,Enpp2,Ephb1,Erbb3,Gpd1,Gpnmb,Hcls1,Lpar1,P2rx7,Rps6ka5,Sema4d,Trf
biological_process	GO:0070302	regulation of stress-activated protein kinase signaling cascade	0.0234	0.134	5	141	210	18303	0.0355	0.0115	0.0238	0.0077	IV_UP_mouse.txt	Bmp2,Dact1,Ephb1,Sh3rf1,Trf
biological_process	GO:0010714	positive regulation of collagen metabolic process	0.0237	0.135	2	141	31	18303	0.0142	0.0017	0.0645	0.0077	IV_UP_mouse.txt	Itga2,Rgcc
biological_process	GO:0051180	vitamin transport	0.0237	0.135	2	141	31	18303	0.0142	0.0017	0.0645	0.0077	IV_UP_mouse.txt	Lrp2,Slc35f3
biological_process	GO:0060828	regulation of canonical Wnt signaling pathway	0.0238	0.136	5	141	211	18303	0.0355	0.0115	0.0237	0.0077	IV_UP_mouse.txt	Dact1,Fermt1,Frzb,Sox10,Zbed3
biological_process	GO:0006892	post-Golgi vesicle-mediated transport	0.0239	0.136	3	141	80	18303	0.0213	0.0044	0.0375	0.0077	IV_UP_mouse.txt	Ank3,Ehd3,Myo1b
biological_process	GO:0050728	negative regulation of inflammatory response	0.0242	0.137	4	141	142	18303	0.0284	0.0078	0.0282	0.0077	IV_UP_mouse.txt	Apod,C1qtnf3,Gpr17,Nt5e
biological_process	GO:0016043	cellular component organization	0.0246	0.139	50	141	5051	18303	0.3546	0.276	0.0099	0.0077	IV_UP_mouse.txt	Aatk,Acan,Ank3,Arhgap18,Atp6v0a4,C1qtnf3,Cdh19,Cntn1,Crb1,Dact1,Dmtn,Ehd3,Epas1,Epb41l4b,Ephb1,Fermt1,Hcls1,Il1rapl1,Itga2,Itgb5,Kdm7a,Ky,Lims2,Lpar1,Lrp2,Mbp,Mgll,Mpz,Mylk,Myo1b,Myrf,Omg,P2rx7,Pcdh15,Plp1,Plxnb3,Rps6ka5,Rtp4,Sema3c,Sema4d,Sgk1,Sirt2,Slc12a8,Slc1a1,Smoc1,Sox6,Syne3,Trf,Ugt8a,Zfp365
biological_process	GO:0032271	regulation of protein polymerization	0.0247	0.139	5	141	213	18303	0.0355	0.0116	0.0235	0.0077	IV_UP_mouse.txt	Arhgap18,Dmtn,Hcls1,Nav3,Sgk1
biological_process	GO:0014031	mesenchymal cell development	0.0247	0.139	3	141	81	18303	0.0213	0.0044	0.037	0.0077	IV_UP_mouse.txt	Sema3c,Sema4d,Sox10
biological_process	GO:0010923	negative regulation of phosphatase activity	0.0247	0.139	3	141	81	18303	0.0213	0.0044	0.037	0.0077	IV_UP_mouse.txt	Elfn2,Pcdh11x,Sema4d
biological_process	GO:0001938	positive regulation of endothelial cell proliferation	0.0247	0.139	3	141	81	18303	0.0213	0.0044	0.037	0.0077	IV_UP_mouse.txt	Bmp2,Plxnb3,Ppp1r16b
biological_process	GO:0051494	negative regulation of cytoskeleton organization	0.0248	0.139	4	141	143	18303	0.0284	0.0078	0.028	0.0077	IV_UP_mouse.txt	Dmtn,Nav3,Sgk1,Tmeff2
biological_process	GO:0006935	chemotaxis	0.025	0.14	8	141	456	18303	0.0567	0.0249	0.0175	0.0077	IV_UP_mouse.txt	Ank3,Cmtm5,Enpp2,Ephb1,Lpar1,Plxnb3,Sema3c,Sema4d
biological_process	GO:0097061	dendritic spine organization	0.0251	0.14	2	141	32	18303	0.0142	0.0017	0.0625	0.0077	IV_UP_mouse.txt	Ephb1,Zfp365
biological_process	GO:0023056	positive regulation of signaling	0.0252	0.141	21	141	1737	18303	0.1489	0.0949	0.0121	0.0077	IV_UP_mouse.txt	Atp6v1c2,Bmp2,C1qtnf3,Cntn6,Dact1,Dmtn,Ephb1,Erbb3,Fermt1,Gpnmb,Gpr17,Hcls1,Itga2,Lims2,Lpar1,P2rx7,Scube2,Sema4d,Shisa7,Trf,Zbed3
biological_process	GO:0032642	regulation of chemokine production	0.0255	0.141	3	141	82	18303	0.0213	0.0045	0.0366	0.0077	IV_UP_mouse.txt	Apod,C1qtnf3,Mbp
biological_process	GO:0048864	stem cell development	0.0255	0.141	3	141	82	18303	0.0213	0.0045	0.0366	0.0077	IV_UP_mouse.txt	Sema3c,Sema4d,Sox10
biological_process	GO:0030001	metal ion transport	0.0256	0.141	9	141	546	18303	0.0638	0.0298	0.0165	0.0077	IV_UP_mouse.txt	Cp,Fam155a,Kcnmb4,Lrp2,Myo1b,P2rx7,Ryr1,Slc12a8,Trf
biological_process	GO:0042330	taxis	0.0256	0.141	8	141	458	18303	0.0567	0.025	0.0175	0.0077	IV_UP_mouse.txt	Ank3,Cmtm5,Enpp2,Ephb1,Lpar1,Plxnb3,Sema3c,Sema4d
biological_process	GO:0032755	positive regulation of interleukin-6 production	0.0263	0.144	3	141	83	18303	0.0213	0.0045	0.0361	0.0077	IV_UP_mouse.txt	Mbp,P2rx7,Spon2
biological_process	GO:0051492	regulation of stress fiber assembly	0.0263	0.144	3	141	83	18303	0.0213	0.0045	0.0361	0.0077	IV_UP_mouse.txt	Lpar1,Rgcc,Tmeff2
biological_process	GO:0090092	regulation of transmembrane receptor protein serine/threonine kinase signaling pathway	0.0265	0.144	5	141	217	18303	0.0355	0.0119	0.023	0.0077	IV_UP_mouse.txt	Bmp2,Fermt1,Lrp2,Prdm16,Rasl11b
biological_process	GO:0050919	negative chemotaxis	0.0266	0.144	2	141	33	18303	0.0142	0.0018	0.0606	0.0077	IV_UP_mouse.txt	Sema3c,Sema4d
biological_process	GO:0014065	phosphatidylinositol 3-kinase signaling	0.0266	0.144	2	141	33	18303	0.0142	0.0018	0.0606	0.0077	IV_UP_mouse.txt	Erbb3,Sirt2
biological_process	GO:1903580	positive regulation of ATP metabolic process	0.0266	0.144	2	141	33	18303	0.0142	0.0018	0.0606	0.0077	IV_UP_mouse.txt	Gpd1,P2rx7
biological_process	GO:1901021	positive regulation of calcium ion transmembrane transporter activity	0.0266	0.144	2	141	33	18303	0.0142	0.0018	0.0606	0.0077	IV_UP_mouse.txt	Ehd3,S100a1
biological_process	GO:1900026	positive regulation of substrate adhesion-dependent cell spreading	0.0266	0.144	2	141	33	18303	0.0142	0.0018	0.0606	0.0077	IV_UP_mouse.txt	Dmtn,Enpp2
biological_process	GO:1903053	regulation of extracellular matrix organization	0.0266	0.144	2	141	33	18303	0.0142	0.0018	0.0606	0.0077	IV_UP_mouse.txt	Chadl,Rgcc
biological_process	GO:0010591	regulation of lamellipodium assembly	0.0266	0.144	2	141	33	18303	0.0142	0.0018	0.0606	0.0077	IV_UP_mouse.txt	Dmtn,Plxnb3
biological_process	GO:0090313	regulation of protein targeting to membrane	0.0266	0.144	2	141	33	18303	0.0142	0.0018	0.0606	0.0077	IV_UP_mouse.txt	Ank3,Dmtn
biological_process	GO:0010628	positive regulation of gene expression	0.027	0.146	22	141	1856	18303	0.156	0.1014	0.0119	0.0077	IV_UP_mouse.txt	Ank3,Bmp2,Cntn1,Creb3l2,Epas1,Epb41l4b,Erbb3,Hcls1,Itga2,Kdm7a,Klhl6,Myrf,P2rx7,Plp1,Prdm16,Rgcc,Rps6ka5,Sirt2,Sox10,Sox6,Trf,Zbed3
biological_process	GO:0045785	positive regulation of cell adhesion	0.0276	0.149	7	141	379	18303	0.0496	0.0207	0.0185	0.0077	IV_UP_mouse.txt	Ank3,Dmtn,Enpp2,Epb41l4b,Fermt1,Itga2,Smoc1
biological_process	GO:1901137	carbohydrate derivative biosynthetic process	0.0277	0.149	8	141	465	18303	0.0567	0.0254	0.0172	0.0077	IV_UP_mouse.txt	Acan,Atp6v0a4,B3gnt7,Extl1,Gal3st1,Nt5e,Papss2,Ugt8a
biological_process	GO:0030278	regulation of ossification	0.0279	0.149	5	141	220	18303	0.0355	0.012	0.0227	0.0077	IV_UP_mouse.txt	Bmp2,P2rx7,Scube2,Sema4d,Smoc1
biological_process	GO:0060415	muscle tissue morphogenesis	0.028	0.149	3	141	85	18303	0.0213	0.0046	0.0353	0.0077	IV_UP_mouse.txt	Bmp2,Lrp2,Mylk
biological_process	GO:0014037	Schwann cell differentiation	0.0281	0.149	2	141	34	18303	0.0142	0.0019	0.0588	0.0077	IV_UP_mouse.txt	Erbb3,Sirt2
biological_process	GO:0044091	membrane biogenesis	0.0281	0.149	2	141	34	18303	0.0142	0.0019	0.0588	0.0077	IV_UP_mouse.txt	Ank3,Il1rapl1
biological_process	GO:0006811	ion transport	0.0285	0.149	15	141	1134	18303	0.1064	0.062	0.0132	0.0077	IV_UP_mouse.txt	Atp13a5,Atp6v0a4,Atp6v1c2,Cp,Fam155a,Kcnmb4,Lrp2,Myo1b,P2rx7,Ryr1,Slc12a8,Slc18a1,Slc1a1,Slc26a2,Trf
biological_process	GO:0032970	regulation of actin filament-based process	0.0286	0.149	7	141	382	18303	0.0496	0.0209	0.0183	0.0077	IV_UP_mouse.txt	Arhgap18,Dmtn,Hcls1,Lpar1,Rgcc,Synpo2l,Tmeff2
biological_process	GO:0007166	cell surface receptor signaling pathway	0.0291	0.149	22	141	1870	18303	0.156	0.1022	0.0118	0.0077	IV_UP_mouse.txt	Bmp2,Chad,Cntn1,Cntn6,Dact1,Ephb1,Erbb3,Frzb,Itga2,Itgb5,Klhl6,P2rx7,Plp1,Plxnb3,Rps6ka5,Sema3c,Sema4d,Sirt2,Stat2,Trf,Tspan15,Zbed3
biological_process	GO:0034767	positive regulation of ion transmembrane transport	0.0295	0.149	4	141	151	18303	0.0284	0.0083	0.0265	0.0077	IV_UP_mouse.txt	Ank3,Ehd3,P2rx7,S100a1
biological_process	GO:0060996	dendritic spine development	0.0297	0.149	2	141	35	18303	0.0142	0.0019	0.0571	0.0077	IV_UP_mouse.txt	Ephb1,Zfp365
biological_process	GO:0048821	erythrocyte development	0.0297	0.149	2	141	35	18303	0.0142	0.0019	0.0571	0.0077	IV_UP_mouse.txt	Dmtn,Sox6
biological_process	GO:0055026	negative regulation of cardiac muscle tissue development	0.0297	0.149	2	141	35	18303	0.0142	0.0019	0.0571	0.0077	IV_UP_mouse.txt	Bmp2,Sox6
biological_process	GO:0019228	neuronal action potential	0.0297	0.149	2	141	35	18303	0.0142	0.0019	0.0571	0.0077	IV_UP_mouse.txt	Ank3,Kcnmb4
biological_process	GO:0032101	regulation of response to external stimulus	0.0302	0.149	12	141	845	18303	0.0851	0.0462	0.0142	0.0077	IV_UP_mouse.txt	Apod,C1qtnf3,Dmtn,Gpr17,Itga2,Lpar1,Mgll,Nt5e,Omg,Sema3c,Sema4d,Sirt2
biological_process	GO:0070779	D-aspartate import across plasma membrane	0.0305	0.149	1	141	4	18303	0.0071	0.0002	0.25	0.0077	IV_UP_mouse.txt	Slc1a1
biological_process	GO:0070777	D-aspartate transport	0.0305	0.149	1	141	4	18303	0.0071	0.0002	0.25	0.0077	IV_UP_mouse.txt	Slc1a1
biological_process	GO:0015842	aminergic neurotransmitter loading into synaptic vesicle	0.0305	0.149	1	141	4	18303	0.0071	0.0002	0.25	0.0077	IV_UP_mouse.txt	Slc18a1
biological_process	GO:0032286	central nervous system myelin maintenance	0.0305	0.149	1	141	4	18303	0.0071	0.0002	0.25	0.0077	IV_UP_mouse.txt	Myrf
biological_process	GO:0009597	detection of virus	0.0305	0.149	1	141	4	18303	0.0071	0.0002	0.25	0.0077	IV_UP_mouse.txt	Serinc5
biological_process	GO:0048619	embryonic hindgut morphogenesis	0.0305	0.149	1	141	4	18303	0.0071	0.0002	0.25	0.0077	IV_UP_mouse.txt	Dact1
biological_process	GO:0072537	fibroblast activation	0.0305	0.149	1	141	4	18303	0.0071	0.0002	0.25	0.0077	IV_UP_mouse.txt	Rgcc
biological_process	GO:0019375	galactolipid biosynthetic process	0.0305	0.149	1	141	4	18303	0.0071	0.0002	0.25	0.0077	IV_UP_mouse.txt	Gal3st1
biological_process	GO:0006682	galactosylceramide biosynthetic process	0.0305	0.149	1	141	4	18303	0.0071	0.0002	0.25	0.0077	IV_UP_mouse.txt	Gal3st1
biological_process	GO:0043152	induction of bacterial agglutination	0.0305	0.149	1	141	4	18303	0.0071	0.0002	0.25	0.0077	IV_UP_mouse.txt	Spon2
biological_process	GO:0033212	iron import into cell	0.0305	0.149	1	141	4	18303	0.0071	0.0002	0.25	0.0077	IV_UP_mouse.txt	Lrp2
biological_process	GO:0051546	keratinocyte migration	0.0305	0.149	1	141	4	18303	0.0071	0.0002	0.25	0.0077	IV_UP_mouse.txt	Fermt1
biological_process	GO:0048625	myoblast fate commitment	0.0305	0.149	1	141	4	18303	0.0071	0.0002	0.25	0.0077	IV_UP_mouse.txt	Epas1
biological_process	GO:0032348	negative regulation of aldosterone biosynthetic process	0.0305	0.149	1	141	4	18303	0.0071	0.0002	0.25	0.0077	IV_UP_mouse.txt	Bmp2
biological_process	GO:0032345	negative regulation of aldosterone metabolic process	0.0305	0.149	1	141	4	18303	0.0071	0.0002	0.25	0.0077	IV_UP_mouse.txt	Bmp2
biological_process	GO:0010693	negative regulation of alkaline phosphatase activity	0.0305	0.149	1	141	4	18303	0.0071	0.0002	0.25	0.0077	IV_UP_mouse.txt	Sema4d
biological_process	GO:0060244	negative regulation of cell proliferation involved in contact inhibition	0.0305	0.149	1	141	4	18303	0.0071	0.0002	0.25	0.0077	IV_UP_mouse.txt	Dach1
biological_process	GO:2000048	negative regulation of cell-cell adhesion mediated by cadherin	0.0305	0.149	1	141	4	18303	0.0071	0.0002	0.25	0.0077	IV_UP_mouse.txt	Rgcc
biological_process	GO:2000065	negative regulation of cortisol biosynthetic process	0.0305	0.149	1	141	4	18303	0.0071	0.0002	0.25	0.0077	IV_UP_mouse.txt	Bmp2
biological_process	GO:1903054	negative regulation of extracellular matrix organization	0.0305	0.149	1	141	4	18303	0.0071	0.0002	0.25	0.0077	IV_UP_mouse.txt	Chadl
biological_process	GO:0050748	negative regulation of lipoprotein metabolic process	0.0305	0.149	1	141	4	18303	0.0071	0.0002	0.25	0.0077	IV_UP_mouse.txt	Apod
biological_process	GO:0051612	negative regulation of serotonin uptake	0.0305	0.149	1	141	4	18303	0.0071	0.0002	0.25	0.0077	IV_UP_mouse.txt	Slc18a1
biological_process	GO:0061428	negative regulation of transcription from RNA polymerase II promoter in response to hypoxia	0.0305	0.149	1	141	4	18303	0.0071	0.0002	0.25	0.0077	IV_UP_mouse.txt	Sirt2
biological_process	GO:0045900	negative regulation of translational elongation	0.0305	0.149	1	141	4	18303	0.0071	0.0002	0.25	0.0077	IV_UP_mouse.txt	Cpeb2
biological_process	GO:0034638	phosphatidylcholine catabolic process	0.0305	0.149	1	141	4	18303	0.0071	0.0002	0.25	0.0077	IV_UP_mouse.txt	Enpp2
biological_process	GO:0050717	positive regulation of interleukin-1 alpha secretion	0.0305	0.149	1	141	4	18303	0.0071	0.0002	0.25	0.0077	IV_UP_mouse.txt	P2rx7
biological_process	GO:2000741	positive regulation of mesenchymal stem cell differentiation	0.0305	0.149	1	141	4	18303	0.0071	0.0002	0.25	0.0077	IV_UP_mouse.txt	Sox6
biological_process	GO:0060282	positive regulation of oocyte development	0.0305	0.149	1	141	4	18303	0.0071	0.0002	0.25	0.0077	IV_UP_mouse.txt	Sirt2
biological_process	GO:1905881	positive regulation of oogenesis	0.0305	0.149	1	141	4	18303	0.0071	0.0002	0.25	0.0077	IV_UP_mouse.txt	Sirt2
biological_process	GO:0009128	purine nucleoside monophosphate catabolic process	0.0305	0.149	1	141	4	18303	0.0071	0.0002	0.25	0.0077	IV_UP_mouse.txt	Nt5e
biological_process	GO:1904717	regulation of AMPA glutamate receptor clustering	0.0305	0.149	1	141	4	18303	0.0071	0.0002	0.25	0.0077	IV_UP_mouse.txt	Shisa7
biological_process	GO:0106104	regulation of glutamate receptor clustering	0.0305	0.149	1	141	4	18303	0.0071	0.0002	0.25	0.0077	IV_UP_mouse.txt	Shisa7
biological_process	GO:0070366	regulation of hepatocyte differentiation	0.0305	0.149	1	141	4	18303	0.0071	0.0002	0.25	0.0077	IV_UP_mouse.txt	Frzb
biological_process	GO:1904220	regulation of serine C-palmitoyltransferase activity	0.0305	0.149	1	141	4	18303	0.0071	0.0002	0.25	0.0077	IV_UP_mouse.txt	Serinc5
biological_process	GO:2000097	regulation of smooth muscle cell-matrix adhesion	0.0305	0.149	1	141	4	18303	0.0071	0.0002	0.25	0.0077	IV_UP_mouse.txt	Apod
biological_process	GO:2001201	regulation of transforming growth factor-beta secretion	0.0305	0.149	1	141	4	18303	0.0071	0.0002	0.25	0.0077	IV_UP_mouse.txt	Fermt1
biological_process	GO:0046208	spermine catabolic process	0.0305	0.149	1	141	4	18303	0.0071	0.0002	0.25	0.0077	IV_UP_mouse.txt	Sat1
biological_process	GO:0000103	sulfate assimilation	0.0305	0.149	1	141	4	18303	0.0071	0.0002	0.25	0.0077	IV_UP_mouse.txt	Papss2
biological_process	GO:0060129	thyroid-stimulating hormone-secreting cell differentiation	0.0305	0.149	1	141	4	18303	0.0071	0.0002	0.25	0.0077	IV_UP_mouse.txt	Bmp2
biological_process	GO:0030099	myeloid cell differentiation	0.0308	0.15	5	141	226	18303	0.0355	0.0123	0.0221	0.0077	IV_UP_mouse.txt	Dmtn,Epas1,Hcls1,Sox6,Trf
biological_process	GO:0071320	cellular response to cAMP	0.0313	0.152	2	141	36	18303	0.0142	0.002	0.0556	0.0077	IV_UP_mouse.txt	Dmtn,Gpd1
biological_process	GO:0051154	negative regulation of striated muscle cell differentiation	0.0313	0.152	2	141	36	18303	0.0142	0.002	0.0556	0.0077	IV_UP_mouse.txt	Bmp2,Sox6
biological_process	GO:0006110	regulation of glycolytic process	0.0313	0.152	2	141	36	18303	0.0142	0.002	0.0556	0.0077	IV_UP_mouse.txt	Gpd1,P2rx7
biological_process	GO:0051247	positive regulation of protein metabolic process	0.0314	0.152	19	141	1564	18303	0.1348	0.0855	0.0121	0.0077	IV_UP_mouse.txt	Bmp2,C1qtnf3,Cntn1,Dact1,Enpp2,Ephb1,Erbb3,Gpnmb,Hcls1,Itga2,Lpar1,Mbp,P2rx7,Ppp1r16b,Rnf125,Rps6ka5,Sema4d,Sirt2,Trf
biological_process	GO:0055024	regulation of cardiac muscle tissue development	0.0314	0.152	3	141	89	18303	0.0213	0.0049	0.0337	0.0077	IV_UP_mouse.txt	Bmp2,Erbb3,Sox6
biological_process	GO:0014066	regulation of phosphatidylinositol 3-kinase signaling	0.0314	0.152	3	141	89	18303	0.0213	0.0049	0.0337	0.0077	IV_UP_mouse.txt	Hcls1,Ppp1r16b,Sema4d
biological_process	GO:0032501	multicellular organismal process	0.0315	0.152	70	141	7608	18303	0.4965	0.4157	0.0092	0.0077	IV_UP_mouse.txt	Aatk,Acan,Ank3,Atp6v0a4,Azgp1,Bmp2,Cdh19,Chad,Cldn11,Cntn1,Cntn6,Col9a1,Crb1,Creb3l2,Dach1,Dact1,Dmtn,Enpp2,Epas1,Ephb1,Erbb3,Etl4,Fermt1,Frzb,Gal3st1,Hcls1,Il1rapl1,Itga2,Kcnmb4,Kdm7a,Ky,Lpar1,Lrp2,Mbp,Mgll,Mpz,Mylk,Myrf,Nav3,Omg,P2rx7,Papss2,Pcdh15,Plp1,Plxnb3,Prdm16,Rgcc,Rlbp1,Rtp4,Ryr1,Scube2,Sema3c,Sema4d,Serinc5,Sgk1,Shisa7,Sirt2,Slc26a2,Smoc1,Sox10,Sox6,Spock1,Tnfaip8,Tns2,Tns3,Trf,Ugt8a,Z…
biological_process	GO:0050727	regulation of inflammatory response	0.0326	0.157	6	141	309	18303	0.0426	0.0169	0.0194	0.0077	IV_UP_mouse.txt	Apod,C1qtnf3,Gpr17,Itga2,Mgll,Nt5e
biological_process	GO:0110111	negative regulation of animal organ morphogenesis	0.0329	0.157	2	141	37	18303	0.0142	0.002	0.0541	0.0077	IV_UP_mouse.txt	Chad,Lims2
biological_process	GO:0106027	neuron projection organization	0.0329	0.157	2	141	37	18303	0.0142	0.002	0.0541	0.0077	IV_UP_mouse.txt	Ephb1,Zfp365
biological_process	GO:0030501	positive regulation of bone mineralization	0.0329	0.157	2	141	37	18303	0.0142	0.002	0.0541	0.0077	IV_UP_mouse.txt	Bmp2,P2rx7
biological_process	GO:1903672	positive regulation of sprouting angiogenesis	0.0329	0.157	2	141	37	18303	0.0142	0.002	0.0541	0.0077	IV_UP_mouse.txt	Ppp1r16b,S100a1
biological_process	GO:2000826	regulation of heart morphogenesis	0.0329	0.157	2	141	37	18303	0.0142	0.002	0.0541	0.0077	IV_UP_mouse.txt	Bmp2,Sema3c
biological_process	GO:0010959	regulation of metal ion transport	0.0331	0.157	7	141	394	18303	0.0496	0.0215	0.0178	0.0077	IV_UP_mouse.txt	Ank3,Cntn1,Ehd3,Mylk,P2rx7,S100a1,Sgk1
biological_process	GO:0001818	negative regulation of cytokine production	0.0334	0.158	5	141	231	18303	0.0355	0.0126	0.0216	0.0077	IV_UP_mouse.txt	Apod,C1qtnf3,Gpnmb,Nav3,Rgcc
biological_process	GO:0044089	positive regulation of cellular component biogenesis	0.0336	0.159	8	141	483	18303	0.0567	0.0264	0.0166	0.0077	IV_UP_mouse.txt	Enpp2,Ephb1,Il1rapl1,Lpar1,Nav3,P2rx7,Rgcc,Synpo2l
biological_process	GO:0001934	positive regulation of protein phosphorylation	0.034	0.161	13	141	959	18303	0.0922	0.0524	0.0136	0.0077	IV_UP_mouse.txt	Bmp2,C1qtnf3,Cntn1,Enpp2,Ephb1,Erbb3,Gpnmb,Hcls1,Lpar1,P2rx7,Rps6ka5,Sema4d,Trf
biological_process	GO:0009893	positive regulation of metabolic process	0.034	0.161	34	141	3249	18303	0.2411	0.1775	0.0105	0.0077	IV_UP_mouse.txt	Ank3,Bmp2,C1qtnf3,Cntn1,Creb3l2,Dact1,Enpp2,Epas1,Epb41l4b,Ephb1,Erbb3,Gpd1,Gpnmb,Hcls1,Itga2,Kdm7a,Klhl6,Lpar1,Mbp,Myrf,P2rx7,Plp1,Ppp1r16b,Prdm16,Rgcc,Rnf125,Rps6ka5,S100a1,Sema4d,Sirt2,Sox10,Sox6,Trf,Zbed3
biological_process	GO:0046916	cellular transition metal ion homeostasis	0.0342	0.161	3	141	92	18303	0.0213	0.005	0.0326	0.0077	IV_UP_mouse.txt	Cp,Lrp2,Trf
biological_process	GO:0046503	glycerolipid catabolic process	0.0346	0.163	2	141	38	18303	0.0142	0.0021	0.0526	0.0077	IV_UP_mouse.txt	Enpp2,Mgll
biological_process	GO:0051482	positive regulation of cytosolic calcium ion concentration involved in phospholipase C-activating G protein-coupled signaling pathway	0.0346	0.163	2	141	38	18303	0.0142	0.0021	0.0526	0.0077	IV_UP_mouse.txt	Gpr17,Lpar1
biological_process	GO:2001257	regulation of cation channel activity	0.0347	0.163	4	141	159	18303	0.0284	0.0087	0.0252	0.0077	IV_UP_mouse.txt	Ank3,Ehd3,S100a1,Shisa7
biological_process	GO:0048644	muscle organ morphogenesis	0.0351	0.164	3	141	93	18303	0.0213	0.0051	0.0323	0.0077	IV_UP_mouse.txt	Bmp2,Lrp2,Mylk
biological_process	GO:0002028	regulation of sodium ion transport	0.0351	0.164	3	141	93	18303	0.0213	0.0051	0.0323	0.0077	IV_UP_mouse.txt	Ank3,Cntn1,Sgk1
biological_process	GO:0043254	regulation of protein complex assembly	0.0354	0.165	7	141	400	18303	0.0496	0.0219	0.0175	0.0077	IV_UP_mouse.txt	Arhgap18,Dact1,Dmtn,Hcls1,Nav3,Sgk1,Sirt2
biological_process	GO:0032414	positive regulation of ion transmembrane transporter activity	0.0361	0.165	3	141	94	18303	0.0213	0.0051	0.0319	0.0077	IV_UP_mouse.txt	Ank3,Ehd3,S100a1
biological_process	GO:0110020	regulation of actomyosin structure organization	0.0361	0.165	3	141	94	18303	0.0213	0.0051	0.0319	0.0077	IV_UP_mouse.txt	Lpar1,Rgcc,Tmeff2
biological_process	GO:0017015	regulation of transforming growth factor beta receptor signaling pathway	0.0361	0.165	3	141	94	18303	0.0213	0.0051	0.0319	0.0077	IV_UP_mouse.txt	Fermt1,Prdm16,Rasl11b
biological_process	GO:0051283	negative regulation of sequestering of calcium ion	0.0363	0.165	2	141	39	18303	0.0142	0.0021	0.0513	0.0077	IV_UP_mouse.txt	P2rx7,Ryr1
biological_process	GO:0051209	release of sequestered calcium ion into cytosol	0.0363	0.165	2	141	39	18303	0.0142	0.0021	0.0513	0.0077	IV_UP_mouse.txt	P2rx7,Ryr1
biological_process	GO:0010604	positive regulation of macromolecule metabolic process	0.0363	0.165	32	141	3035	18303	0.227	0.1658	0.0105	0.0077	IV_UP_mouse.txt	Ank3,Bmp2,C1qtnf3,Cntn1,Creb3l2,Dact1,Enpp2,Epas1,Epb41l4b,Ephb1,Erbb3,Gpnmb,Hcls1,Itga2,Kdm7a,Klhl6,Lpar1,Mbp,Myrf,P2rx7,Plp1,Ppp1r16b,Prdm16,Rgcc,Rnf125,Rps6ka5,Sema4d,Sirt2,Sox10,Sox6,Trf,Zbed3
biological_process	GO:0006821	chloride transport	0.0371	0.165	3	141	95	18303	0.0213	0.0052	0.0316	0.0077	IV_UP_mouse.txt	Slc12a8,Slc1a1,Slc26a2
biological_process	GO:0009256	10-formyltetrahydrofolate metabolic process	0.0379	0.165	1	141	5	18303	0.0071	0.0003	0.2	0.0077	IV_UP_mouse.txt	Aldh1l2
biological_process	GO:0006116	NADH oxidation	0.0379	0.165	1	141	5	18303	0.0071	0.0003	0.2	0.0077	IV_UP_mouse.txt	Gpd1
biological_process	GO:0015837	amine transport	0.0379	0.165	1	141	5	18303	0.0071	0.0003	0.2	0.0077	IV_UP_mouse.txt	Slc18a1
biological_process	GO:0060414	aorta smooth muscle tissue morphogenesis	0.0379	0.165	1	141	5	18303	0.0071	0.0003	0.2	0.0077	IV_UP_mouse.txt	Mylk
biological_process	GO:0035630	bone mineralization involved in bone maturation	0.0379	0.165	1	141	5	18303	0.0071	0.0003	0.2	0.0077	IV_UP_mouse.txt	Bmp2
biological_process	GO:0071286	cellular response to magnesium ion	0.0379	0.165	1	141	5	18303	0.0071	0.0003	0.2	0.0077	IV_UP_mouse.txt	Ank3
biological_process	GO:0035865	cellular response to potassium ion	0.0379	0.165	1	141	5	18303	0.0071	0.0003	0.2	0.0077	IV_UP_mouse.txt	Mylk
biological_process	GO:0140059	dendrite arborization	0.0379	0.165	1	141	5	18303	0.0071	0.0003	0.2	0.0077	IV_UP_mouse.txt	Zfp365
biological_process	GO:0060666	dichotomous subdivision of terminal units involved in salivary gland branching	0.0379	0.165	1	141	5	18303	0.0071	0.0003	0.2	0.0077	IV_UP_mouse.txt	Sema3c
biological_process	GO:0015884	folic acid transport	0.0379	0.165	1	141	5	18303	0.0071	0.0003	0.2	0.0077	IV_UP_mouse.txt	Lrp2
biological_process	GO:0021780	glial cell fate specification	0.0379	0.165	1	141	5	18303	0.0071	0.0003	0.2	0.0077	IV_UP_mouse.txt	Sox6
biological_process	GO:0046476	glycosylceramide biosynthetic process	0.0379	0.165	1	141	5	18303	0.0071	0.0003	0.2	0.0077	IV_UP_mouse.txt	Gal3st1
biological_process	GO:0071557	histone H3-K27 demethylation	0.0379	0.165	1	141	5	18303	0.0071	0.0003	0.2	0.0077	IV_UP_mouse.txt	Kdm7a
biological_process	GO:0035633	maintenance of permeability of blood-brain barrier	0.0379	0.165	1	141	5	18303	0.0071	0.0003	0.2	0.0077	IV_UP_mouse.txt	Mbp
biological_process	GO:1900226	negative regulation of NLRP3 inflammasome complex assembly	0.0379	0.165	1	141	5	18303	0.0071	0.0003	0.2	0.0077	IV_UP_mouse.txt	Sirt2
biological_process	GO:0003308	negative regulation of Wnt signaling pathway involved in heart development	0.0379	0.165	1	141	5	18303	0.0071	0.0003	0.2	0.0077	IV_UP_mouse.txt	Bmp2
biological_process	GO:1900425	negative regulation of defense response to bacterium	0.0379	0.165	1	141	5	18303	0.0071	0.0003	0.2	0.0077	IV_UP_mouse.txt	Sirt2
biological_process	GO:0090272	negative regulation of fibroblast growth factor production	0.0379	0.165	1	141	5	18303	0.0071	0.0003	0.2	0.0077	IV_UP_mouse.txt	Rgcc
biological_process	GO:0031947	negative regulation of glucocorticoid biosynthetic process	0.0379	0.165	1	141	5	18303	0.0071	0.0003	0.2	0.0077	IV_UP_mouse.txt	Bmp2
biological_process	GO:0031944	negative regulation of glucocorticoid metabolic process	0.0379	0.165	1	141	5	18303	0.0071	0.0003	0.2	0.0077	IV_UP_mouse.txt	Bmp2
biological_process	GO:2000346	negative regulation of hepatocyte proliferation	0.0379	0.165	1	141	5	18303	0.0071	0.0003	0.2	0.0077	IV_UP_mouse.txt	Lims2
biological_process	GO:1902744	negative regulation of lamellipodium organization	0.0379	0.165	1	141	5	18303	0.0071	0.0003	0.2	0.0077	IV_UP_mouse.txt	Plxnb3
biological_process	GO:0021779	oligodendrocyte cell fate commitment	0.0379	0.165	1	141	5	18303	0.0071	0.0003	0.2	0.0077	IV_UP_mouse.txt	Sox6
biological_process	GO:0021778	oligodendrocyte cell fate specification	0.0379	0.165	1	141	5	18303	0.0071	0.0003	0.2	0.0077	IV_UP_mouse.txt	Sox6
biological_process	GO:0008228	opsonization	0.0379	0.165	1	141	5	18303	0.0071	0.0003	0.2	0.0077	IV_UP_mouse.txt	Spon2
biological_process	GO:0006598	polyamine catabolic process	0.0379	0.165	1	141	5	18303	0.0071	0.0003	0.2	0.0077	IV_UP_mouse.txt	Sat1
biological_process	GO:0010694	positive regulation of alkaline phosphatase activity	0.0379	0.165	1	141	5	18303	0.0071	0.0003	0.2	0.0077	IV_UP_mouse.txt	Itga2
biological_process	GO:1902732	positive regulation of chondrocyte proliferation	0.0379	0.165	1	141	5	18303	0.0071	0.0003	0.2	0.0077	IV_UP_mouse.txt	Scube2
biological_process	GO:0002175	protein localization to paranode region of axon	0.0379	0.165	1	141	5	18303	0.0071	0.0003	0.2	0.0077	IV_UP_mouse.txt	Ugt8a
biological_process	GO:0045113	regulation of integrin biosynthetic process	0.0379	0.165	1	141	5	18303	0.0071	0.0003	0.2	0.0077	IV_UP_mouse.txt	Tmeff2
biological_process	GO:1900825	regulation of membrane depolarization during cardiac muscle cell action potential	0.0379	0.165	1	141	5	18303	0.0071	0.0003	0.2	0.0077	IV_UP_mouse.txt	Ank3
biological_process	GO:1902308	regulation of peptidyl-serine dephosphorylation	0.0379	0.165	1	141	5	18303	0.0071	0.0003	0.2	0.0077	IV_UP_mouse.txt	Ppp1r16b
biological_process	GO:0051611	regulation of serotonin uptake	0.0379	0.165	1	141	5	18303	0.0071	0.0003	0.2	0.0077	IV_UP_mouse.txt	Slc18a1
biological_process	GO:0071671	regulation of smooth muscle cell chemotaxis	0.0379	0.165	1	141	5	18303	0.0071	0.0003	0.2	0.0077	IV_UP_mouse.txt	Lpar1
biological_process	GO:0051884	regulation of timing of anagen	0.0379	0.165	1	141	5	18303	0.0071	0.0003	0.2	0.0077	IV_UP_mouse.txt	Fermt1
biological_process	GO:0035864	response to potassium ion	0.0379	0.165	1	141	5	18303	0.0071	0.0003	0.2	0.0077	IV_UP_mouse.txt	Mylk
biological_process	GO:2000725	regulation of cardiac muscle cell differentiation	0.038	0.165	2	141	40	18303	0.0142	0.0022	0.05	0.0077	IV_UP_mouse.txt	Bmp2,Sox6
biological_process	GO:0042306	regulation of protein import into nucleus	0.038	0.165	2	141	40	18303	0.0142	0.0022	0.05	0.0077	IV_UP_mouse.txt	Apod,Fermt1
biological_process	GO:0045778	positive regulation of ossification	0.0381	0.165	3	141	96	18303	0.0213	0.0052	0.0312	0.0077	IV_UP_mouse.txt	Bmp2,P2rx7,Scube2
biological_process	GO:1903844	regulation of cellular response to transforming growth factor beta stimulus	0.0381	0.165	3	141	96	18303	0.0213	0.0052	0.0312	0.0077	IV_UP_mouse.txt	Fermt1,Prdm16,Rasl11b
biological_process	GO:0001667	ameboidal-type cell migration	0.0382	0.165	4	141	164	18303	0.0284	0.009	0.0244	0.0077	IV_UP_mouse.txt	Fermt1,Sema3c,Sema4d,Sox10
biological_process	GO:0070374	positive regulation of ERK1 and ERK2 cascade	0.0395	0.17	5	141	242	18303	0.0355	0.0132	0.0207	0.0077	IV_UP_mouse.txt	Bmp2,C1qtnf3,Ephb1,Erbb3,Gpnmb
biological_process	GO:0009628	response to abiotic stimulus	0.0396	0.17	13	141	981	18303	0.0922	0.0536	0.0133	0.0077	IV_UP_mouse.txt	Bmp2,Cpeb2,Epas1,Ephb1,Itga2,Lrp2,Mylk,P2rx7,Pcdh15,Rgcc,Ryr1,Sgk1,Sirt2
biological_process	GO:0046513	ceramide biosynthetic process	0.0397	0.17	2	141	41	18303	0.0142	0.0022	0.0488	0.0077	IV_UP_mouse.txt	Gal3st1,P2rx7
biological_process	GO:0050974	detection of mechanical stimulus involved in sensory perception	0.0397	0.17	2	141	41	18303	0.0142	0.0022	0.0488	0.0077	IV_UP_mouse.txt	Itga2,Pcdh15
biological_process	GO:0003197	endocardial cushion development	0.0397	0.17	2	141	41	18303	0.0142	0.0022	0.0488	0.0077	IV_UP_mouse.txt	Bmp2,Erbb3
biological_process	GO:1902667	regulation of axon guidance	0.0397	0.17	2	141	41	18303	0.0142	0.0022	0.0488	0.0077	IV_UP_mouse.txt	Sema3c,Sema4d
biological_process	GO:0032965	regulation of collagen biosynthetic process	0.0397	0.17	2	141	41	18303	0.0142	0.0022	0.0488	0.0077	IV_UP_mouse.txt	Itga2,Rgcc
biological_process	GO:0006643	membrane lipid metabolic process	0.0403	0.172	4	141	167	18303	0.0284	0.0091	0.024	0.0077	IV_UP_mouse.txt	Gal3st1,P2rx7,Serinc5,Ugt8a
biological_process	GO:0008016	regulation of heart contraction	0.0403	0.172	4	141	167	18303	0.0284	0.0091	0.024	0.0077	IV_UP_mouse.txt	Ehd3,Epas1,S100a1,Slc1a1
biological_process	GO:0048863	stem cell differentiation	0.0411	0.175	4	141	168	18303	0.0284	0.0092	0.0238	0.0077	IV_UP_mouse.txt	Frzb,Sema3c,Sema4d,Sox10
biological_process	GO:0001974	blood vessel remodeling	0.0415	0.175	2	141	42	18303	0.0142	0.0023	0.0476	0.0077	IV_UP_mouse.txt	Epas1,Sema3c
biological_process	GO:0032963	collagen metabolic process	0.0415	0.175	2	141	42	18303	0.0142	0.0023	0.0476	0.0077	IV_UP_mouse.txt	P2rx7,Tns2
biological_process	GO:0070169	positive regulation of biomineral tissue development	0.0415	0.175	2	141	42	18303	0.0142	0.0023	0.0476	0.0077	IV_UP_mouse.txt	Bmp2,P2rx7
biological_process	GO:0110151	positive regulation of biomineralization	0.0415	0.175	2	141	42	18303	0.0142	0.0023	0.0476	0.0077	IV_UP_mouse.txt	Bmp2,P2rx7
biological_process	GO:0010799	regulation of peptidyl-threonine phosphorylation	0.0415	0.175	2	141	42	18303	0.0142	0.0023	0.0476	0.0077	IV_UP_mouse.txt	Dmtn,Sirt2
biological_process	GO:1901385	regulation of voltage-gated calcium channel activity	0.0415	0.175	2	141	42	18303	0.0142	0.0023	0.0476	0.0077	IV_UP_mouse.txt	Ehd3,S100a1
biological_process	GO:0051607	defense response to virus	0.0418	0.176	4	141	169	18303	0.0284	0.0092	0.0237	0.0077	IV_UP_mouse.txt	Rtp4,Serinc5,Spon2,Stat2
biological_process	GO:0001558	regulation of cell growth	0.0419	0.176	7	141	415	18303	0.0496	0.0227	0.0169	0.0077	IV_UP_mouse.txt	Aatk,Frzb,Mgll,Omg,Sema3c,Sema4d,Sgk1
biological_process	GO:1900006	positive regulation of dendrite development	0.0421	0.177	3	141	100	18303	0.0213	0.0055	0.03	0.0077	IV_UP_mouse.txt	Il1rapl1,Lpar1,Sgk1
biological_process	GO:0022408	negative regulation of cell-cell adhesion	0.0426	0.179	4	141	170	18303	0.0284	0.0093	0.0235	0.0077	IV_UP_mouse.txt	Bmp2,Gpnmb,Mbp,Rgcc
biological_process	GO:0044255	cellular lipid metabolic process	0.0432	0.18	11	141	794	18303	0.078	0.0434	0.0139	0.0077	IV_UP_mouse.txt	Cyp4v3,Dgkg,Enpp2,Gal3st1,Gpd1,Mgll,P2rx7,Plp1,Serinc5,Sirt2,Ugt8a
biological_process	GO:0019233	sensory perception of pain	0.0432	0.18	3	141	101	18303	0.0213	0.0055	0.0297	0.0077	IV_UP_mouse.txt	Ephb1,Itga2,P2rx7
biological_process	GO:0031111	negative regulation of microtubule polymerization or depolymerization	0.0433	0.18	2	141	43	18303	0.0142	0.0023	0.0465	0.0077	IV_UP_mouse.txt	Nav3,Sgk1
biological_process	GO:0003254	regulation of membrane depolarization	0.0433	0.18	2	141	43	18303	0.0142	0.0023	0.0465	0.0077	IV_UP_mouse.txt	Ank3,P2rx7
biological_process	GO:0046328	regulation of JNK cascade	0.0434	0.18	4	141	171	18303	0.0284	0.0093	0.0234	0.0077	IV_UP_mouse.txt	Dact1,Ephb1,Sh3rf1,Trf
biological_process	GO:0001894	tissue homeostasis	0.0442	0.181	4	141	172	18303	0.0284	0.0094	0.0233	0.0077	IV_UP_mouse.txt	Col9a1,Epas1,P2rx7,Pcdh15
biological_process	GO:0033157	regulation of intracellular protein transport	0.0444	0.181	5	141	250	18303	0.0355	0.0137	0.02	0.0077	IV_UP_mouse.txt	Ank3,Apod,Dmtn,Fermt1,Zbed3
biological_process	GO:0032411	positive regulation of transporter activity	0.0453	0.181	3	141	103	18303	0.0213	0.0056	0.0291	0.0077	IV_UP_mouse.txt	Ank3,Ehd3,S100a1
biological_process	GO:0043467	regulation of generation of precursor metabolites and energy	0.0453	0.181	3	141	103	18303	0.0213	0.0056	0.0291	0.0077	IV_UP_mouse.txt	Gpd1,P2rx7,Prdm16
biological_process	GO:0050427	3'-phosphoadenosine 5'-phosphosulfate metabolic process	0.0453	0.181	1	141	6	18303	0.0071	0.0003	0.1667	0.0077	IV_UP_mouse.txt	Papss2
biological_process	GO:0042940	D-amino acid transport	0.0453	0.181	1	141	6	18303	0.0071	0.0003	0.1667	0.0077	IV_UP_mouse.txt	Slc1a1
biological_process	GO:0071476	cellular hypotonic response	0.0453	0.181	1	141	6	18303	0.0071	0.0003	0.1667	0.0077	IV_UP_mouse.txt	Mylk
biological_process	GO:0071313	cellular response to caffeine	0.0453	0.181	1	141	6	18303	0.0071	0.0003	0.1667	0.0077	IV_UP_mouse.txt	Ryr1
biological_process	GO:0019695	choline metabolic process	0.0453	0.181	1	141	6	18303	0.0071	0.0003	0.1667	0.0077	IV_UP_mouse.txt	Enpp6
biological_process	GO:0010626	negative regulation of Schwann cell proliferation	0.0453	0.181	1	141	6	18303	0.0071	0.0003	0.1667	0.0077	IV_UP_mouse.txt	Sox10
biological_process	GO:2000402	negative regulation of lymphocyte migration	0.0453	0.181	1	141	6	18303	0.0071	0.0003	0.1667	0.0077	IV_UP_mouse.txt	Apod
biological_process	GO:0051581	negative regulation of neurotransmitter uptake	0.0453	0.181	1	141	6	18303	0.0071	0.0003	0.1667	0.0077	IV_UP_mouse.txt	Slc18a1
biological_process	GO:0090315	negative regulation of protein targeting to membrane	0.0453	0.181	1	141	6	18303	0.0071	0.0003	0.1667	0.0077	IV_UP_mouse.txt	Dmtn
biological_process	GO:0090032	negative regulation of steroid hormone biosynthetic process	0.0453	0.181	1	141	6	18303	0.0071	0.0003	0.1667	0.0077	IV_UP_mouse.txt	Bmp2
biological_process	GO:0009125	nucleoside monophosphate catabolic process	0.0453	0.181	1	141	6	18303	0.0071	0.0003	0.1667	0.0077	IV_UP_mouse.txt	Nt5e
biological_process	GO:0021631	optic nerve morphogenesis	0.0453	0.181	1	141	6	18303	0.0071	0.0003	0.1667	0.0077	IV_UP_mouse.txt	Ephb1
biological_process	GO:0030913	paranodal junction assembly	0.0453	0.181	1	141	6	18303	0.0071	0.0003	0.1667	0.0077	IV_UP_mouse.txt	Ugt8a
biological_process	GO:0051987	positive regulation of attachment of spindle microtubules to kinetochore	0.0453	0.181	1	141	6	18303	0.0071	0.0003	0.1667	0.0077	IV_UP_mouse.txt	Sirt2
biological_process	GO:0032730	positive regulation of interleukin-1 alpha production	0.0453	0.181	1	141	6	18303	0.0071	0.0003	0.1667	0.0077	IV_UP_mouse.txt	P2rx7
biological_process	GO:2000394	positive regulation of lamellipodium morphogenesis	0.0453	0.181	1	141	6	18303	0.0071	0.0003	0.1667	0.0077	IV_UP_mouse.txt	Enpp2
biological_process	GO:0010572	positive regulation of platelet activation	0.0453	0.181	1	141	6	18303	0.0071	0.0003	0.1667	0.0077	IV_UP_mouse.txt	Dmtn
biological_process	GO:0034035	purine ribonucleoside bisphosphate metabolic process	0.0453	0.181	1	141	6	18303	0.0071	0.0003	0.1667	0.0077	IV_UP_mouse.txt	Papss2
biological_process	GO:0070163	regulation of adiponectin secretion	0.0453	0.181	1	141	6	18303	0.0071	0.0003	0.1667	0.0077	IV_UP_mouse.txt	C1qtnf3
biological_process	GO:2000064	regulation of cortisol biosynthetic process	0.0453	0.181	1	141	6	18303	0.0071	0.0003	0.1667	0.0077	IV_UP_mouse.txt	Bmp2
biological_process	GO:0050705	regulation of interleukin-1 alpha secretion	0.0453	0.181	1	141	6	18303	0.0071	0.0003	0.1667	0.0077	IV_UP_mouse.txt	P2rx7
biological_process	GO:0098902	regulation of membrane depolarization during action potential	0.0453	0.181	1	141	6	18303	0.0071	0.0003	0.1667	0.0077	IV_UP_mouse.txt	Ank3
biological_process	GO:1904683	regulation of metalloendopeptidase activity	0.0453	0.181	1	141	6	18303	0.0071	0.0003	0.1667	0.0077	IV_UP_mouse.txt	Mbp
biological_process	GO:0014808	release of sequestered calcium ion into cytosol by sarcoplasmic reticulum	0.0453	0.181	1	141	6	18303	0.0071	0.0003	0.1667	0.0077	IV_UP_mouse.txt	Ryr1
biological_process	GO:0060537	muscle tissue development	0.0454	0.181	6	141	335	18303	0.0426	0.0183	0.0179	0.0077	IV_UP_mouse.txt	Bmp2,Lrp2,Mylk,Ryr1,Sema3c,Sox6
biological_process	GO:0071840	cellular component organization or biogenesis	0.0456	0.181	50	141	5238	18303	0.3546	0.2862	0.0095	0.0077	IV_UP_mouse.txt	Aatk,Acan,Ank3,Arhgap18,Atp6v0a4,C1qtnf3,Cdh19,Cntn1,Crb1,Dact1,Dmtn,Ehd3,Epas1,Epb41l4b,Ephb1,Fermt1,Hcls1,Il1rapl1,Itga2,Itgb5,Kdm7a,Ky,Lims2,Lpar1,Lrp2,Mbp,Mgll,Mpz,Mylk,Myo1b,Myrf,Omg,P2rx7,Pcdh15,Plp1,Plxnb3,Rps6ka5,Rtp4,Sema3c,Sema4d,Sgk1,Sirt2,Slc12a8,Slc1a1,Smoc1,Sox6,Syne3,Trf,Ugt8a,Zfp365
biological_process	GO:0043410	positive regulation of MAPK cascade	0.0456	0.181	8	141	514	18303	0.0567	0.0281	0.0156	0.0077	IV_UP_mouse.txt	Bmp2,C1qtnf3,Ephb1,Erbb3,Gpnmb,Lpar1,P2rx7,Trf
biological_process	GO:0048872	homeostasis of number of cells	0.0463	0.183	5	141	253	18303	0.0355	0.0138	0.0198	0.0077	IV_UP_mouse.txt	Dmtn,Epas1,Hcls1,P2rx7,Sox6
biological_process	GO:0051173	positive regulation of nitrogen compound metabolic process	0.0464	0.183	30	141	2867	18303	0.2128	0.1566	0.0105	0.0077	IV_UP_mouse.txt	Bmp2,C1qtnf3,Cntn1,Creb3l2,Dact1,Enpp2,Epas1,Ephb1,Erbb3,Gpd1,Gpnmb,Hcls1,Itga2,Kdm7a,Klhl6,Lpar1,Mbp,Myrf,P2rx7,Ppp1r16b,Prdm16,Rgcc,Rnf125,Rps6ka5,Sema4d,Sirt2,Sox10,Sox6,Trf,Zbed3
biological_process	GO:0030004	cellular monovalent inorganic cation homeostasis	0.0464	0.183	3	141	104	18303	0.0213	0.0057	0.0288	0.0077	IV_UP_mouse.txt	Atp6v0a4,Sgk1,Slc26a2
biological_process	GO:1903828	negative regulation of cellular protein localization	0.0464	0.183	3	141	104	18303	0.0213	0.0057	0.0288	0.0077	IV_UP_mouse.txt	Apod,Dmtn,Fermt1
biological_process	GO:0010976	positive regulation of neuron projection development	0.0464	0.183	6	141	337	18303	0.0426	0.0184	0.0178	0.0077	IV_UP_mouse.txt	Cntn1,Il1rapl1,Lpar1,Plxnb3,Sema4d,Sgk1
biological_process	GO:0010718	positive regulation of epithelial to mesenchymal transition	0.047	0.185	2	141	45	18303	0.0142	0.0025	0.0444	0.0077	IV_UP_mouse.txt	Bmp2,Rgcc
biological_process	GO:0090329	regulation of DNA-dependent DNA replication	0.047	0.185	2	141	45	18303	0.0142	0.0025	0.0444	0.0077	IV_UP_mouse.txt	Dach1,Zfp365
biological_process	GO:1904589	regulation of protein import	0.047	0.185	2	141	45	18303	0.0142	0.0025	0.0444	0.0077	IV_UP_mouse.txt	Apod,Fermt1
biological_process	GO:0098656	anion transmembrane transport	0.0473	0.186	4	141	176	18303	0.0284	0.0096	0.0227	0.0077	IV_UP_mouse.txt	Lrp2,Slc12a8,Slc1a1,Slc26a2
biological_process	GO:0090101	negative regulation of transmembrane receptor protein serine/threonine kinase signaling pathway	0.0475	0.186	3	141	105	18303	0.0213	0.0057	0.0286	0.0077	IV_UP_mouse.txt	Lrp2,Prdm16,Rasl11b
biological_process	GO:0043470	regulation of carbohydrate catabolic process	0.0489	0.191	2	141	46	18303	0.0142	0.0025	0.0435	0.0077	IV_UP_mouse.txt	Gpd1,P2rx7
biological_process	GO:0010712	regulation of collagen metabolic process	0.0489	0.191	2	141	46	18303	0.0142	0.0025	0.0435	0.0077	IV_UP_mouse.txt	Itga2,Rgcc
biological_process	GO:1902905	positive regulation of supramolecular fiber organization	0.049	0.191	4	141	178	18303	0.0284	0.0097	0.0225	0.0077	IV_UP_mouse.txt	Lpar1,Nav3,Rgcc,Synpo2l
biological_process	GO:0048814	regulation of dendrite morphogenesis	0.0498	0.193	3	141	107	18303	0.0213	0.0058	0.028	0.0077	IV_UP_mouse.txt	Il1rapl1,Sema4d,Sgk1
biological_process	GO:0050773	regulation of dendrite development	0.0498	0.193	4	141	179	18303	0.0284	0.0098	0.0223	0.0077	IV_UP_mouse.txt	Il1rapl1,Lpar1,Sema4d,Sgk1
biological_process	GO:1901700	response to oxygen-containing compound	0.0498	0.193	17	141	1435	18303	0.1206	0.0784	0.0118	0.0077	IV_UP_mouse.txt	Apod,Cpeb2,Dmtn,Gpd1,Lpar1,P2rx7,Ryr1,Serpina3c,Serpina3f,Serpina3g,Serpina3i,Serpina3k,Serpina3m,Serpina3n,Sgk1,Sirt2,Spon2
biological_process	GO:0045666	positive regulation of neuron differentiation	0.05	0.193	7	141	432	18303	0.0496	0.0236	0.0162	0.0077	IV_UP_mouse.txt	Bmp2,Cntn1,Il1rapl1,Lpar1,Plxnb3,Sema4d,Sgk1
biological_process	GO:1901135	carbohydrate derivative metabolic process	0.0504	0.193	11	141	815	18303	0.078	0.0445	0.0135	0.0077	IV_UP_mouse.txt	Acan,Atp6v0a4,B3gnt7,Bmp2,Extl1,Gal3st1,Gpd1,Man2a2,Nt5e,Papss2,Ugt8a
biological_process	GO:0007159	leukocyte cell-cell adhesion	0.0508	0.193	2	141	47	18303	0.0142	0.0026	0.0426	0.0077	IV_UP_mouse.txt	Nt5e,Sema4d
biological_process	GO:0050922	negative regulation of chemotaxis	0.0508	0.193	2	141	47	18303	0.0142	0.0026	0.0426	0.0077	IV_UP_mouse.txt	Sema3c,Sema4d
biological_process	GO:0051402	neuron apoptotic process	0.0508	0.193	2	141	47	18303	0.0142	0.0026	0.0426	0.0077	IV_UP_mouse.txt	Aatk,Erbb3
biological_process	GO:0032330	regulation of chondrocyte differentiation	0.0508	0.193	2	141	47	18303	0.0142	0.0026	0.0426	0.0077	IV_UP_mouse.txt	Chadl,Sox6
biological_process	GO:0030308	negative regulation of cell growth	0.0515	0.193	4	141	181	18303	0.0284	0.0099	0.0221	0.0077	IV_UP_mouse.txt	Aatk,Frzb,Sema3c,Sema4d
biological_process	GO:0040011	locomotion	0.0518	0.193	14	141	1125	18303	0.0993	0.0615	0.0124	0.0077	IV_UP_mouse.txt	Ank3,Cmtm5,Enpp2,Ephb1,Fermt1,Itga2,Lpar1,Plxnb3,Sema3c,Sema4d,Sox10,Spock1,Tmeff2,Tns3
biological_process	GO:0048870	cell motility	0.0523	0.193	12	141	921	18303	0.0851	0.0503	0.013	0.0077	IV_UP_mouse.txt	Enpp2,Ephb1,Fermt1,Itga2,Lpar1,Plxnb3,Sema3c,Sema4d,Sox10,Spock1,Tmeff2,Tns3
biological_process	GO:0051674	localization of cell	0.0523	0.193	12	141	921	18303	0.0851	0.0503	0.013	0.0077	IV_UP_mouse.txt	Enpp2,Ephb1,Fermt1,Itga2,Lpar1,Plxnb3,Sema3c,Sema4d,Sox10,Spock1,Tmeff2,Tns3
biological_process	GO:0070887	cellular response to chemical stimulus	0.0524	0.193	27	141	2554	18303	0.1915	0.1395	0.0106	0.0077	IV_UP_mouse.txt	Ank3,Bmp2,Chad,Cpeb2,Creb3l2,Dmtn,Enpp2,Epas1,Ephb1,Gpd1,Hcls1,Itgb5,Lpar1,Mylk,P2rx7,Plxnb3,Rgcc,Rnf125,Rps6ka5,Ryr1,Sgk1,Sirt2,Sox6,Spon2,Stat2,Trf,Trim2
biological_process	GO:0000122	negative regulation of transcription by RNA polymerase II	0.0526	0.193	11	141	821	18303	0.078	0.0449	0.0134	0.0077	IV_UP_mouse.txt	Bmp2,Dach1,Dact1,Epas1,Hcls1,Prdm16,S100a1,Sema4d,Sirt2,Sox6,Zfp536
biological_process	GO:0098712	L-glutamate import across plasma membrane	0.0527	0.193	1	141	7	18303	0.0071	0.0004	0.1429	0.0077	IV_UP_mouse.txt	Slc1a1
biological_process	GO:0071415	cellular response to purine-containing compound	0.0527	0.193	1	141	7	18303	0.0071	0.0004	0.1429	0.0077	IV_UP_mouse.txt	Ryr1
biological_process	GO:0035356	cellular triglyceride homeostasis	0.0527	0.193	1	141	7	18303	0.0071	0.0004	0.1429	0.0077	IV_UP_mouse.txt	C1qtnf3
biological_process	GO:0051182	coenzyme transport	0.0527	0.193	1	141	7	18303	0.0071	0.0004	0.1429	0.0077	IV_UP_mouse.txt	P2rx7
biological_process	GO:0060029	convergent extension involved in organogenesis	0.0527	0.193	1	141	7	18303	0.0071	0.0004	0.1429	0.0077	IV_UP_mouse.txt	Frzb
biological_process	GO:0006681	galactosylceramide metabolic process	0.0527	0.193	1	141	7	18303	0.0071	0.0004	0.1429	0.0077	IV_UP_mouse.txt	Gal3st1
biological_process	GO:0002467	germinal center formation	0.0527	0.193	1	141	7	18303	0.0071	0.0004	0.1429	0.0077	IV_UP_mouse.txt	Klhl6
biological_process	GO:0032808	lacrimal gland development	0.0527	0.193	1	141	7	18303	0.0071	0.0004	0.1429	0.0077	IV_UP_mouse.txt	Sox10
biological_process	GO:0045794	negative regulation of cell volume	0.0527	0.193	1	141	7	18303	0.0071	0.0004	0.1429	0.0077	IV_UP_mouse.txt	P2rx7
biological_process	GO:2000766	negative regulation of cytoplasmic translation	0.0527	0.193	1	141	7	18303	0.0071	0.0004	0.1429	0.0077	IV_UP_mouse.txt	Cpeb2
biological_process	GO:0051799	negative regulation of hair follicle development	0.0527	0.193	1	141	7	18303	0.0071	0.0004	0.1429	0.0077	IV_UP_mouse.txt	Fermt1
biological_process	GO:0048387	negative regulation of retinoic acid receptor signaling pathway	0.0527	0.193	1	141	7	18303	0.0071	0.0004	0.1429	0.0077	IV_UP_mouse.txt	Zfp536
biological_process	GO:0034983	peptidyl-lysine deacetylation	0.0527	0.193	1	141	7	18303	0.0071	0.0004	0.1429	0.0077	IV_UP_mouse.txt	Sirt2
biological_process	GO:0002576	platelet degranulation	0.0527	0.193	1	141	7	18303	0.0071	0.0004	0.1429	0.0077	IV_UP_mouse.txt	Dmtn
biological_process	GO:1903589	positive regulation of blood vessel endothelial cell proliferation involved in sprouting angiogenesis	0.0527	0.193	1	141	7	18303	0.0071	0.0004	0.1429	0.0077	IV_UP_mouse.txt	Ppp1r16b
biological_process	GO:0090336	positive regulation of brown fat cell differentiation	0.0527	0.193	1	141	7	18303	0.0071	0.0004	0.1429	0.0077	IV_UP_mouse.txt	Prdm16
biological_process	GO:0045915	positive regulation of catecholamine metabolic process	0.0527	0.193	1	141	7	18303	0.0071	0.0004	0.1429	0.0077	IV_UP_mouse.txt	Epas1
biological_process	GO:0045964	positive regulation of dopamine metabolic process	0.0527	0.193	1	141	7	18303	0.0071	0.0004	0.1429	0.0077	IV_UP_mouse.txt	Epas1
biological_process	GO:0014054	positive regulation of gamma-aminobutyric acid secretion	0.0527	0.193	1	141	7	18303	0.0071	0.0004	0.1429	0.0077	IV_UP_mouse.txt	P2rx7
biological_process	GO:1905050	positive regulation of metallopeptidase activity	0.0527	0.193	1	141	7	18303	0.0071	0.0004	0.1429	0.0077	IV_UP_mouse.txt	Mbp
biological_process	GO:0061156	pulmonary artery morphogenesis	0.0527	0.193	1	141	7	18303	0.0071	0.0004	0.1429	0.0077	IV_UP_mouse.txt	Lrp2
biological_process	GO:0035590	purinergic nucleotide receptor signaling pathway	0.0527	0.193	1	141	7	18303	0.0071	0.0004	0.1429	0.0077	IV_UP_mouse.txt	P2rx7
biological_process	GO:0010624	regulation of Schwann cell proliferation	0.0527	0.193	1	141	7	18303	0.0071	0.0004	0.1429	0.0077	IV_UP_mouse.txt	Sox10
biological_process	GO:0003307	regulation of Wnt signaling pathway involved in heart development	0.0527	0.193	1	141	7	18303	0.0071	0.0004	0.1429	0.0077	IV_UP_mouse.txt	Bmp2
biological_process	GO:0032347	regulation of aldosterone biosynthetic process	0.0527	0.193	1	141	7	18303	0.0071	0.0004	0.1429	0.0077	IV_UP_mouse.txt	Bmp2
biological_process	GO:0010649	regulation of cell communication by electrical coupling	0.0527	0.193	1	141	7	18303	0.0071	0.0004	0.1429	0.0077	IV_UP_mouse.txt	Ank3
biological_process	GO:2000739	regulation of mesenchymal stem cell differentiation	0.0527	0.193	1	141	7	18303	0.0071	0.0004	0.1429	0.0077	IV_UP_mouse.txt	Sox6
biological_process	GO:1903514	release of sequestered calcium ion into cytosol by endoplasmic reticulum	0.0527	0.193	1	141	7	18303	0.0071	0.0004	0.1429	0.0077	IV_UP_mouse.txt	Ryr1
biological_process	GO:0021545	cranial nerve development	0.0528	0.193	2	141	48	18303	0.0142	0.0026	0.0417	0.0077	IV_UP_mouse.txt	Ephb1,Erbb3
biological_process	GO:0001580	detection of chemical stimulus involved in sensory perception of bitter taste	0.0528	0.193	2	141	48	18303	0.0142	0.0026	0.0417	0.0077	IV_UP_mouse.txt	Azgp1,Rtp4
biological_process	GO:0051954	positive regulation of amine transport	0.0528	0.193	2	141	48	18303	0.0142	0.0026	0.0417	0.0077	IV_UP_mouse.txt	P2rx7,Slc18a1
biological_process	GO:0045124	regulation of bone resorption	0.0528	0.193	2	141	48	18303	0.0142	0.0026	0.0417	0.0077	IV_UP_mouse.txt	P2rx7,Trf
biological_process	GO:1900024	regulation of substrate adhesion-dependent cell spreading	0.0528	0.193	2	141	48	18303	0.0142	0.0026	0.0417	0.0077	IV_UP_mouse.txt	Dmtn,Enpp2
biological_process	GO:0046467	membrane lipid biosynthetic process	0.0533	0.194	3	141	110	18303	0.0213	0.006	0.0273	0.0077	IV_UP_mouse.txt	Gal3st1,P2rx7,Ugt8a
biological_process	GO:0048640	negative regulation of developmental growth	0.0533	0.194	3	141	110	18303	0.0213	0.006	0.0273	0.0077	IV_UP_mouse.txt	Aatk,Sema3c,Sema4d
biological_process	GO:0009890	negative regulation of biosynthetic process	0.054	0.196	17	141	1450	18303	0.1206	0.0792	0.0117	0.0077	IV_UP_mouse.txt	Bmp2,C1qtnf3,Cpeb2,Dach1,Dact1,Epas1,Hcls1,Prdm16,Rps6ka5,S100a1,Sema4d,Sirt2,Sox10,Sox6,Tmeff2,Zfp488,Zfp536
biological_process	GO:0071560	cellular response to transforming growth factor beta stimulus	0.0544	0.197	3	141	111	18303	0.0213	0.0061	0.027	0.0077	IV_UP_mouse.txt	Bmp2,Itgb5,Sox6
biological_process	GO:0048708	astrocyte differentiation	0.0548	0.197	2	141	49	18303	0.0142	0.0027	0.0408	0.0077	IV_UP_mouse.txt	Plp1,Sox6
biological_process	GO:0035272	exocrine system development	0.0548	0.197	2	141	49	18303	0.0142	0.0027	0.0408	0.0077	IV_UP_mouse.txt	Sema3c,Sox10
biological_process	GO:0051148	negative regulation of muscle cell differentiation	0.0548	0.197	2	141	49	18303	0.0142	0.0027	0.0408	0.0077	IV_UP_mouse.txt	Bmp2,Sox6
biological_process	GO:0001954	positive regulation of cell-matrix adhesion	0.0548	0.197	2	141	49	18303	0.0142	0.0027	0.0408	0.0077	IV_UP_mouse.txt	Enpp2,Fermt1
biological_process	GO:0050775	positive regulation of dendrite morphogenesis	0.0548	0.197	2	141	49	18303	0.0142	0.0027	0.0408	0.0077	IV_UP_mouse.txt	Il1rapl1,Sgk1
biological_process	GO:0051496	positive regulation of stress fiber assembly	0.0548	0.197	2	141	49	18303	0.0142	0.0027	0.0408	0.0077	IV_UP_mouse.txt	Lpar1,Rgcc
biological_process	GO:0031113	regulation of microtubule polymerization	0.0548	0.197	2	141	49	18303	0.0142	0.0027	0.0408	0.0077	IV_UP_mouse.txt	Nav3,Sgk1
biological_process	GO:0046486	glycerolipid metabolic process	0.0551	0.198	5	141	266	18303	0.0355	0.0145	0.0188	0.0077	IV_UP_mouse.txt	Dgkg,Enpp2,Gpd1,Mgll,Serinc5
biological_process	GO:0098660	inorganic ion transmembrane transport	0.0552	0.198	7	141	442	18303	0.0496	0.0241	0.0158	0.0077	IV_UP_mouse.txt	Atp6v0a4,Fam155a,P2rx7,Ryr1,Slc12a8,Slc1a1,Slc26a2
biological_process	GO:0007204	positive regulation of cytosolic calcium ion concentration	0.0559	0.2	5	141	267	18303	0.0355	0.0146	0.0187	0.0077	IV_UP_mouse.txt	Fam155a,Gpr17,Lpar1,P2rx7,Ryr1
biological_process	GO:0060326	cell chemotaxis	0.0559	0.2	4	141	186	18303	0.0284	0.0102	0.0215	0.0077	IV_UP_mouse.txt	Enpp2,Ephb1,Lpar1,Plxnb3
biological_process	GO:0071241	cellular response to inorganic substance	0.0568	0.203	4	141	187	18303	0.0284	0.0102	0.0214	0.0077	IV_UP_mouse.txt	Ank3,Dmtn,Mylk,Trf
biological_process	GO:0014014	negative regulation of gliogenesis	0.0568	0.203	2	141	50	18303	0.0142	0.0027	0.04	0.0077	IV_UP_mouse.txt	Sirt2,Sox10
biological_process	GO:0043618	regulation of transcription from RNA polymerase II promoter in response to stress	0.0568	0.203	2	141	50	18303	0.0142	0.0027	0.04	0.0077	IV_UP_mouse.txt	Epas1,Sirt2
biological_process	GO:0045892	negative regulation of transcription, DNA-templated	0.0569	0.203	14	141	1141	18303	0.0993	0.0623	0.0123	0.0077	IV_UP_mouse.txt	Bmp2,Dach1,Dact1,Epas1,Hcls1,Prdm16,Rps6ka5,S100a1,Sema4d,Sirt2,Sox10,Sox6,Zfp488,Zfp536
biological_process	GO:0060249	anatomical structure homeostasis	0.0573	0.204	5	141	269	18303	0.0355	0.0147	0.0186	0.0077	IV_UP_mouse.txt	Col9a1,Epas1,P2rx7,Pcdh15,Zfp365
biological_process	GO:0046434	organophosphate catabolic process	0.0581	0.206	3	141	114	18303	0.0213	0.0062	0.0263	0.0077	IV_UP_mouse.txt	Enpp2,Gpd1,Nt5e
biological_process	GO:0051153	regulation of striated muscle cell differentiation	0.0581	0.206	3	141	114	18303	0.0213	0.0062	0.0263	0.0077	IV_UP_mouse.txt	Bmp2,Rbm24,Sox6
biological_process	GO:0071559	response to transforming growth factor beta	0.0581	0.206	3	141	114	18303	0.0213	0.0062	0.0263	0.0077	IV_UP_mouse.txt	Bmp2,Itgb5,Sox6
biological_process	GO:0001817	regulation of cytokine production	0.0581	0.206	9	141	637	18303	0.0638	0.0348	0.0141	0.0077	IV_UP_mouse.txt	Apod,C1qtnf3,Fermt1,Gpnmb,Mbp,Nav3,P2rx7,Rgcc,Spon2
biological_process	GO:0050913	sensory perception of bitter taste	0.0588	0.206	2	141	51	18303	0.0142	0.0028	0.0392	0.0077	IV_UP_mouse.txt	Azgp1,Rtp4
biological_process	GO:0007219	Notch signaling pathway	0.0593	0.206	3	141	115	18303	0.0213	0.0063	0.0261	0.0077	IV_UP_mouse.txt	Bmp2,Cntn1,Cntn6
biological_process	GO:0120031	plasma membrane bounded cell projection assembly	0.0595	0.206	6	141	359	18303	0.0426	0.0196	0.0167	0.0077	IV_UP_mouse.txt	Dmtn,Ehd3,Lpar1,Mylk,P2rx7,Pcdh15
biological_process	GO:0090160	Golgi to lysosome transport	0.06	0.206	1	141	8	18303	0.0071	0.0004	0.125	0.0077	IV_UP_mouse.txt	Ehd3
biological_process	GO:0060242	contact inhibition	0.06	0.206	1	141	8	18303	0.0071	0.0004	0.125	0.0077	IV_UP_mouse.txt	Dach1
biological_process	GO:0090286	cytoskeletal anchoring at nuclear membrane	0.06	0.206	1	141	8	18303	0.0071	0.0004	0.125	0.0077	IV_UP_mouse.txt	Syne3
biological_process	GO:0005513	detection of calcium ion	0.06	0.206	1	141	8	18303	0.0071	0.0004	0.125	0.0077	IV_UP_mouse.txt	Kcnmb4
biological_process	GO:0034498	early endosome to Golgi transport	0.06	0.206	1	141	8	18303	0.0071	0.0004	0.125	0.0077	IV_UP_mouse.txt	Ehd3
biological_process	GO:0019374	galactolipid metabolic process	0.06	0.206	1	141	8	18303	0.0071	0.0004	0.125	0.0077	IV_UP_mouse.txt	Gal3st1
biological_process	GO:0015886	heme transport	0.06	0.206	1	141	8	18303	0.0071	0.0004	0.125	0.0077	IV_UP_mouse.txt	Lrp2
biological_process	GO:0007442	hindgut morphogenesis	0.06	0.206	1	141	8	18303	0.0071	0.0004	0.125	0.0077	IV_UP_mouse.txt	Dact1
biological_process	GO:0043987	histone H3-S10 phosphorylation	0.06	0.206	1	141	8	18303	0.0071	0.0004	0.125	0.0077	IV_UP_mouse.txt	Rps6ka5
biological_process	GO:0042636	negative regulation of hair cycle	0.06	0.206	1	141	8	18303	0.0071	0.0004	0.125	0.0077	IV_UP_mouse.txt	Fermt1
biological_process	GO:0010944	negative regulation of transcription by competitive promoter binding	0.06	0.206	1	141	8	18303	0.0071	0.0004	0.125	0.0077	IV_UP_mouse.txt	Dach1
biological_process	GO:0061101	neuroendocrine cell differentiation	0.06	0.206	1	141	8	18303	0.0071	0.0004	0.125	0.0077	IV_UP_mouse.txt	Bmp2
biological_process	GO:0098700	neurotransmitter loading into synaptic vesicle	0.06	0.206	1	141	8	18303	0.0071	0.0004	0.125	0.0077	IV_UP_mouse.txt	Slc18a1
biological_process	GO:0098810	neurotransmitter reuptake	0.06	0.206	1	141	8	18303	0.0071	0.0004	0.125	0.0077	IV_UP_mouse.txt	Slc18a1
biological_process	GO:1901203	positive regulation of extracellular matrix assembly	0.06	0.206	1	141	8	18303	0.0071	0.0004	0.125	0.0077	IV_UP_mouse.txt	Rgcc
biological_process	GO:0060907	positive regulation of macrophage cytokine production	0.06	0.206	1	141	8	18303	0.0071	0.0004	0.125	0.0077	IV_UP_mouse.txt	Spon2
biological_process	GO:0032344	regulation of aldosterone metabolic process	0.06	0.206	1	141	8	18303	0.0071	0.0004	0.125	0.0077	IV_UP_mouse.txt	Bmp2
biological_process	GO:2000047	regulation of cell-cell adhesion mediated by cadherin	0.06	0.206	1	141	8	18303	0.0071	0.0004	0.125	0.0077	IV_UP_mouse.txt	Rgcc
biological_process	GO:0090270	regulation of fibroblast growth factor production	0.06	0.206	1	141	8	18303	0.0071	0.0004	0.125	0.0077	IV_UP_mouse.txt	Rgcc
biological_process	GO:0031946	regulation of glucocorticoid biosynthetic process	0.06	0.206	1	141	8	18303	0.0071	0.0004	0.125	0.0077	IV_UP_mouse.txt	Bmp2
biological_process	GO:0032650	regulation of interleukin-1 alpha production	0.06	0.206	1	141	8	18303	0.0071	0.0004	0.125	0.0077	IV_UP_mouse.txt	P2rx7
biological_process	GO:0008215	spermine metabolic process	0.06	0.206	1	141	8	18303	0.0071	0.0004	0.125	0.0077	IV_UP_mouse.txt	Sat1
biological_process	GO:0050714	positive regulation of protein secretion	0.0603	0.207	5	141	273	18303	0.0355	0.0149	0.0183	0.0077	IV_UP_mouse.txt	C1qtnf3,Fermt1,Mbp,P2rx7,Rgcc
biological_process	GO:0051099	positive regulation of binding	0.0604	0.207	4	141	191	18303	0.0284	0.0104	0.0209	0.0077	IV_UP_mouse.txt	Bmp2,Dact1,Itga2,Sirt2
biological_process	GO:0050912	detection of chemical stimulus involved in sensory perception of taste	0.0609	0.208	2	141	52	18303	0.0142	0.0028	0.0385	0.0077	IV_UP_mouse.txt	Azgp1,Rtp4
biological_process	GO:0050732	negative regulation of peptidyl-tyrosine phosphorylation	0.0609	0.208	2	141	52	18303	0.0142	0.0028	0.0385	0.0077	IV_UP_mouse.txt	Dmtn,Sema4d
biological_process	GO:0072507	divalent inorganic cation homeostasis	0.0614	0.209	7	141	453	18303	0.0496	0.0248	0.0155	0.0077	IV_UP_mouse.txt	Ank3,Atp13a5,Fam155a,Gpr17,Lpar1,P2rx7,Ryr1
biological_process	GO:0034329	cell junction assembly	0.0618	0.211	3	141	117	18303	0.0213	0.0064	0.0256	0.0077	IV_UP_mouse.txt	Cdh19,Itga2,Ugt8a
biological_process	GO:0030036	actin cytoskeleton organization	0.0619	0.211	7	141	454	18303	0.0496	0.0248	0.0154	0.0077	IV_UP_mouse.txt	Dmtn,Epb41l4b,Hcls1,Itgb5,Myo1b,Pcdh15,Trf
biological_process	GO:0051222	positive regulation of protein transport	0.0619	0.211	7	141	454	18303	0.0496	0.0248	0.0154	0.0077	IV_UP_mouse.txt	Ank3,C1qtnf3,Fermt1,Mbp,P2rx7,Rgcc,Zbed3
biological_process	GO:0022407	regulation of cell-cell adhesion	0.0621	0.211	6	141	363	18303	0.0426	0.0198	0.0165	0.0077	IV_UP_mouse.txt	Ank3,Bmp2,Dmtn,Gpnmb,Mbp,Rgcc
biological_process	GO:1903507	negative regulation of nucleic acid-templated transcription	0.0628	0.213	14	141	1158	18303	0.0993	0.0633	0.0121	0.0077	IV_UP_mouse.txt	Bmp2,Dach1,Dact1,Epas1,Hcls1,Prdm16,Rps6ka5,S100a1,Sema4d,Sirt2,Sox10,Sox6,Zfp488,Zfp536
biological_process	GO:0071277	cellular response to calcium ion	0.0629	0.213	2	141	53	18303	0.0142	0.0029	0.0377	0.0077	IV_UP_mouse.txt	Dmtn,Mylk
biological_process	GO:0048546	digestive tract morphogenesis	0.0629	0.213	2	141	53	18303	0.0142	0.0029	0.0377	0.0077	IV_UP_mouse.txt	Dact1,Sox10
biological_process	GO:0090303	positive regulation of wound healing	0.0629	0.213	2	141	53	18303	0.0142	0.0029	0.0377	0.0077	IV_UP_mouse.txt	Dmtn,Mylk
biological_process	GO:1902679	negative regulation of RNA biosynthetic process	0.0631	0.213	14	141	1159	18303	0.0993	0.0633	0.0121	0.0077	IV_UP_mouse.txt	Bmp2,Dach1,Dact1,Epas1,Hcls1,Prdm16,Rps6ka5,S100a1,Sema4d,Sirt2,Sox10,Sox6,Zfp488,Zfp536
biological_process	GO:0006629	lipid metabolic process	0.0632	0.213	13	141	1054	18303	0.0922	0.0576	0.0123	0.0077	IV_UP_mouse.txt	Apod,Cyp4v3,Dgkg,Enpp2,Enpp6,Gal3st1,Gpd1,Mgll,P2rx7,Plp1,Serinc5,Sirt2,Ugt8a
biological_process	GO:0031401	positive regulation of protein modification process	0.0635	0.214	14	141	1160	18303	0.0993	0.0634	0.0121	0.0077	IV_UP_mouse.txt	Bmp2,C1qtnf3,Cntn1,Enpp2,Ephb1,Erbb3,Gpnmb,Hcls1,Lpar1,P2rx7,Ppp1r16b,Rps6ka5,Sema4d,Trf
biological_process	GO:0000904	cell morphogenesis involved in differentiation	0.0639	0.215	8	141	552	18303	0.0567	0.0302	0.0145	0.0077	IV_UP_mouse.txt	Ank3,Dact1,Ephb1,Omg,Pcdh15,Plxnb3,Sema3c,Zfp365
biological_process	GO:0010558	negative regulation of macromolecule biosynthetic process	0.064	0.215	16	141	1375	18303	0.1135	0.0751	0.0116	0.0077	IV_UP_mouse.txt	Bmp2,Cpeb2,Dach1,Dact1,Epas1,Hcls1,Prdm16,Rps6ka5,S100a1,Sema4d,Sirt2,Sox10,Sox6,Tmeff2,Zfp488,Zfp536
biological_process	GO:0015698	inorganic anion transport	0.0643	0.216	3	141	119	18303	0.0213	0.0065	0.0252	0.0077	IV_UP_mouse.txt	Slc12a8,Slc1a1,Slc26a2
biological_process	GO:0060350	endochondral bone morphogenesis	0.065	0.217	2	141	54	18303	0.0142	0.003	0.037	0.0077	IV_UP_mouse.txt	Col9a1,Scube2
biological_process	GO:0061564	axon development	0.0655	0.217	6	141	368	18303	0.0426	0.0201	0.0163	0.0077	IV_UP_mouse.txt	Ank3,Ephb1,Omg,Plp1,Plxnb3,Sema3c
biological_process	GO:1903533	regulation of protein targeting	0.0656	0.217	3	141	120	18303	0.0213	0.0066	0.025	0.0077	IV_UP_mouse.txt	Ank3,Dmtn,Zbed3
biological_process	GO:0009582	detection of abiotic stimulus	0.0669	0.217	3	141	121	18303	0.0213	0.0066	0.0248	0.0077	IV_UP_mouse.txt	Ephb1,Itga2,Pcdh15
biological_process	GO:0007411	axon guidance	0.0671	0.217	4	141	198	18303	0.0284	0.0108	0.0202	0.0077	IV_UP_mouse.txt	Ank3,Ephb1,Plxnb3,Sema3c
biological_process	GO:0046579	positive regulation of Ras protein signal transduction	0.0672	0.217	2	141	55	18303	0.0142	0.003	0.0364	0.0077	IV_UP_mouse.txt	Gpr17,Lpar1
biological_process	GO:0043620	regulation of DNA-templated transcription in response to stress	0.0672	0.217	2	141	55	18303	0.0142	0.003	0.0364	0.0077	IV_UP_mouse.txt	Epas1,Sirt2
biological_process	GO:0051938	L-glutamate import	0.0672	0.217	1	141	9	18303	0.0071	0.0005	0.1111	0.0077	IV_UP_mouse.txt	Slc1a1
biological_process	GO:0098703	calcium ion import across plasma membrane	0.0672	0.217	1	141	9	18303	0.0071	0.0005	0.1111	0.0077	IV_UP_mouse.txt	Fam155a
biological_process	GO:1902656	calcium ion import into cytosol	0.0672	0.217	1	141	9	18303	0.0071	0.0005	0.1111	0.0077	IV_UP_mouse.txt	Fam155a
biological_process	GO:0071872	cellular response to epinephrine stimulus	0.0672	0.217	1	141	9	18303	0.0071	0.0005	0.1111	0.0077	IV_UP_mouse.txt	Sirt2
biological_process	GO:0050957	equilibrioception	0.0672	0.217	1	141	9	18303	0.0071	0.0005	0.1111	0.0077	IV_UP_mouse.txt	Pcdh15
biological_process	GO:0003128	heart field specification	0.0672	0.217	1	141	9	18303	0.0071	0.0005	0.1111	0.0077	IV_UP_mouse.txt	Lrp2
biological_process	GO:0048012	hepatocyte growth factor receptor signaling pathway	0.0672	0.217	1	141	9	18303	0.0071	0.0005	0.1111	0.0077	IV_UP_mouse.txt	Sirt2
biological_process	GO:0061525	hindgut development	0.0672	0.217	1	141	9	18303	0.0071	0.0005	0.1111	0.0077	IV_UP_mouse.txt	Dact1
biological_process	GO:0070544	histone H3-K36 demethylation	0.0672	0.217	1	141	9	18303	0.0071	0.0005	0.1111	0.0077	IV_UP_mouse.txt	Kdm7a
biological_process	GO:0006013	mannose metabolic process	0.0672	0.217	1	141	9	18303	0.0071	0.0005	0.1111	0.0077	IV_UP_mouse.txt	Man2a2
biological_process	GO:1902260	negative regulation of delayed rectifier potassium channel activity	0.0672	0.217	1	141	9	18303	0.0071	0.0005	0.1111	0.0077	IV_UP_mouse.txt	Ank3
biological_process	GO:0043569	negative regulation of insulin-like growth factor receptor signaling pathway	0.0672	0.217	1	141	9	18303	0.0071	0.0005	0.1111	0.0077	IV_UP_mouse.txt	Bmp2
biological_process	GO:1900165	negative regulation of interleukin-6 secretion	0.0672	0.217	1	141	9	18303	0.0071	0.0005	0.1111	0.0077	IV_UP_mouse.txt	C1qtnf3
biological_process	GO:0030311	poly-N-acetyllactosamine biosynthetic process	0.0672	0.217	1	141	9	18303	0.0071	0.0005	0.1111	0.0077	IV_UP_mouse.txt	B3gnt7
biological_process	GO:0030309	poly-N-acetyllactosamine metabolic process	0.0672	0.217	1	141	9	18303	0.0071	0.0005	0.1111	0.0077	IV_UP_mouse.txt	B3gnt7
biological_process	GO:1903431	positive regulation of cell maturation	0.0672	0.217	1	141	9	18303	0.0071	0.0005	0.1111	0.0077	IV_UP_mouse.txt	Sirt2
biological_process	GO:2000343	positive regulation of chemokine (C-X-C motif) ligand 2 production	0.0672	0.217	1	141	9	18303	0.0071	0.0005	0.1111	0.0077	IV_UP_mouse.txt	Mbp
biological_process	GO:0033129	positive regulation of histone phosphorylation	0.0672	0.217	1	141	9	18303	0.0071	0.0005	0.1111	0.0077	IV_UP_mouse.txt	Rps6ka5
biological_process	GO:0051549	positive regulation of keratinocyte migration	0.0672	0.217	1	141	9	18303	0.0071	0.0005	0.1111	0.0077	IV_UP_mouse.txt	Epb41l4b
biological_process	GO:0086036	regulation of cardiac muscle cell membrane potential	0.0672	0.217	1	141	9	18303	0.0071	0.0005	0.1111	0.0077	IV_UP_mouse.txt	Ehd3
biological_process	GO:0048819	regulation of hair follicle maturation	0.0672	0.217	1	141	9	18303	0.0071	0.0005	0.1111	0.0077	IV_UP_mouse.txt	Fermt1
biological_process	GO:2000392	regulation of lamellipodium morphogenesis	0.0672	0.217	1	141	9	18303	0.0071	0.0005	0.1111	0.0077	IV_UP_mouse.txt	Enpp2
biological_process	GO:0071871	response to epinephrine	0.0672	0.217	1	141	9	18303	0.0071	0.0005	0.1111	0.0077	IV_UP_mouse.txt	Sirt2
biological_process	GO:0003139	secondary heart field specification	0.0672	0.217	1	141	9	18303	0.0071	0.0005	0.1111	0.0077	IV_UP_mouse.txt	Lrp2
biological_process	GO:0008216	spermidine metabolic process	0.0672	0.217	1	141	9	18303	0.0071	0.0005	0.1111	0.0077	IV_UP_mouse.txt	Sat1
biological_process	GO:0003223	ventricular compact myocardium morphogenesis	0.0672	0.217	1	141	9	18303	0.0071	0.0005	0.1111	0.0077	IV_UP_mouse.txt	Lrp2
biological_process	GO:0009100	glycoprotein metabolic process	0.0673	0.217	5	141	282	18303	0.0355	0.0154	0.0177	0.0077	IV_UP_mouse.txt	Acan,B3gnt7,Bmp2,Extl1,Man2a2
biological_process	GO:0007517	muscle organ development	0.0673	0.217	5	141	282	18303	0.0355	0.0154	0.0177	0.0077	IV_UP_mouse.txt	Bmp2,Ky,Lrp2,Mylk,Ryr1
biological_process	GO:0048638	regulation of developmental growth	0.0682	0.219	6	141	372	18303	0.0426	0.0203	0.0161	0.0077	IV_UP_mouse.txt	Aatk,Azgp1,Mgll,Omg,Sema3c,Sema4d
biological_process	GO:0016358	dendrite development	0.0683	0.219	3	141	122	18303	0.0213	0.0067	0.0246	0.0077	IV_UP_mouse.txt	Dact1,Ephb1,Zfp365
biological_process	GO:0009581	detection of external stimulus	0.0683	0.219	3	141	122	18303	0.0213	0.0067	0.0246	0.0077	IV_UP_mouse.txt	Ephb1,Itga2,Pcdh15
biological_process	GO:0019318	hexose metabolic process	0.0683	0.219	3	141	122	18303	0.0213	0.0067	0.0246	0.0077	IV_UP_mouse.txt	Apod,Gpd1,Man2a2
biological_process	GO:0097485	neuron projection guidance	0.0691	0.221	4	141	200	18303	0.0284	0.0109	0.02	0.0077	IV_UP_mouse.txt	Ank3,Ephb1,Plxnb3,Sema3c
biological_process	GO:1904951	positive regulation of establishment of protein localization	0.0691	0.221	7	141	466	18303	0.0496	0.0255	0.015	0.0077	IV_UP_mouse.txt	Ank3,C1qtnf3,Fermt1,Mbp,P2rx7,Rgcc,Zbed3
biological_process	GO:0035904	aorta development	0.0693	0.221	2	141	56	18303	0.0142	0.0031	0.0357	0.0077	IV_UP_mouse.txt	Lrp2,Mylk
biological_process	GO:0014911	positive regulation of smooth muscle cell migration	0.0693	0.221	2	141	56	18303	0.0142	0.0031	0.0357	0.0077	IV_UP_mouse.txt	Itga2,Lpar1
biological_process	GO:1901991	negative regulation of mitotic cell cycle phase transition	0.0696	0.222	3	141	123	18303	0.0213	0.0067	0.0244	0.0077	IV_UP_mouse.txt	Dact1,Gpnmb,Rgcc
biological_process	GO:0006468	protein phosphorylation	0.0698	0.222	10	141	761	18303	0.0709	0.0416	0.0131	0.0077	IV_UP_mouse.txt	Aatk,Bmp2,Ephb1,Erbb3,Mbp,Mylk,P2rx7,Rps6ka5,Sgk1,Trf
biological_process	GO:0051495	positive regulation of cytoskeleton organization	0.0701	0.223	4	141	201	18303	0.0284	0.011	0.0199	0.0077	IV_UP_mouse.txt	Lpar1,Nav3,Rgcc,Synpo2l
biological_process	GO:0009888	tissue development	0.0702	0.223	18	141	1612	18303	0.1277	0.0881	0.0112	0.0077	IV_UP_mouse.txt	Acan,Bmp2,Col9a1,Creb3l2,Dact1,Erbb3,Frzb,Lrp2,Mylk,Pcdh15,Ppp1r16b,Ryr1,Scube2,Sema3c,Sema4d,Sox10,Sox6,Tmeff2
biological_process	GO:0030031	cell projection assembly	0.0703	0.223	6	141	375	18303	0.0426	0.0205	0.016	0.0077	IV_UP_mouse.txt	Dmtn,Ehd3,Lpar1,Mylk,P2rx7,Pcdh15
biological_process	GO:0050920	regulation of chemotaxis	0.0711	0.225	4	141	202	18303	0.0284	0.011	0.0198	0.0077	IV_UP_mouse.txt	Itga2,Lpar1,Sema3c,Sema4d
biological_process	GO:2000134	negative regulation of G1/S transition of mitotic cell cycle	0.0715	0.226	2	141	57	18303	0.0142	0.0031	0.0351	0.0077	IV_UP_mouse.txt	Dact1,Gpnmb
biological_process	GO:2000736	regulation of stem cell differentiation	0.0715	0.226	2	141	57	18303	0.0142	0.0031	0.0351	0.0077	IV_UP_mouse.txt	Sema3c,Sox6
biological_process	GO:0043269	regulation of ion transport	0.0719	0.226	9	141	665	18303	0.0638	0.0363	0.0135	0.0077	IV_UP_mouse.txt	Ank3,Cntn1,Ehd3,Mylk,P2rx7,S100a1,Sgk1,Shisa7,Slc18a1
biological_process	GO:1902533	positive regulation of intracellular signal transduction	0.0735	0.226	11	141	871	18303	0.078	0.0476	0.0126	0.0077	IV_UP_mouse.txt	Bmp2,C1qtnf3,Ephb1,Erbb3,Gpnmb,Gpr17,Hcls1,Lpar1,P2rx7,Sema4d,Trf
biological_process	GO:0007157	heterophilic cell-cell adhesion via plasma membrane cell adhesion molecules	0.0737	0.226	2	141	58	18303	0.0142	0.0032	0.0345	0.0077	IV_UP_mouse.txt	Cadm2,Il1rapl1
biological_process	GO:0050710	negative regulation of cytokine secretion	0.0737	0.226	2	141	58	18303	0.0142	0.0032	0.0345	0.0077	IV_UP_mouse.txt	C1qtnf3,Rgcc
biological_process	GO:0048015	phosphatidylinositol-mediated signaling	0.0737	0.226	2	141	58	18303	0.0142	0.0032	0.0345	0.0077	IV_UP_mouse.txt	Erbb3,Sirt2
biological_process	GO:0043388	positive regulation of DNA binding	0.0737	0.226	2	141	58	18303	0.0142	0.0032	0.0345	0.0077	IV_UP_mouse.txt	Itga2,Sirt2
biological_process	GO:0046850	regulation of bone remodeling	0.0737	0.226	2	141	58	18303	0.0142	0.0032	0.0345	0.0077	IV_UP_mouse.txt	P2rx7,Trf
biological_process	GO:1900542	regulation of purine nucleotide metabolic process	0.0737	0.226	2	141	58	18303	0.0142	0.0032	0.0345	0.0077	IV_UP_mouse.txt	Gpd1,P2rx7
biological_process	GO:0043405	regulation of MAP kinase activity	0.0739	0.226	5	141	290	18303	0.0355	0.0158	0.0172	0.0077	IV_UP_mouse.txt	Bmp2,Dusp9,Lpar1,P2rx7,Trf
biological_process	GO:0015740	C4-dicarboxylate transport	0.0744	0.226	1	141	10	18303	0.0071	0.0005	0.1	0.0077	IV_UP_mouse.txt	Slc1a1
biological_process	GO:0090527	actin filament reorganization	0.0744	0.226	1	141	10	18303	0.0071	0.0005	0.1	0.0077	IV_UP_mouse.txt	Dmtn
biological_process	GO:0046085	adenosine metabolic process	0.0744	0.226	1	141	10	18303	0.0071	0.0005	0.1	0.0077	IV_UP_mouse.txt	Nt5e
biological_process	GO:0072111	cell proliferation involved in kidney development	0.0744	0.226	1	141	10	18303	0.0071	0.0005	0.1	0.0077	IV_UP_mouse.txt	Bmp2
biological_process	GO:0060982	coronary artery morphogenesis	0.0744	0.226	1	141	10	18303	0.0071	0.0005	0.1	0.0077	IV_UP_mouse.txt	Lrp2
biological_process	GO:1901678	iron coordination entity transport	0.0744	0.226	1	141	10	18303	0.0071	0.0005	0.1	0.0077	IV_UP_mouse.txt	Lrp2
biological_process	GO:0070486	leukocyte aggregation	0.0744	0.226	1	141	10	18303	0.0071	0.0005	0.1	0.0077	IV_UP_mouse.txt	Sema4d
biological_process	GO:1900016	negative regulation of cytokine production involved in inflammatory response	0.0744	0.226	1	141	10	18303	0.0071	0.0005	0.1	0.0077	IV_UP_mouse.txt	Apod
biological_process	GO:0030853	negative regulation of granulocyte differentiation	0.0744	0.226	1	141	10	18303	0.0071	0.0005	0.1	0.0077	IV_UP_mouse.txt	Prdm16
biological_process	GO:0034115	negative regulation of heterotypic cell-cell adhesion	0.0744	0.226	1	141	10	18303	0.0071	0.0005	0.1	0.0077	IV_UP_mouse.txt	Mbp
biological_process	GO:1903817	negative regulation of voltage-gated potassium channel activity	0.0744	0.226	1	141	10	18303	0.0071	0.0005	0.1	0.0077	IV_UP_mouse.txt	Ank3
biological_process	GO:0042421	norepinephrine biosynthetic process	0.0744	0.226	1	141	10	18303	0.0071	0.0005	0.1	0.0077	IV_UP_mouse.txt	Epas1
biological_process	GO:0021554	optic nerve development	0.0744	0.226	1	141	10	18303	0.0071	0.0005	0.1	0.0077	IV_UP_mouse.txt	Ephb1
biological_process	GO:0030854	positive regulation of granulocyte differentiation	0.0744	0.226	1	141	10	18303	0.0071	0.0005	0.1	0.0077	IV_UP_mouse.txt	Hcls1
biological_process	GO:0051971	positive regulation of transmission of nerve impulse	0.0744	0.226	1	141	10	18303	0.0071	0.0005	0.1	0.0077	IV_UP_mouse.txt	Itga2
biological_process	GO:0097105	presynaptic membrane assembly	0.0744	0.226	1	141	10	18303	0.0071	0.0005	0.1	0.0077	IV_UP_mouse.txt	Il1rapl1
biological_process	GO:0070070	proton-transporting V-type ATPase complex assembly	0.0744	0.226	1	141	10	18303	0.0071	0.0005	0.1	0.0077	IV_UP_mouse.txt	Atp6v0a4
biological_process	GO:0070587	regulation of cell-cell adhesion involved in gastrulation	0.0744	0.226	1	141	10	18303	0.0071	0.0005	0.1	0.0077	IV_UP_mouse.txt	Mbp
biological_process	GO:0031943	regulation of glucocorticoid metabolic process	0.0744	0.226	1	141	10	18303	0.0071	0.0005	0.1	0.0077	IV_UP_mouse.txt	Bmp2
biological_process	GO:0033262	regulation of nuclear cell cycle DNA replication	0.0744	0.226	1	141	10	18303	0.0071	0.0005	0.1	0.0077	IV_UP_mouse.txt	Dach1
biological_process	GO:1900193	regulation of oocyte maturation	0.0744	0.226	1	141	10	18303	0.0071	0.0005	0.1	0.0077	IV_UP_mouse.txt	Sirt2
biological_process	GO:0070296	sarcoplasmic reticulum calcium ion transport	0.0744	0.226	1	141	10	18303	0.0071	0.0005	0.1	0.0077	IV_UP_mouse.txt	Ryr1
biological_process	GO:0006837	serotonin transport	0.0744	0.226	1	141	10	18303	0.0071	0.0005	0.1	0.0077	IV_UP_mouse.txt	Slc18a1
biological_process	GO:0033572	transferrin transport	0.0744	0.226	1	141	10	18303	0.0071	0.0005	0.1	0.0077	IV_UP_mouse.txt	Myo1b
biological_process	GO:0070072	vacuolar proton-transporting V-type ATPase complex assembly	0.0744	0.226	1	141	10	18303	0.0071	0.0005	0.1	0.0077	IV_UP_mouse.txt	Atp6v0a4
biological_process	GO:0050982	detection of mechanical stimulus	0.0759	0.23	2	141	59	18303	0.0142	0.0032	0.0339	0.0077	IV_UP_mouse.txt	Itga2,Pcdh15
biological_process	GO:0030512	negative regulation of transforming growth factor beta receptor signaling pathway	0.0759	0.23	2	141	59	18303	0.0142	0.0032	0.0339	0.0077	IV_UP_mouse.txt	Prdm16,Rasl11b
biological_process	GO:0099173	postsynapse organization	0.0759	0.23	2	141	59	18303	0.0142	0.0032	0.0339	0.0077	IV_UP_mouse.txt	Ephb1,Zfp365
biological_process	GO:0006140	regulation of nucleotide metabolic process	0.0759	0.23	2	141	59	18303	0.0142	0.0032	0.0339	0.0077	IV_UP_mouse.txt	Gpd1,P2rx7
biological_process	GO:0070997	neuron death	0.0781	0.236	2	141	60	18303	0.0142	0.0033	0.0333	0.0077	IV_UP_mouse.txt	Aatk,Erbb3
biological_process	GO:0010632	regulation of epithelial cell migration	0.0783	0.237	4	141	209	18303	0.0284	0.0114	0.0191	0.0077	IV_UP_mouse.txt	Enpp2,Epb41l4b,Itga2,Rgcc
biological_process	GO:0031325	positive regulation of cellular metabolic process	0.0788	0.237	30	141	3012	18303	0.2128	0.1646	0.01	0.0077	IV_UP_mouse.txt	Bmp2,C1qtnf3,Cntn1,Creb3l2,Dact1,Enpp2,Epas1,Ephb1,Erbb3,Gpd1,Gpnmb,Hcls1,Itga2,Kdm7a,Klhl6,Lpar1,Mbp,Myrf,P2rx7,Ppp1r16b,Prdm16,Rgcc,Rnf125,Rps6ka5,Sema4d,Sirt2,Sox10,Sox6,Trf,Zbed3
biological_process	GO:0048871	multicellular organismal homeostasis	0.0791	0.237	5	141	296	18303	0.0355	0.0162	0.0169	0.0077	IV_UP_mouse.txt	Col9a1,Epas1,P2rx7,Pcdh15,Tns2
biological_process	GO:1903364	positive regulation of cellular protein catabolic process	0.0792	0.237	3	141	130	18303	0.0213	0.0071	0.0231	0.0077	IV_UP_mouse.txt	Dact1,Rnf125,Sirt2
biological_process	GO:0010634	positive regulation of epithelial cell migration	0.0792	0.237	3	141	130	18303	0.0213	0.0071	0.0231	0.0077	IV_UP_mouse.txt	Enpp2,Epb41l4b,Itga2
biological_process	GO:0031327	negative regulation of cellular biosynthetic process	0.0793	0.237	16	141	1418	18303	0.1135	0.0775	0.0113	0.0077	IV_UP_mouse.txt	Bmp2,C1qtnf3,Cpeb2,Dach1,Dact1,Epas1,Hcls1,Prdm16,Rps6ka5,S100a1,Sema4d,Sirt2,Sox10,Sox6,Zfp488,Zfp536
biological_process	GO:0071407	cellular response to organic cyclic compound	0.0802	0.237	7	141	483	18303	0.0496	0.0264	0.0145	0.0077	IV_UP_mouse.txt	Bmp2,Dmtn,Gpd1,P2rx7,Ryr1,Sgk1,Sirt2
biological_process	GO:0061061	muscle structure development	0.0802	0.237	7	141	483	18303	0.0496	0.0264	0.0145	0.0077	IV_UP_mouse.txt	Bmp2,Epas1,Ky,Lrp2,Mylk,Ryr1,Sox6
biological_process	GO:0000281	mitotic cytokinesis	0.0804	0.237	2	141	61	18303	0.0142	0.0033	0.0328	0.0077	IV_UP_mouse.txt	Ank3,Zfp365
biological_process	GO:1902807	negative regulation of cell cycle G1/S phase transition	0.0804	0.237	2	141	61	18303	0.0142	0.0033	0.0328	0.0077	IV_UP_mouse.txt	Dact1,Gpnmb
biological_process	GO:1903845	negative regulation of cellular response to transforming growth factor beta stimulus	0.0804	0.237	2	141	61	18303	0.0142	0.0033	0.0328	0.0077	IV_UP_mouse.txt	Prdm16,Rasl11b
biological_process	GO:0051591	response to cAMP	0.0804	0.237	2	141	61	18303	0.0142	0.0033	0.0328	0.0077	IV_UP_mouse.txt	Dmtn,Gpd1
biological_process	GO:0006164	purine nucleotide biosynthetic process	0.0806	0.237	3	141	131	18303	0.0213	0.0072	0.0229	0.0077	IV_UP_mouse.txt	Atp6v0a4,Nt5e,Papss2
biological_process	GO:0071318	cellular response to ATP	0.0816	0.237	1	141	11	18303	0.0071	0.0006	0.0909	0.0077	IV_UP_mouse.txt	Ryr1
biological_process	GO:0060600	dichotomous subdivision of an epithelial terminal unit	0.0816	0.237	1	141	11	18303	0.0071	0.0006	0.0909	0.0077	IV_UP_mouse.txt	Sema3c
biological_process	GO:0070933	histone H4 deacetylation	0.0816	0.237	1	141	11	18303	0.0071	0.0006	0.0909	0.0077	IV_UP_mouse.txt	Sirt2
biological_process	GO:0001771	immunological synapse formation	0.0816	0.237	1	141	11	18303	0.0071	0.0006	0.0909	0.0077	IV_UP_mouse.txt	Ephb1
biological_process	GO:0060174	limb bud formation	0.0816	0.237	1	141	11	18303	0.0071	0.0006	0.0909	0.0077	IV_UP_mouse.txt	Sema3c
biological_process	GO:0019532	oxalate transport	0.0816	0.237	1	141	11	18303	0.0071	0.0006	0.0909	0.0077	IV_UP_mouse.txt	Slc26a2
biological_process	GO:0006658	phosphatidylserine metabolic process	0.0816	0.237	1	141	11	18303	0.0071	0.0006	0.0909	0.0077	IV_UP_mouse.txt	Serinc5
biological_process	GO:0033603	positive regulation of dopamine secretion	0.0816	0.237	1	141	11	18303	0.0071	0.0006	0.0909	0.0077	IV_UP_mouse.txt	Slc18a1
biological_process	GO:0051901	positive regulation of mitochondrial depolarization	0.0816	0.237	1	141	11	18303	0.0071	0.0006	0.0909	0.0077	IV_UP_mouse.txt	P2rx7
biological_process	GO:0061081	positive regulation of myeloid leukocyte cytokine production involved in immune response	0.0816	0.237	1	141	11	18303	0.0071	0.0006	0.0909	0.0077	IV_UP_mouse.txt	Spon2
biological_process	GO:0099054	presynapse assembly	0.0816	0.237	1	141	11	18303	0.0071	0.0006	0.0909	0.0077	IV_UP_mouse.txt	Il1rapl1
biological_process	GO:0097090	presynaptic membrane organization	0.0816	0.237	1	141	11	18303	0.0071	0.0006	0.0909	0.0077	IV_UP_mouse.txt	Il1rapl1
biological_process	GO:0001881	receptor recycling	0.0816	0.237	1	141	11	18303	0.0071	0.0006	0.0909	0.0077	IV_UP_mouse.txt	Ehd3
biological_process	GO:1903587	regulation of blood vessel endothelial cell proliferation involved in sprouting angiogenesis	0.0816	0.237	1	141	11	18303	0.0071	0.0006	0.0909	0.0077	IV_UP_mouse.txt	Ppp1r16b
biological_process	GO:0014052	regulation of gamma-aminobutyric acid secretion	0.0816	0.237	1	141	11	18303	0.0071	0.0006	0.0909	0.0077	IV_UP_mouse.txt	P2rx7
biological_process	GO:0051547	regulation of keratinocyte migration	0.0816	0.237	1	141	11	18303	0.0071	0.0006	0.0909	0.0077	IV_UP_mouse.txt	Epb41l4b
biological_process	GO:1903729	regulation of plasma membrane organization	0.0816	0.237	1	141	11	18303	0.0071	0.0006	0.0909	0.0077	IV_UP_mouse.txt	Tmeff2
biological_process	GO:1903909	regulation of receptor clustering	0.0816	0.237	1	141	11	18303	0.0071	0.0006	0.0909	0.0077	IV_UP_mouse.txt	Shisa7
biological_process	GO:0014842	regulation of skeletal muscle satellite cell proliferation	0.0816	0.237	1	141	11	18303	0.0071	0.0006	0.0909	0.0077	IV_UP_mouse.txt	Ephb1
biological_process	GO:0043619	regulation of transcription from RNA polymerase II promoter in response to oxidative stress	0.0816	0.237	1	141	11	18303	0.0071	0.0006	0.0909	0.0077	IV_UP_mouse.txt	Epas1
biological_process	GO:0032026	response to magnesium ion	0.0816	0.237	1	141	11	18303	0.0071	0.0006	0.0909	0.0077	IV_UP_mouse.txt	Ank3
biological_process	GO:0060013	righting reflex	0.0816	0.237	1	141	11	18303	0.0071	0.0006	0.0909	0.0077	IV_UP_mouse.txt	Pcdh15
biological_process	GO:0043589	skin morphogenesis	0.0816	0.237	1	141	11	18303	0.0071	0.0006	0.0909	0.0077	IV_UP_mouse.txt	Itga2
biological_process	GO:1902358	sulfate transmembrane transport	0.0816	0.237	1	141	11	18303	0.0071	0.0006	0.0909	0.0077	IV_UP_mouse.txt	Slc26a2
biological_process	GO:0014820	tonic smooth muscle contraction	0.0816	0.237	1	141	11	18303	0.0071	0.0006	0.0909	0.0077	IV_UP_mouse.txt	Mylk
biological_process	GO:0050954	sensory perception of mechanical stimulus	0.0817	0.237	5	141	299	18303	0.0355	0.0163	0.0167	0.0077	IV_UP_mouse.txt	Atp6v0a4,Itga2,Lrp2,Mbp,Pcdh15
biological_process	GO:0009247	glycolipid biosynthetic process	0.0826	0.239	2	141	62	18303	0.0142	0.0034	0.0323	0.0077	IV_UP_mouse.txt	Gal3st1,Ugt8a
biological_process	GO:0048017	inositol lipid-mediated signaling	0.0826	0.239	2	141	62	18303	0.0142	0.0034	0.0323	0.0077	IV_UP_mouse.txt	Erbb3,Sirt2
biological_process	GO:0061515	myeloid cell development	0.0826	0.239	2	141	62	18303	0.0142	0.0034	0.0323	0.0077	IV_UP_mouse.txt	Dmtn,Sox6
biological_process	GO:0051057	positive regulation of small GTPase mediated signal transduction	0.0826	0.239	2	141	62	18303	0.0142	0.0034	0.0323	0.0077	IV_UP_mouse.txt	Gpr17,Lpar1
biological_process	GO:1903670	regulation of sprouting angiogenesis	0.0826	0.239	2	141	62	18303	0.0142	0.0034	0.0323	0.0077	IV_UP_mouse.txt	Ppp1r16b,S100a1
biological_process	GO:0090288	negative regulation of cellular response to growth factor stimulus	0.0835	0.241	3	141	133	18303	0.0213	0.0073	0.0226	0.0077	IV_UP_mouse.txt	Lrp2,Prdm16,Rasl11b
biological_process	GO:0002793	positive regulation of peptide secretion	0.0844	0.243	5	141	302	18303	0.0355	0.0165	0.0166	0.0077	IV_UP_mouse.txt	C1qtnf3,Fermt1,Mbp,P2rx7,Rgcc
biological_process	GO:0019226	transmission of nerve impulse	0.0849	0.244	2	141	63	18303	0.0142	0.0034	0.0317	0.0077	IV_UP_mouse.txt	Ank3,Kcnmb4
biological_process	GO:1904064	positive regulation of cation transmembrane transport	0.0849	0.244	3	141	134	18303	0.0213	0.0073	0.0224	0.0077	IV_UP_mouse.txt	Ank3,Ehd3,S100a1
biological_process	GO:0016310	phosphorylation	0.085	0.244	12	141	1000	18303	0.0851	0.0546	0.012	0.0077	IV_UP_mouse.txt	Aatk,Bmp2,Dgkg,Ephb1,Erbb3,Mbp,Mylk,P2rx7,Papss2,Rps6ka5,Sgk1,Trf
biological_process	GO:0001819	positive regulation of cytokine production	0.0853	0.245	6	141	395	18303	0.0426	0.0216	0.0152	0.0077	IV_UP_mouse.txt	C1qtnf3,Fermt1,Mbp,P2rx7,Rgcc,Spon2
biological_process	GO:0051049	regulation of transport	0.0861	0.247	20	141	1882	18303	0.1418	0.1028	0.0106	0.0077	IV_UP_mouse.txt	Ank3,Apod,C1qtnf3,Cntn1,Dmtn,Ehd3,Erbb3,Fermt1,Il1rapl1,Itga2,Mbp,Mylk,P2rx7,Rgcc,S100a1,Sgk1,Shisa7,Slc18a1,Trf,Zbed3
biological_process	GO:0051480	regulation of cytosolic calcium ion concentration	0.0863	0.247	5	141	304	18303	0.0355	0.0166	0.0164	0.0077	IV_UP_mouse.txt	Fam155a,Gpr17,Lpar1,P2rx7,Ryr1
biological_process	GO:0006029	proteoglycan metabolic process	0.0872	0.248	2	141	64	18303	0.0142	0.0035	0.0312	0.0077	IV_UP_mouse.txt	Acan,Bmp2
biological_process	GO:0071695	anatomical structure maturation	0.0879	0.248	3	141	136	18303	0.0213	0.0074	0.0221	0.0077	IV_UP_mouse.txt	Bmp2,Ryr1,Sema4d
biological_process	GO:0072522	purine-containing compound biosynthetic process	0.0879	0.248	3	141	136	18303	0.0213	0.0074	0.0221	0.0077	IV_UP_mouse.txt	Atp6v0a4,Nt5e,Papss2
biological_process	GO:2000113	negative regulation of cellular macromolecule biosynthetic process	0.088	0.248	15	141	1330	18303	0.1064	0.0727	0.0113	0.0077	IV_UP_mouse.txt	Bmp2,Cpeb2,Dach1,Dact1,Epas1,Hcls1,Prdm16,Rps6ka5,S100a1,Sema4d,Sirt2,Sox10,Sox6,Zfp488,Zfp536
biological_process	GO:0009615	response to virus	0.0882	0.248	4	141	218	18303	0.0284	0.0119	0.0183	0.0077	IV_UP_mouse.txt	Rtp4,Serinc5,Spon2,Stat2
biological_process	GO:0045217	cell-cell junction maintenance	0.0887	0.248	1	141	12	18303	0.0071	0.0007	0.0833	0.0077	IV_UP_mouse.txt	Mpz
biological_process	GO:0071243	cellular response to arsenic-containing substance	0.0887	0.248	1	141	12	18303	0.0071	0.0007	0.0833	0.0077	IV_UP_mouse.txt	Cpeb2
biological_process	GO:0071281	cellular response to iron ion	0.0887	0.248	1	141	12	18303	0.0071	0.0007	0.0833	0.0077	IV_UP_mouse.txt	Trf
biological_process	GO:0003413	chondrocyte differentiation involved in endochondral bone morphogenesis	0.0887	0.248	1	141	12	18303	0.0071	0.0007	0.0833	0.0077	IV_UP_mouse.txt	Scube2
biological_process	GO:0006072	glycerol-3-phosphate metabolic process	0.0887	0.248	1	141	12	18303	0.0071	0.0007	0.0833	0.0077	IV_UP_mouse.txt	Gpd1
biological_process	GO:0070932	histone H3 deacetylation	0.0887	0.248	1	141	12	18303	0.0071	0.0007	0.0833	0.0077	IV_UP_mouse.txt	Sirt2
biological_process	GO:0042759	long-chain fatty acid biosynthetic process	0.0887	0.248	1	141	12	18303	0.0071	0.0007	0.0833	0.0077	IV_UP_mouse.txt	Plp1
biological_process	GO:0032353	negative regulation of hormone biosynthetic process	0.0887	0.248	1	141	12	18303	0.0071	0.0007	0.0833	0.0077	IV_UP_mouse.txt	Bmp2
biological_process	GO:0097201	negative regulation of transcription from RNA polymerase II promoter in response to stress	0.0887	0.248	1	141	12	18303	0.0071	0.0007	0.0833	0.0077	IV_UP_mouse.txt	Sirt2
biological_process	GO:0033240	positive regulation of cellular amine metabolic process	0.0887	0.248	1	141	12	18303	0.0071	0.0007	0.0833	0.0077	IV_UP_mouse.txt	Epas1
biological_process	GO:0090197	positive regulation of chemokine secretion	0.0887	0.248	1	141	12	18303	0.0071	0.0007	0.0833	0.0077	IV_UP_mouse.txt	Mbp
biological_process	GO:1905155	positive regulation of membrane invagination	0.0887	0.248	1	141	12	18303	0.0071	0.0007	0.0833	0.0077	IV_UP_mouse.txt	Itga2
biological_process	GO:0060100	positive regulation of phagocytosis, engulfment	0.0887	0.248	1	141	12	18303	0.0071	0.0007	0.0833	0.0077	IV_UP_mouse.txt	Itga2
biological_process	GO:0032308	positive regulation of prostaglandin secretion	0.0887	0.248	1	141	12	18303	0.0071	0.0007	0.0833	0.0077	IV_UP_mouse.txt	P2rx7
biological_process	GO:1900225	regulation of NLRP3 inflammasome complex assembly	0.0887	0.248	1	141	12	18303	0.0071	0.0007	0.0833	0.0077	IV_UP_mouse.txt	Sirt2
biological_process	GO:0051988	regulation of attachment of spindle microtubules to kinetochore	0.0887	0.248	1	141	12	18303	0.0071	0.0007	0.0833	0.0077	IV_UP_mouse.txt	Sirt2
biological_process	GO:2000341	regulation of chemokine (C-X-C motif) ligand 2 production	0.0887	0.248	1	141	12	18303	0.0071	0.0007	0.0833	0.0077	IV_UP_mouse.txt	Mbp
biological_process	GO:1901201	regulation of extracellular matrix assembly	0.0887	0.248	1	141	12	18303	0.0071	0.0007	0.0833	0.0077	IV_UP_mouse.txt	Rgcc
biological_process	GO:1902287	semaphorin-plexin signaling pathway involved in axon guidance	0.0887	0.248	1	141	12	18303	0.0071	0.0007	0.0833	0.0077	IV_UP_mouse.txt	Plxnb3
biological_process	GO:0060068	vagina development	0.0887	0.248	1	141	12	18303	0.0071	0.0007	0.0833	0.0077	IV_UP_mouse.txt	Lrp2
biological_process	GO:0043406	positive regulation of MAP kinase activity	0.0893	0.249	4	141	219	18303	0.0284	0.012	0.0183	0.0077	IV_UP_mouse.txt	Bmp2,Lpar1,P2rx7,Trf
biological_process	GO:0060563	neuroepithelial cell differentiation	0.0896	0.25	2	141	65	18303	0.0142	0.0036	0.0308	0.0077	IV_UP_mouse.txt	Bmp2,Pcdh15
biological_process	GO:0034332	adherens junction organization	0.0919	0.254	2	141	66	18303	0.0142	0.0036	0.0303	0.0077	IV_UP_mouse.txt	Cdh19,Itga2
biological_process	GO:0048844	artery morphogenesis	0.0919	0.254	2	141	66	18303	0.0142	0.0036	0.0303	0.0077	IV_UP_mouse.txt	Lrp2,Mylk
biological_process	GO:0014068	positive regulation of phosphatidylinositol 3-kinase signaling	0.0919	0.254	2	141	66	18303	0.0142	0.0036	0.0303	0.0077	IV_UP_mouse.txt	Hcls1,Sema4d
biological_process	GO:1903036	positive regulation of response to wounding	0.0919	0.254	2	141	66	18303	0.0142	0.0036	0.0303	0.0077	IV_UP_mouse.txt	Dmtn,Mylk
biological_process	GO:1903578	regulation of ATP metabolic process	0.0919	0.254	2	141	66	18303	0.0142	0.0036	0.0303	0.0077	IV_UP_mouse.txt	Gpd1,P2rx7
biological_process	GO:0030148	sphingolipid biosynthetic process	0.0919	0.254	2	141	66	18303	0.0142	0.0036	0.0303	0.0077	IV_UP_mouse.txt	Gal3st1,P2rx7
biological_process	GO:1901988	negative regulation of cell cycle phase transition	0.0924	0.254	3	141	139	18303	0.0213	0.0076	0.0216	0.0077	IV_UP_mouse.txt	Dact1,Gpnmb,Rgcc
biological_process	GO:0007601	visual perception	0.0924	0.254	3	141	139	18303	0.0213	0.0076	0.0216	0.0077	IV_UP_mouse.txt	Epas1,Pcdh15,Rlbp1
biological_process	GO:0034220	ion transmembrane transport	0.0927	0.254	8	141	600	18303	0.0567	0.0328	0.0133	0.0077	IV_UP_mouse.txt	Atp6v0a4,Fam155a,Lrp2,P2rx7,Ryr1,Slc12a8,Slc1a1,Slc26a2
biological_process	GO:0002009	morphogenesis of an epithelium	0.0929	0.254	7	141	501	18303	0.0496	0.0274	0.014	0.0077	IV_UP_mouse.txt	Bmp2,Frzb,Lrp2,Pcdh15,Sema3c,Sox10,Tmeff2
biological_process	GO:1901880	negative regulation of protein depolymerization	0.0943	0.254	2	141	67	18303	0.0142	0.0037	0.0299	0.0077	IV_UP_mouse.txt	Dmtn,Nav3
biological_process	GO:0032272	negative regulation of protein polymerization	0.0943	0.254	2	141	67	18303	0.0142	0.0037	0.0299	0.0077	IV_UP_mouse.txt	Dmtn,Sgk1
biological_process	GO:0045669	positive regulation of osteoblast differentiation	0.0943	0.254	2	141	67	18303	0.0142	0.0037	0.0299	0.0077	IV_UP_mouse.txt	Bmp2,Scube2
biological_process	GO:0051223	regulation of protein transport	0.0949	0.254	9	141	705	18303	0.0638	0.0385	0.0128	0.0077	IV_UP_mouse.txt	Ank3,Apod,C1qtnf3,Dmtn,Fermt1,Mbp,P2rx7,Rgcc,Zbed3
biological_process	GO:0006874	cellular calcium ion homeostasis	0.0951	0.254	6	141	407	18303	0.0426	0.0222	0.0147	0.0077	IV_UP_mouse.txt	Atp13a5,Fam155a,Gpr17,Lpar1,P2rx7,Ryr1
biological_process	GO:0006796	phosphate-containing compound metabolic process	0.0954	0.254	18	141	1681	18303	0.1277	0.0918	0.0107	0.0077	IV_UP_mouse.txt	Aatk,Atp6v0a4,Bmp2,Dgkg,Dusp9,Enpp2,Ephb1,Erbb3,Gpd1,Mbp,Mylk,Nt5e,P2rx7,Papss2,Rps6ka5,Serinc5,Sgk1,Trf
biological_process	GO:0046033	AMP metabolic process	0.0957	0.254	1	141	13	18303	0.0071	0.0007	0.0769	0.0077	IV_UP_mouse.txt	Nt5e
biological_process	GO:0052646	alditol phosphate metabolic process	0.0957	0.254	1	141	13	18303	0.0071	0.0007	0.0769	0.0077	IV_UP_mouse.txt	Gpd1
biological_process	GO:0061430	bone trabecula morphogenesis	0.0957	0.254	1	141	13	18303	0.0071	0.0007	0.0769	0.0077	IV_UP_mouse.txt	Sema4d
biological_process	GO:0035729	cellular response to hepatocyte growth factor stimulus	0.0957	0.254	1	141	13	18303	0.0071	0.0007	0.0769	0.0077	IV_UP_mouse.txt	Sirt2
biological_process	GO:0038065	collagen-activated signaling pathway	0.0957	0.254	1	141	13	18303	0.0071	0.0007	0.0769	0.0077	IV_UP_mouse.txt	Itga2
biological_process	GO:0048484	enteric nervous system development	0.0957	0.254	1	141	13	18303	0.0071	0.0007	0.0769	0.0077	IV_UP_mouse.txt	Sox10
biological_process	GO:0060914	heart formation	0.0957	0.254	1	141	13	18303	0.0071	0.0007	0.0769	0.0077	IV_UP_mouse.txt	Lrp2
biological_process	GO:0033169	histone H3-K9 demethylation	0.0957	0.254	1	141	13	18303	0.0071	0.0007	0.0769	0.0077	IV_UP_mouse.txt	Kdm7a
biological_process	GO:0043616	keratinocyte proliferation	0.0957	0.254	1	141	13	18303	0.0071	0.0007	0.0769	0.0077	IV_UP_mouse.txt	Fermt1
biological_process	GO:0032351	negative regulation of hormone metabolic process	0.0957	0.254	1	141	13	18303	0.0071	0.0007	0.0769	0.0077	IV_UP_mouse.txt	Bmp2
biological_process	GO:0031115	negative regulation of microtubule polymerization	0.0957	0.254	1	141	13	18303	0.0071	0.0007	0.0769	0.0077	IV_UP_mouse.txt	Sgk1
biological_process	GO:1900025	negative regulation of substrate adhesion-dependent cell spreading	0.0957	0.254	1	141	13	18303	0.0071	0.0007	0.0769	0.0077	IV_UP_mouse.txt	Dmtn
biological_process	GO:0006862	nucleotide transport	0.0957	0.254	1	141	13	18303	0.0071	0.0007	0.0769	0.0077	IV_UP_mouse.txt	P2rx7
biological_process	GO:0060389	pathway-restricted SMAD protein phosphorylation	0.0957	0.254	1	141	13	18303	0.0071	0.0007	0.0769	0.0077	IV_UP_mouse.txt	Bmp2
biological_process	GO:0001845	phagolysosome assembly	0.0957	0.254	1	141	13	18303	0.0071	0.0007	0.0769	0.0077	IV_UP_mouse.txt	P2rx7
biological_process	GO:0017121	plasma membrane phospholipid scrambling	0.0957	0.254	1	141	13	18303	0.0071	0.0007	0.0769	0.0077	IV_UP_mouse.txt	P2rx7
biological_process	GO:0045651	positive regulation of macrophage differentiation	0.0957	0.254	1	141	13	18303	0.0071	0.0007	0.0769	0.0077	IV_UP_mouse.txt	Hcls1
biological_process	GO:0042482	positive regulation of odontogenesis	0.0957	0.254	1	141	13	18303	0.0071	0.0007	0.0769	0.0077	IV_UP_mouse.txt	Bmp2
biological_process	GO:0033690	positive regulation of osteoblast proliferation	0.0957	0.254	1	141	13	18303	0.0071	0.0007	0.0769	0.0077	IV_UP_mouse.txt	Bmp2
biological_process	GO:0099172	presynapse organization	0.0957	0.254	1	141	13	18303	0.0071	0.0007	0.0769	0.0077	IV_UP_mouse.txt	Il1rapl1
biological_process	GO:0006517	protein deglycosylation	0.0957	0.254	1	141	13	18303	0.0071	0.0007	0.0769	0.0077	IV_UP_mouse.txt	Man2a2
biological_process	GO:2000095	regulation of Wnt signaling pathway, planar cell polarity pathway	0.0957	0.254	1	141	13	18303	0.0071	0.0007	0.0769	0.0077	IV_UP_mouse.txt	Dact1
biological_process	GO:0090335	regulation of brown fat cell differentiation	0.0957	0.254	1	141	13	18303	0.0071	0.0007	0.0769	0.0077	IV_UP_mouse.txt	Prdm16
biological_process	GO:0090196	regulation of chemokine secretion	0.0957	0.254	1	141	13	18303	0.0071	0.0007	0.0769	0.0077	IV_UP_mouse.txt	Mbp
biological_process	GO:0050746	regulation of lipoprotein metabolic process	0.0957	0.254	1	141	13	18303	0.0071	0.0007	0.0769	0.0077	IV_UP_mouse.txt	Apod
biological_process	GO:0010935	regulation of macrophage cytokine production	0.0957	0.254	1	141	13	18303	0.0071	0.0007	0.0769	0.0077	IV_UP_mouse.txt	Spon2
biological_process	GO:1905048	regulation of metallopeptidase activity	0.0957	0.254	1	141	13	18303	0.0071	0.0007	0.0769	0.0077	IV_UP_mouse.txt	Mbp
biological_process	GO:0060281	regulation of oocyte development	0.0957	0.254	1	141	13	18303	0.0071	0.0007	0.0769	0.0077	IV_UP_mouse.txt	Sirt2
biological_process	GO:1905879	regulation of oogenesis	0.0957	0.254	1	141	13	18303	0.0071	0.0007	0.0769	0.0077	IV_UP_mouse.txt	Sirt2
biological_process	GO:0032306	regulation of prostaglandin secretion	0.0957	0.254	1	141	13	18303	0.0071	0.0007	0.0769	0.0077	IV_UP_mouse.txt	P2rx7
biological_process	GO:0061418	regulation of transcription from RNA polymerase II promoter in response to hypoxia	0.0957	0.254	1	141	13	18303	0.0071	0.0007	0.0769	0.0077	IV_UP_mouse.txt	Sirt2
biological_process	GO:1902285	semaphorin-plexin signaling pathway involved in neuron projection guidance	0.0957	0.254	1	141	13	18303	0.0071	0.0007	0.0769	0.0077	IV_UP_mouse.txt	Plxnb3
biological_process	GO:0035461	vitamin transmembrane transport	0.0957	0.254	1	141	13	18303	0.0071	0.0007	0.0769	0.0077	IV_UP_mouse.txt	Lrp2
biological_process	GO:0033043	regulation of organelle organization	0.0957	0.254	14	141	1238	18303	0.0993	0.0676	0.0113	0.0077	IV_UP_mouse.txt	Arhgap18,Dmtn,Ehd3,Hcls1,Lpar1,Nav3,Rgcc,Rps6ka5,Sgk1,Sirt2,Stat2,Synpo2l,Tmeff2,Zbed3
biological_process	GO:1904427	positive regulation of calcium ion transmembrane transport	0.0967	0.256	2	141	68	18303	0.0142	0.0037	0.0294	0.0077	IV_UP_mouse.txt	Ehd3,S100a1
biological_process	GO:0051253	negative regulation of RNA metabolic process	0.0967	0.256	14	141	1240	18303	0.0993	0.0677	0.0113	0.0077	IV_UP_mouse.txt	Bmp2,Dach1,Dact1,Epas1,Hcls1,Prdm16,Rps6ka5,S100a1,Sema4d,Sirt2,Sox10,Sox6,Zfp488,Zfp536
biological_process	GO:0048729	tissue morphogenesis	0.0981	0.26	8	141	608	18303	0.0567	0.0332	0.0132	0.0077	IV_UP_mouse.txt	Bmp2,Frzb,Lrp2,Mylk,Pcdh15,Sema3c,Sox10,Tmeff2
biological_process	GO:0050953	sensory perception of light stimulus	0.0985	0.26	3	141	143	18303	0.0213	0.0078	0.021	0.0077	IV_UP_mouse.txt	Epas1,Pcdh15,Rlbp1
biological_process	GO:1903522	regulation of blood circulation	0.0986	0.26	4	141	227	18303	0.0284	0.0124	0.0176	0.0077	IV_UP_mouse.txt	Ehd3,Epas1,S100a1,Slc1a1
biological_process	GO:0014706	striated muscle tissue development	0.0987	0.26	5	141	317	18303	0.0355	0.0173	0.0158	0.0077	IV_UP_mouse.txt	Bmp2,Lrp2,Ryr1,Sema3c,Sox6
biological_process	GO:0030029	actin filament-based process	0.0989	0.261	7	141	509	18303	0.0496	0.0278	0.0138	0.0077	IV_UP_mouse.txt	Dmtn,Epb41l4b,Hcls1,Itgb5,Myo1b,Pcdh15,Trf
biological_process	GO:0070372	regulation of ERK1 and ERK2 cascade	0.0997	0.262	5	141	318	18303	0.0355	0.0174	0.0157	0.0077	IV_UP_mouse.txt	Bmp2,C1qtnf3,Ephb1,Erbb3,Gpnmb
biological_process	GO:0050909	sensory perception of taste	0.101	0.263	2	141	70	18303	0.0142	0.0038	0.0286	0.0077	IV_UP_mouse.txt	Azgp1,Rtp4
biological_process	GO:0070588	calcium ion transmembrane transport	0.102	0.263	3	141	145	18303	0.0213	0.0079	0.0207	0.0077	IV_UP_mouse.txt	Fam155a,P2rx7,Ryr1
biological_process	GO:0015813	L-glutamate transmembrane transport	0.103	0.263	1	141	14	18303	0.0071	0.0008	0.0714	0.0077	IV_UP_mouse.txt	Slc1a1
biological_process	GO:0021984	adenohypophysis development	0.103	0.263	1	141	14	18303	0.0071	0.0008	0.0714	0.0077	IV_UP_mouse.txt	Bmp2
biological_process	GO:0009310	amine catabolic process	0.103	0.263	1	141	14	18303	0.0071	0.0008	0.0714	0.0077	IV_UP_mouse.txt	Sat1
biological_process	GO:0042402	cellular biogenic amine catabolic process	0.103	0.263	1	141	14	18303	0.0071	0.0008	0.0714	0.0077	IV_UP_mouse.txt	Sat1
biological_process	GO:0030038	contractile actin filament bundle assembly	0.103	0.263	1	141	14	18303	0.0071	0.0008	0.0714	0.0077	IV_UP_mouse.txt	Itgb5
biological_process	GO:0043649	dicarboxylic acid catabolic process	0.103	0.263	1	141	14	18303	0.0071	0.0008	0.0714	0.0077	IV_UP_mouse.txt	Aldh1l2
biological_process	GO:0021781	glial cell fate commitment	0.103	0.263	1	141	14	18303	0.0071	0.0008	0.0714	0.0077	IV_UP_mouse.txt	Sox6
biological_process	GO:0006677	glycosylceramide metabolic process	0.103	0.263	1	141	14	18303	0.0071	0.0008	0.0714	0.0077	IV_UP_mouse.txt	Gal3st1
biological_process	GO:0000188	inactivation of MAPK activity	0.103	0.263	1	141	14	18303	0.0071	0.0008	0.0714	0.0077	IV_UP_mouse.txt	Dusp9
biological_process	GO:0071850	mitotic cell cycle arrest	0.103	0.263	1	141	14	18303	0.0071	0.0008	0.0714	0.0077	IV_UP_mouse.txt	Rgcc
biological_process	GO:0043217	myelin maintenance	0.103	0.263	1	141	14	18303	0.0071	0.0008	0.0714	0.0077	IV_UP_mouse.txt	Myrf
biological_process	GO:1902931	negative regulation of alcohol biosynthetic process	0.103	0.263	1	141	14	18303	0.0071	0.0008	0.0714	0.0077	IV_UP_mouse.txt	Bmp2
biological_process	GO:0045721	negative regulation of gluconeogenesis	0.103	0.263	1	141	14	18303	0.0071	0.0008	0.0714	0.0077	IV_UP_mouse.txt	C1qtnf3
biological_process	GO:0010642	negative regulation of platelet-derived growth factor receptor signaling pathway	0.103	0.263	1	141	14	18303	0.0071	0.0008	0.0714	0.0077	IV_UP_mouse.txt	Apod
biological_process	GO:0070886	positive regulation of calcineurin-NFAT signaling cascade	0.103	0.263	1	141	14	18303	0.0071	0.0008	0.0714	0.0077	IV_UP_mouse.txt	Erbb3
biological_process	GO:0106058	positive regulation of calcineurin-mediated signaling	0.103	0.263	1	141	14	18303	0.0071	0.0008	0.0714	0.0077	IV_UP_mouse.txt	Erbb3
biological_process	GO:0048672	positive regulation of collateral sprouting	0.103	0.263	1	141	14	18303	0.0071	0.0008	0.0714	0.0077	IV_UP_mouse.txt	Sema4d
biological_process	GO:0014049	positive regulation of glutamate secretion	0.103	0.263	1	141	14	18303	0.0071	0.0008	0.0714	0.0077	IV_UP_mouse.txt	P2rx7
biological_process	GO:2000651	positive regulation of sodium ion transmembrane transporter activity	0.103	0.263	1	141	14	18303	0.0071	0.0008	0.0714	0.0077	IV_UP_mouse.txt	Ank3
biological_process	GO:0070071	proton-transporting two-sector ATPase complex assembly	0.103	0.263	1	141	14	18303	0.0071	0.0008	0.0714	0.0077	IV_UP_mouse.txt	Atp6v0a4
biological_process	GO:0035587	purinergic receptor signaling pathway	0.103	0.263	1	141	14	18303	0.0071	0.0008	0.0714	0.0077	IV_UP_mouse.txt	P2rx7
biological_process	GO:1903358	regulation of Golgi organization	0.103	0.263	1	141	14	18303	0.0071	0.0008	0.0714	0.0077	IV_UP_mouse.txt	Ehd3
biological_process	GO:0033127	regulation of histone phosphorylation	0.103	0.263	1	141	14	18303	0.0071	0.0008	0.0714	0.0077	IV_UP_mouse.txt	Rps6ka5
biological_process	GO:0014857	regulation of skeletal muscle cell proliferation	0.103	0.263	1	141	14	18303	0.0071	0.0008	0.0714	0.0077	IV_UP_mouse.txt	Ephb1
biological_process	GO:0031000	response to caffeine	0.103	0.263	1	141	14	18303	0.0071	0.0008	0.0714	0.0077	IV_UP_mouse.txt	Ryr1
biological_process	GO:0036270	response to diuretic	0.103	0.263	1	141	14	18303	0.0071	0.0008	0.0714	0.0077	IV_UP_mouse.txt	Ryr1
biological_process	GO:0043149	stress fiber assembly	0.103	0.263	1	141	14	18303	0.0071	0.0008	0.0714	0.0077	IV_UP_mouse.txt	Itgb5
biological_process	GO:0043129	surfactant homeostasis	0.103	0.263	1	141	14	18303	0.0071	0.0008	0.0714	0.0077	IV_UP_mouse.txt	Epas1
biological_process	GO:0008610	lipid biosynthetic process	0.103	0.263	6	141	416	18303	0.0426	0.0227	0.0144	0.0077	IV_UP_mouse.txt	Gal3st1,Mgll,P2rx7,Plp1,Serinc5,Ugt8a
biological_process	GO:0006970	response to osmotic stress	0.104	0.266	2	141	71	18303	0.0142	0.0039	0.0282	0.0077	IV_UP_mouse.txt	Itga2,Mylk
biological_process	GO:0006793	phosphorus metabolic process	0.104	0.266	18	141	1702	18303	0.1277	0.093	0.0106	0.0077	IV_UP_mouse.txt	Aatk,Atp6v0a4,Bmp2,Dgkg,Dusp9,Enpp2,Ephb1,Erbb3,Gpd1,Mbp,Mylk,Nt5e,P2rx7,Papss2,Rps6ka5,Serinc5,Sgk1,Trf
biological_process	GO:0097164	ammonium ion metabolic process	0.105	0.267	3	141	147	18303	0.0213	0.008	0.0204	0.0077	IV_UP_mouse.txt	Enpp2,Enpp6,Sat1
biological_process	GO:0031331	positive regulation of cellular catabolic process	0.106	0.269	5	141	324	18303	0.0355	0.0177	0.0154	0.0077	IV_UP_mouse.txt	Dact1,Gpd1,P2rx7,Rnf125,Sirt2
biological_process	GO:0051147	regulation of muscle cell differentiation	0.106	0.27	3	141	148	18303	0.0213	0.0081	0.0203	0.0077	IV_UP_mouse.txt	Bmp2,Rbm24,Sox6
biological_process	GO:0055008	cardiac muscle tissue morphogenesis	0.106	0.27	2	141	72	18303	0.0142	0.0039	0.0278	0.0077	IV_UP_mouse.txt	Bmp2,Lrp2
biological_process	GO:0061640	cytoskeleton-dependent cytokinesis	0.106	0.27	2	141	72	18303	0.0142	0.0039	0.0278	0.0077	IV_UP_mouse.txt	Ank3,Zfp365
biological_process	GO:0030500	regulation of bone mineralization	0.106	0.27	2	141	72	18303	0.0142	0.0039	0.0278	0.0077	IV_UP_mouse.txt	Bmp2,P2rx7
biological_process	GO:0006937	regulation of muscle contraction	0.108	0.27	3	141	149	18303	0.0213	0.0081	0.0201	0.0077	IV_UP_mouse.txt	Ehd3,Itga2,Ryr1
biological_process	GO:1905475	regulation of protein localization to membrane	0.108	0.27	3	141	149	18303	0.0213	0.0081	0.0201	0.0077	IV_UP_mouse.txt	Ank3,Dmtn,Shisa7
biological_process	GO:0008284	positive regulation of cell population proliferation	0.109	0.27	11	141	938	18303	0.078	0.0512	0.0117	0.0077	IV_UP_mouse.txt	Bmp2,Enpp2,Hcls1,Itga2,Lrp2,Plxnb3,Ppp1r16b,Scube2,Sox10,Tns3,Trf
biological_process	GO:0006672	ceramide metabolic process	0.109	0.27	2	141	73	18303	0.0142	0.004	0.0274	0.0077	IV_UP_mouse.txt	Gal3st1,P2rx7
biological_process	GO:0007179	transforming growth factor beta receptor signaling pathway	0.109	0.27	2	141	73	18303	0.0142	0.004	0.0274	0.0077	IV_UP_mouse.txt	Bmp2,Itgb5
biological_process	GO:0055074	calcium ion homeostasis	0.109	0.27	6	141	423	18303	0.0426	0.0231	0.0142	0.0077	IV_UP_mouse.txt	Atp13a5,Fam155a,Gpr17,Lpar1,P2rx7,Ryr1
biological_process	GO:0006896	Golgi to vacuole transport	0.11	0.27	1	141	15	18303	0.0071	0.0008	0.0667	0.0077	IV_UP_mouse.txt	Ehd3
biological_process	GO:0019674	NAD metabolic process	0.11	0.27	1	141	15	18303	0.0071	0.0008	0.0667	0.0077	IV_UP_mouse.txt	Gpd1
biological_process	GO:0089718	amino acid import across plasma membrane	0.11	0.27	1	141	15	18303	0.0071	0.0008	0.0667	0.0077	IV_UP_mouse.txt	Slc1a1
biological_process	GO:0071357	cellular response to type I interferon	0.11	0.27	1	141	15	18303	0.0071	0.0008	0.0667	0.0077	IV_UP_mouse.txt	Stat2
biological_process	GO:0060026	convergent extension	0.11	0.27	1	141	15	18303	0.0071	0.0008	0.0667	0.0077	IV_UP_mouse.txt	Frzb
biological_process	GO:0090136	epithelial cell-cell adhesion	0.11	0.27	1	141	15	18303	0.0071	0.0008	0.0667	0.0077	IV_UP_mouse.txt	Itgb5
biological_process	GO:0003417	growth plate cartilage development	0.11	0.27	1	141	15	18303	0.0071	0.0008	0.0667	0.0077	IV_UP_mouse.txt	Col9a1
biological_process	GO:0070498	interleukin-1-mediated signaling pathway	0.11	0.27	1	141	15	18303	0.0071	0.0008	0.0667	0.0077	IV_UP_mouse.txt	Rps6ka5
biological_process	GO:0044872	lipoprotein localization	0.11	0.27	1	141	15	18303	0.0071	0.0008	0.0667	0.0077	IV_UP_mouse.txt	Lrp2
biological_process	GO:0042953	lipoprotein transport	0.11	0.27	1	141	15	18303	0.0071	0.0008	0.0667	0.0077	IV_UP_mouse.txt	Lrp2
biological_process	GO:0035641	locomotory exploration behavior	0.11	0.27	1	141	15	18303	0.0071	0.0008	0.0667	0.0077	IV_UP_mouse.txt	Lsamp
biological_process	GO:0010960	magnesium ion homeostasis	0.11	0.27	1	141	15	18303	0.0071	0.0008	0.0667	0.0077	IV_UP_mouse.txt	Ank3
biological_process	GO:0045779	negative regulation of bone resorption	0.11	0.27	1	141	15	18303	0.0071	0.0008	0.0667	0.0077	IV_UP_mouse.txt	P2rx7
biological_process	GO:0002862	negative regulation of inflammatory response to antigenic stimulus	0.11	0.27	1	141	15	18303	0.0071	0.0008	0.0667	0.0077	IV_UP_mouse.txt	Gpr17
biological_process	GO:0048715	negative regulation of oligodendrocyte differentiation	0.11	0.27	1	141	15	18303	0.0071	0.0008	0.0667	0.0077	IV_UP_mouse.txt	Sirt2
biological_process	GO:2001015	negative regulation of skeletal muscle cell differentiation	0.11	0.27	1	141	15	18303	0.0071	0.0008	0.0667	0.0077	IV_UP_mouse.txt	Ephb1
biological_process	GO:2000647	negative regulation of stem cell proliferation	0.11	0.27	1	141	15	18303	0.0071	0.0008	0.0667	0.0077	IV_UP_mouse.txt	Fermt1
biological_process	GO:0045760	positive regulation of action potential	0.11	0.27	1	141	15	18303	0.0071	0.0008	0.0667	0.0077	IV_UP_mouse.txt	Ank3
biological_process	GO:1900119	positive regulation of execution phase of apoptosis	0.11	0.27	1	141	15	18303	0.0071	0.0008	0.0667	0.0077	IV_UP_mouse.txt	Sirt2
biological_process	GO:0060099	regulation of phagocytosis, engulfment	0.11	0.27	1	141	15	18303	0.0071	0.0008	0.0667	0.0077	IV_UP_mouse.txt	Itga2
biological_process	GO:1901626	regulation of postsynaptic membrane organization	0.11	0.27	1	141	15	18303	0.0071	0.0008	0.0667	0.0077	IV_UP_mouse.txt	Shisa7
biological_process	GO:0048385	regulation of retinoic acid receptor signaling pathway	0.11	0.27	1	141	15	18303	0.0071	0.0008	0.0667	0.0077	IV_UP_mouse.txt	Zfp536
biological_process	GO:0035728	response to hepatocyte growth factor	0.11	0.27	1	141	15	18303	0.0071	0.0008	0.0667	0.0077	IV_UP_mouse.txt	Sirt2
biological_process	GO:0008272	sulfate transport	0.11	0.27	1	141	15	18303	0.0071	0.0008	0.0667	0.0077	IV_UP_mouse.txt	Slc26a2
biological_process	GO:0060337	type I interferon signaling pathway	0.11	0.27	1	141	15	18303	0.0071	0.0008	0.0667	0.0077	IV_UP_mouse.txt	Stat2
biological_process	GO:0050872	white fat cell differentiation	0.11	0.27	1	141	15	18303	0.0071	0.0008	0.0667	0.0077	IV_UP_mouse.txt	Prdm16
biological_process	GO:0043085	positive regulation of catalytic activity	0.11	0.271	12	141	1048	18303	0.0851	0.0573	0.0115	0.0077	IV_UP_mouse.txt	Bmp2,Dock9,Ephb1,Erbb3,Itga2,Lpar1,Mbp,P2rx7,S100a1,Sema4d,Serinc5,Trf
biological_process	GO:0070201	regulation of establishment of protein localization	0.111	0.272	9	141	729	18303	0.0638	0.0398	0.0123	0.0077	IV_UP_mouse.txt	Ank3,Apod,C1qtnf3,Dmtn,Fermt1,Mbp,P2rx7,Rgcc,Zbed3
biological_process	GO:0032412	regulation of ion transmembrane transporter activity	0.111	0.273	4	141	237	18303	0.0284	0.0129	0.0169	0.0077	IV_UP_mouse.txt	Ank3,Ehd3,S100a1,Shisa7
biological_process	GO:0032507	maintenance of protein location in cell	0.111	0.273	2	141	74	18303	0.0142	0.004	0.027	0.0077	IV_UP_mouse.txt	Ank3,Syne3
biological_process	GO:0043242	negative regulation of protein complex disassembly	0.111	0.273	2	141	74	18303	0.0142	0.004	0.027	0.0077	IV_UP_mouse.txt	Dmtn,Nav3
biological_process	GO:0051785	positive regulation of nuclear division	0.111	0.273	2	141	74	18303	0.0142	0.004	0.027	0.0077	IV_UP_mouse.txt	Rgcc,Sirt2
biological_process	GO:0032147	activation of protein kinase activity	0.112	0.275	4	141	238	18303	0.0284	0.013	0.0168	0.0077	IV_UP_mouse.txt	Bmp2,Lpar1,P2rx7,Trf
biological_process	GO:0048705	skeletal system morphogenesis	0.112	0.275	4	141	238	18303	0.0284	0.013	0.0168	0.0077	IV_UP_mouse.txt	Acan,Col9a1,P2rx7,Scube2
biological_process	GO:0031589	cell-substrate adhesion	0.113	0.276	3	141	152	18303	0.0213	0.0083	0.0197	0.0077	IV_UP_mouse.txt	Ephb1,Itga2,Itgb5
biological_process	GO:0005996	monosaccharide metabolic process	0.113	0.276	3	141	152	18303	0.0213	0.0083	0.0197	0.0077	IV_UP_mouse.txt	Apod,Gpd1,Man2a2
biological_process	GO:0045926	negative regulation of growth	0.113	0.277	4	141	239	18303	0.0284	0.0131	0.0167	0.0077	IV_UP_mouse.txt	Aatk,Frzb,Sema3c,Sema4d
biological_process	GO:0051048	negative regulation of secretion	0.113	0.277	4	141	239	18303	0.0284	0.0131	0.0167	0.0077	IV_UP_mouse.txt	C1qtnf3,Erbb3,Il1rapl1,Rgcc
biological_process	GO:0072503	cellular divalent inorganic cation homeostasis	0.114	0.277	6	141	428	18303	0.0426	0.0234	0.014	0.0077	IV_UP_mouse.txt	Atp13a5,Fam155a,Gpr17,Lpar1,P2rx7,Ryr1
biological_process	GO:0060395	SMAD protein signal transduction	0.114	0.277	2	141	75	18303	0.0142	0.0041	0.0267	0.0077	IV_UP_mouse.txt	Bmp2,Trf
biological_process	GO:0048193	Golgi vesicle transport	0.115	0.278	4	141	240	18303	0.0284	0.0131	0.0167	0.0077	IV_UP_mouse.txt	Ank3,Creb3l2,Ehd3,Myo1b
biological_process	GO:0048469	cell maturation	0.116	0.278	3	141	154	18303	0.0213	0.0084	0.0195	0.0077	IV_UP_mouse.txt	Epas1,Plp1,Sox10
biological_process	GO:0043409	negative regulation of MAPK cascade	0.116	0.278	3	141	154	18303	0.0213	0.0084	0.0195	0.0077	IV_UP_mouse.txt	Dact1,Dusp9,P2rx7
biological_process	GO:0045913	positive regulation of carbohydrate metabolic process	0.116	0.278	2	141	76	18303	0.0142	0.0042	0.0263	0.0077	IV_UP_mouse.txt	Gpd1,P2rx7
biological_process	GO:0051965	positive regulation of synapse assembly	0.116	0.278	2	141	76	18303	0.0142	0.0042	0.0263	0.0077	IV_UP_mouse.txt	Ephb1,Il1rapl1
biological_process	GO:0071711	basement membrane organization	0.116	0.278	1	141	16	18303	0.0071	0.0009	0.0625	0.0077	IV_UP_mouse.txt	Fermt1
biological_process	GO:0048875	chemical homeostasis within a tissue	0.116	0.278	1	141	16	18303	0.0071	0.0009	0.0625	0.0077	IV_UP_mouse.txt	Epas1
biological_process	GO:0046475	glycerophospholipid catabolic process	0.116	0.278	1	141	16	18303	0.0071	0.0009	0.0625	0.0077	IV_UP_mouse.txt	Enpp2
biological_process	GO:0032611	interleukin-1 beta production	0.116	0.278	1	141	16	18303	0.0071	0.0009	0.0625	0.0077	IV_UP_mouse.txt	Tnfaip8
biological_process	GO:0010463	mesenchymal cell proliferation	0.116	0.278	1	141	16	18303	0.0071	0.0009	0.0625	0.0077	IV_UP_mouse.txt	Bmp2
biological_process	GO:0007019	microtubule depolymerization	0.116	0.278	1	141	16	18303	0.0071	0.0009	0.0625	0.0077	IV_UP_mouse.txt	Sgk1
biological_process	GO:0060253	negative regulation of glial cell proliferation	0.116	0.278	1	141	16	18303	0.0071	0.0009	0.0625	0.0077	IV_UP_mouse.txt	Sox10
biological_process	GO:0046931	pore complex assembly	0.116	0.278	1	141	16	18303	0.0071	0.0009	0.0625	0.0077	IV_UP_mouse.txt	P2rx7
biological_process	GO:0048711	positive regulation of astrocyte differentiation	0.116	0.278	1	141	16	18303	0.0071	0.0009	0.0625	0.0077	IV_UP_mouse.txt	Bmp2
biological_process	GO:0033630	positive regulation of cell adhesion mediated by integrin	0.116	0.278	1	141	16	18303	0.0071	0.0009	0.0625	0.0077	IV_UP_mouse.txt	Fermt1
biological_process	GO:0032305	positive regulation of icosanoid secretion	0.116	0.278	1	141	16	18303	0.0071	0.0009	0.0625	0.0077	IV_UP_mouse.txt	P2rx7
biological_process	GO:0045836	positive regulation of meiotic nuclear division	0.116	0.278	1	141	16	18303	0.0071	0.0009	0.0625	0.0077	IV_UP_mouse.txt	Sirt2
biological_process	GO:1903779	regulation of cardiac conduction	0.116	0.278	1	141	16	18303	0.0071	0.0009	0.0625	0.0077	IV_UP_mouse.txt	Ehd3
biological_process	GO:2000345	regulation of hepatocyte proliferation	0.116	0.278	1	141	16	18303	0.0071	0.0009	0.0625	0.0077	IV_UP_mouse.txt	Lims2
biological_process	GO:0010566	regulation of ketone biosynthetic process	0.116	0.278	1	141	16	18303	0.0071	0.0009	0.0625	0.0077	IV_UP_mouse.txt	Bmp2
biological_process	GO:1905153	regulation of membrane invagination	0.116	0.278	1	141	16	18303	0.0071	0.0009	0.0625	0.0077	IV_UP_mouse.txt	Itga2
biological_process	GO:0010092	specification of animal organ identity	0.116	0.278	1	141	16	18303	0.0071	0.0009	0.0625	0.0077	IV_UP_mouse.txt	Lrp2
biological_process	GO:0021978	telencephalon regionalization	0.116	0.278	1	141	16	18303	0.0071	0.0009	0.0625	0.0077	IV_UP_mouse.txt	Bmp2
biological_process	GO:0022898	regulation of transmembrane transporter activity	0.119	0.283	4	141	243	18303	0.0284	0.0133	0.0165	0.0077	IV_UP_mouse.txt	Ank3,Ehd3,S100a1,Shisa7
biological_process	GO:0060411	cardiac septum morphogenesis	0.119	0.283	2	141	77	18303	0.0142	0.0042	0.026	0.0077	IV_UP_mouse.txt	Lrp2,Sema3c
biological_process	GO:0007043	cell-cell junction assembly	0.119	0.283	2	141	77	18303	0.0142	0.0042	0.026	0.0077	IV_UP_mouse.txt	Cdh19,Ugt8a
biological_process	GO:0051453	regulation of intracellular pH	0.119	0.283	2	141	77	18303	0.0142	0.0042	0.026	0.0077	IV_UP_mouse.txt	Atp6v0a4,Slc26a2
biological_process	GO:0090150	establishment of protein localization to membrane	0.119	0.284	3	141	156	18303	0.0213	0.0085	0.0192	0.0077	IV_UP_mouse.txt	Ank3,Rtp4,Syne3
biological_process	GO:0090087	regulation of peptide transport	0.122	0.289	9	141	746	18303	0.0638	0.0408	0.0121	0.0077	IV_UP_mouse.txt	Ank3,Apod,C1qtnf3,Dmtn,Fermt1,Mbp,P2rx7,Rgcc,Zbed3
biological_process	GO:0050678	regulation of epithelial cell proliferation	0.123	0.289	5	141	340	18303	0.0355	0.0186	0.0147	0.0077	IV_UP_mouse.txt	Bmp2,Lims2,Plxnb3,Ppp1r16b,Rgcc
biological_process	GO:0007202	activation of phospholipase C activity	0.123	0.289	1	141	17	18303	0.0071	0.0009	0.0588	0.0077	IV_UP_mouse.txt	Lpar1
biological_process	GO:0035584	calcium-mediated signaling using intracellular calcium source	0.123	0.289	1	141	17	18303	0.0071	0.0009	0.0588	0.0077	IV_UP_mouse.txt	Dmtn
biological_process	GO:0034331	cell junction maintenance	0.123	0.289	1	141	17	18303	0.0071	0.0009	0.0588	0.0077	IV_UP_mouse.txt	Mpz
biological_process	GO:0009109	coenzyme catabolic process	0.123	0.289	1	141	17	18303	0.0071	0.0009	0.0588	0.0077	IV_UP_mouse.txt	Aldh1l2
biological_process	GO:0006825	copper ion transport	0.123	0.289	1	141	17	18303	0.0071	0.0009	0.0588	0.0077	IV_UP_mouse.txt	Cp
biological_process	GO:0032612	interleukin-1 production	0.123	0.289	1	141	17	18303	0.0071	0.0009	0.0588	0.0077	IV_UP_mouse.txt	Tnfaip8
biological_process	GO:0046851	negative regulation of bone remodeling	0.123	0.289	1	141	17	18303	0.0071	0.0009	0.0588	0.0077	IV_UP_mouse.txt	P2rx7
biological_process	GO:2000353	positive regulation of endothelial cell apoptotic process	0.123	0.289	1	141	17	18303	0.0071	0.0009	0.0588	0.0077	IV_UP_mouse.txt	Rgcc
biological_process	GO:0051000	positive regulation of nitric-oxide synthase activity	0.123	0.289	1	141	17	18303	0.0071	0.0009	0.0588	0.0077	IV_UP_mouse.txt	S100a1
biological_process	GO:1902259	regulation of delayed rectifier potassium channel activity	0.123	0.289	1	141	17	18303	0.0071	0.0009	0.0588	0.0077	IV_UP_mouse.txt	Ank3
biological_process	GO:0007096	regulation of exit from mitosis	0.123	0.289	1	141	17	18303	0.0071	0.0009	0.0588	0.0077	IV_UP_mouse.txt	Rgcc
biological_process	GO:0042487	regulation of odontogenesis of dentin-containing tooth	0.123	0.289	1	141	17	18303	0.0071	0.0009	0.0588	0.0077	IV_UP_mouse.txt	Bmp2
biological_process	GO:0006448	regulation of translational elongation	0.123	0.289	1	141	17	18303	0.0071	0.0009	0.0588	0.0077	IV_UP_mouse.txt	Cpeb2
biological_process	GO:0001967	suckling behavior	0.123	0.289	1	141	17	18303	0.0071	0.0009	0.0588	0.0077	IV_UP_mouse.txt	Dach1
biological_process	GO:1903532	positive regulation of secretion by cell	0.124	0.29	6	141	439	18303	0.0426	0.024	0.0137	0.0077	IV_UP_mouse.txt	C1qtnf3,Fermt1,Mbp,P2rx7,Rgcc,Slc18a1
biological_process	GO:0044242	cellular lipid catabolic process	0.125	0.292	3	141	159	18303	0.0213	0.0087	0.0189	0.0077	IV_UP_mouse.txt	Enpp2,Mgll,Sirt2
biological_process	GO:0051338	regulation of transferase activity	0.126	0.295	10	141	858	18303	0.0709	0.0469	0.0117	0.0077	IV_UP_mouse.txt	Bmp2,Chad,Dusp9,Ephb1,Erbb3,Lpar1,P2rx7,Ppp1r1c,Serinc5,Trf
biological_process	GO:0003208	cardiac ventricle morphogenesis	0.127	0.295	2	141	80	18303	0.0142	0.0044	0.025	0.0077	IV_UP_mouse.txt	Lrp2,Sema3c
biological_process	GO:0021675	nerve development	0.127	0.295	2	141	80	18303	0.0142	0.0044	0.025	0.0077	IV_UP_mouse.txt	Ephb1,Erbb3
biological_process	GO:0014910	regulation of smooth muscle cell migration	0.127	0.295	2	141	80	18303	0.0142	0.0044	0.025	0.0077	IV_UP_mouse.txt	Itga2,Lpar1
biological_process	GO:0030833	regulation of actin filament polymerization	0.128	0.297	3	141	161	18303	0.0213	0.0088	0.0186	0.0077	IV_UP_mouse.txt	Arhgap18,Dmtn,Hcls1
biological_process	GO:0043549	regulation of kinase activity	0.129	0.297	9	141	755	18303	0.0638	0.0413	0.0119	0.0077	IV_UP_mouse.txt	Bmp2,Chad,Dusp9,Ephb1,Erbb3,Lpar1,P2rx7,Ppp1r1c,Trf
biological_process	GO:1905039	carboxylic acid transmembrane transport	0.129	0.297	2	141	81	18303	0.0142	0.0044	0.0247	0.0077	IV_UP_mouse.txt	Lrp2,Slc1a1
biological_process	GO:1903825	organic acid transmembrane transport	0.129	0.297	2	141	81	18303	0.0142	0.0044	0.0247	0.0077	IV_UP_mouse.txt	Lrp2,Slc1a1
biological_process	GO:0070167	regulation of biomineral tissue development	0.129	0.297	2	141	81	18303	0.0142	0.0044	0.0247	0.0077	IV_UP_mouse.txt	Bmp2,P2rx7
biological_process	GO:0110149	regulation of biomineralization	0.129	0.297	2	141	81	18303	0.0142	0.0044	0.0247	0.0077	IV_UP_mouse.txt	Bmp2,P2rx7
biological_process	GO:0007409	axonogenesis	0.129	0.297	5	141	346	18303	0.0355	0.0189	0.0145	0.0077	IV_UP_mouse.txt	Ank3,Ephb1,Omg,Plxnb3,Sema3c
biological_process	GO:0006491	N-glycan processing	0.13	0.297	1	141	18	18303	0.0071	0.001	0.0556	0.0077	IV_UP_mouse.txt	Man2a2
biological_process	GO:0043090	amino acid import	0.13	0.297	1	141	18	18303	0.0071	0.001	0.0556	0.0077	IV_UP_mouse.txt	Slc1a1
biological_process	GO:0060088	auditory receptor cell stereocilium organization	0.13	0.297	1	141	18	18303	0.0071	0.001	0.0556	0.0077	IV_UP_mouse.txt	Pcdh15
biological_process	GO:0033627	cell adhesion mediated by integrin	0.13	0.297	1	141	18	18303	0.0071	0.001	0.0556	0.0077	IV_UP_mouse.txt	Itga2
biological_process	GO:0055064	chloride ion homeostasis	0.13	0.297	1	141	18	18303	0.0071	0.001	0.0556	0.0077	IV_UP_mouse.txt	Slc12a8
biological_process	GO:0050966	detection of mechanical stimulus involved in sensory perception of pain	0.13	0.297	1	141	18	18303	0.0071	0.001	0.0556	0.0077	IV_UP_mouse.txt	Itga2
biological_process	GO:0050910	detection of mechanical stimulus involved in sensory perception of sound	0.13	0.297	1	141	18	18303	0.0071	0.001	0.0556	0.0077	IV_UP_mouse.txt	Pcdh15
biological_process	GO:0050961	detection of temperature stimulus involved in sensory perception	0.13	0.297	1	141	18	18303	0.0071	0.001	0.0556	0.0077	IV_UP_mouse.txt	Ephb1
biological_process	GO:0050965	detection of temperature stimulus involved in sensory perception of pain	0.13	0.297	1	141	18	18303	0.0071	0.001	0.0556	0.0077	IV_UP_mouse.txt	Ephb1
biological_process	GO:0006688	glycosphingolipid biosynthetic process	0.13	0.297	1	141	18	18303	0.0071	0.001	0.0556	0.0077	IV_UP_mouse.txt	Gal3st1
biological_process	GO:0060292	long-term synaptic depression	0.13	0.297	1	141	18	18303	0.0071	0.001	0.0556	0.0077	IV_UP_mouse.txt	Mgll
biological_process	GO:0002448	mast cell mediated immunity	0.13	0.297	1	141	18	18303	0.0071	0.001	0.0556	0.0077	IV_UP_mouse.txt	Spon2
biological_process	GO:0070266	necroptotic process	0.13	0.297	1	141	18	18303	0.0071	0.001	0.0556	0.0077	IV_UP_mouse.txt	Sirt2
biological_process	GO:1901017	negative regulation of potassium ion transmembrane transporter activity	0.13	0.297	1	141	18	18303	0.0071	0.001	0.0556	0.0077	IV_UP_mouse.txt	Ank3
biological_process	GO:0042415	norepinephrine metabolic process	0.13	0.297	1	141	18	18303	0.0071	0.001	0.0556	0.0077	IV_UP_mouse.txt	Epas1
biological_process	GO:0006595	polyamine metabolic process	0.13	0.297	1	141	18	18303	0.0071	0.001	0.0556	0.0077	IV_UP_mouse.txt	Sat1
biological_process	GO:0050918	positive chemotaxis	0.13	0.297	1	141	18	18303	0.0071	0.001	0.0556	0.0077	IV_UP_mouse.txt	Plxnb3
biological_process	GO:0048172	regulation of short-term neuronal synaptic plasticity	0.13	0.297	1	141	18	18303	0.0071	0.001	0.0556	0.0077	IV_UP_mouse.txt	Shisa7
biological_process	GO:0090030	regulation of steroid hormone biosynthetic process	0.13	0.297	1	141	18	18303	0.0071	0.001	0.0556	0.0077	IV_UP_mouse.txt	Bmp2
biological_process	GO:0060841	venous blood vessel development	0.13	0.297	1	141	18	18303	0.0071	0.001	0.0556	0.0077	IV_UP_mouse.txt	Sema3c
biological_process	GO:0030641	regulation of cellular pH	0.132	0.3	2	141	82	18303	0.0142	0.0045	0.0244	0.0077	IV_UP_mouse.txt	Atp6v0a4,Slc26a2
biological_process	GO:0031110	regulation of microtubule polymerization or depolymerization	0.132	0.3	2	141	82	18303	0.0142	0.0045	0.0244	0.0077	IV_UP_mouse.txt	Nav3,Sgk1
biological_process	GO:0006928	movement of cell or subcellular component	0.132	0.301	14	141	1308	18303	0.0993	0.0715	0.0107	0.0077	IV_UP_mouse.txt	Ank3,Enpp2,Ephb1,Fermt1,Itga2,Lpar1,Myo1b,Plxnb3,Sema3c,Sema4d,Sox10,Spock1,Tmeff2,Tns3
biological_process	GO:0051924	regulation of calcium ion transport	0.133	0.303	4	141	254	18303	0.0284	0.0139	0.0157	0.0077	IV_UP_mouse.txt	Ehd3,Mylk,P2rx7,S100a1
biological_process	GO:0042981	regulation of apoptotic process	0.134	0.304	16	141	1537	18303	0.1135	0.084	0.0104	0.0077	IV_UP_mouse.txt	Bmp2,Ephb1,Erbb3,Frzb,Hcls1,Lims2,Lpar1,Mpz,P2rx7,Rgcc,Sgk1,Sh3rf1,Sirt2,Sox10,Tnfaip8,Trim2
biological_process	GO:0062014	negative regulation of small molecule metabolic process	0.134	0.304	2	141	83	18303	0.0142	0.0045	0.0241	0.0077	IV_UP_mouse.txt	Bmp2,C1qtnf3
biological_process	GO:0032436	positive regulation of proteasomal ubiquitin-dependent protein catabolic process	0.134	0.304	2	141	83	18303	0.0142	0.0045	0.0241	0.0077	IV_UP_mouse.txt	Rnf125,Sirt2
biological_process	GO:0090287	regulation of cellular response to growth factor stimulus	0.135	0.304	4	141	255	18303	0.0284	0.0139	0.0157	0.0077	IV_UP_mouse.txt	Fermt1,Lrp2,Prdm16,Rasl11b
biological_process	GO:1903034	regulation of response to wounding	0.135	0.304	3	141	165	18303	0.0213	0.009	0.0182	0.0077	IV_UP_mouse.txt	Dmtn,Mylk,Omg
biological_process	GO:0007507	heart development	0.136	0.304	7	141	553	18303	0.0496	0.0302	0.0127	0.0077	IV_UP_mouse.txt	Acan,Bmp2,Erbb3,Lrp2,Ryr1,Sema3c,Sox6
biological_process	GO:0003007	heart morphogenesis	0.136	0.304	4	141	256	18303	0.0284	0.014	0.0156	0.0077	IV_UP_mouse.txt	Bmp2,Lrp2,Ryr1,Sema3c
biological_process	GO:0032409	regulation of transporter activity	0.136	0.304	4	141	256	18303	0.0284	0.014	0.0156	0.0077	IV_UP_mouse.txt	Ank3,Ehd3,S100a1,Shisa7
biological_process	GO:0010639	negative regulation of organelle organization	0.136	0.304	5	141	352	18303	0.0355	0.0192	0.0142	0.0077	IV_UP_mouse.txt	Dmtn,Nav3,Rgcc,Sgk1,Tmeff2
biological_process	GO:1902531	regulation of intracellular signal transduction	0.136	0.304	16	141	1542	18303	0.1135	0.0842	0.0104	0.0077	IV_UP_mouse.txt	Arhgap18,Bmp2,C1qtnf3,Dact1,Dusp9,Ephb1,Erbb3,Gpnmb,Gpr17,Hcls1,Lpar1,P2rx7,Ppp1r16b,Sema4d,Sh3rf1,Trf
biological_process	GO:0072659	protein localization to plasma membrane	0.137	0.304	3	141	166	18303	0.0213	0.0091	0.0181	0.0077	IV_UP_mouse.txt	Ank3,Ehd3,Tspan15
biological_process	GO:0006109	regulation of carbohydrate metabolic process	0.137	0.304	3	141	166	18303	0.0213	0.0091	0.0181	0.0077	IV_UP_mouse.txt	C1qtnf3,Gpd1,P2rx7
biological_process	GO:0010629	negative regulation of gene expression	0.137	0.304	17	141	1657	18303	0.1206	0.0905	0.0103	0.0077	IV_UP_mouse.txt	Bmp2,C1qtnf3,Cpeb2,Dach1,Dact1,Epas1,Fermt1,Hcls1,Prdm16,Rps6ka5,S100a1,Sema4d,Sirt2,Sox10,Sox6,Zfp488,Zfp536
biological_process	GO:0003215	cardiac right ventricle morphogenesis	0.137	0.304	1	141	19	18303	0.0071	0.001	0.0526	0.0077	IV_UP_mouse.txt	Sema3c
biological_process	GO:0001502	cartilage condensation	0.137	0.304	1	141	19	18303	0.0071	0.001	0.0526	0.0077	IV_UP_mouse.txt	Acan
biological_process	GO:0042219	cellular modified amino acid catabolic process	0.137	0.304	1	141	19	18303	0.0071	0.001	0.0526	0.0077	IV_UP_mouse.txt	Aldh1l2
biological_process	GO:0043951	negative regulation of cAMP-mediated signaling	0.137	0.304	1	141	19	18303	0.0071	0.001	0.0526	0.0077	IV_UP_mouse.txt	Lpar1
biological_process	GO:0090382	phagosome maturation	0.137	0.304	1	141	19	18303	0.0071	0.001	0.0526	0.0077	IV_UP_mouse.txt	P2rx7
biological_process	GO:0033605	positive regulation of catecholamine secretion	0.137	0.304	1	141	19	18303	0.0071	0.001	0.0526	0.0077	IV_UP_mouse.txt	Slc18a1
biological_process	GO:1903055	positive regulation of extracellular matrix organization	0.137	0.304	1	141	19	18303	0.0071	0.001	0.0526	0.0077	IV_UP_mouse.txt	Rgcc
biological_process	GO:2000193	positive regulation of fatty acid transport	0.137	0.304	1	141	19	18303	0.0071	0.001	0.0526	0.0077	IV_UP_mouse.txt	P2rx7
biological_process	GO:0010763	positive regulation of fibroblast migration	0.137	0.304	1	141	19	18303	0.0071	0.001	0.0526	0.0077	IV_UP_mouse.txt	Dmtn
biological_process	GO:1902307	positive regulation of sodium ion transmembrane transport	0.137	0.304	1	141	19	18303	0.0071	0.001	0.0526	0.0077	IV_UP_mouse.txt	Ank3
biological_process	GO:1900424	regulation of defense response to bacterium	0.137	0.304	1	141	19	18303	0.0071	0.001	0.0526	0.0077	IV_UP_mouse.txt	Sirt2
biological_process	GO:0045649	regulation of macrophage differentiation	0.137	0.304	1	141	19	18303	0.0071	0.001	0.0526	0.0077	IV_UP_mouse.txt	Hcls1
biological_process	GO:0051900	regulation of mitochondrial depolarization	0.137	0.304	1	141	19	18303	0.0071	0.001	0.0526	0.0077	IV_UP_mouse.txt	P2rx7
biological_process	GO:0051580	regulation of neurotransmitter uptake	0.137	0.304	1	141	19	18303	0.0071	0.001	0.0526	0.0077	IV_UP_mouse.txt	Slc18a1
biological_process	GO:0031290	retinal ganglion cell axon guidance	0.137	0.304	1	141	19	18303	0.0071	0.001	0.0526	0.0077	IV_UP_mouse.txt	Ephb1
biological_process	GO:1901019	regulation of calcium ion transmembrane transporter activity	0.137	0.304	2	141	84	18303	0.0142	0.0046	0.0238	0.0077	IV_UP_mouse.txt	Ehd3,S100a1
biological_process	GO:1901879	regulation of protein depolymerization	0.137	0.304	2	141	84	18303	0.0142	0.0046	0.0238	0.0077	IV_UP_mouse.txt	Dmtn,Nav3
biological_process	GO:0072091	regulation of stem cell proliferation	0.137	0.304	2	141	84	18303	0.0142	0.0046	0.0238	0.0077	IV_UP_mouse.txt	Fermt1,Sox10
biological_process	GO:0007584	response to nutrient	0.137	0.304	2	141	84	18303	0.0142	0.0046	0.0238	0.0077	IV_UP_mouse.txt	P2rx7,Ryr1
biological_process	GO:0016042	lipid catabolic process	0.137	0.304	4	141	257	18303	0.0284	0.014	0.0156	0.0077	IV_UP_mouse.txt	Enpp2,Enpp6,Mgll,Sirt2
biological_process	GO:0032880	regulation of protein localization	0.138	0.305	11	141	984	18303	0.078	0.0538	0.0112	0.0077	IV_UP_mouse.txt	Ank3,Apod,C1qtnf3,Dmtn,Fermt1,Mbp,P2rx7,Rgcc,Sgk1,Shisa7,Zbed3
biological_process	GO:0045859	regulation of protein kinase activity	0.139	0.306	8	141	661	18303	0.0567	0.0361	0.0121	0.0077	IV_UP_mouse.txt	Bmp2,Chad,Dusp9,Erbb3,Lpar1,P2rx7,Ppp1r1c,Trf
biological_process	GO:0045833	negative regulation of lipid metabolic process	0.14	0.308	2	141	85	18303	0.0142	0.0046	0.0235	0.0077	IV_UP_mouse.txt	Apod,Bmp2
biological_process	GO:0010717	regulation of epithelial to mesenchymal transition	0.14	0.308	2	141	85	18303	0.0142	0.0046	0.0235	0.0077	IV_UP_mouse.txt	Bmp2,Rgcc
biological_process	GO:0031347	regulation of defense response	0.14	0.309	7	141	558	18303	0.0496	0.0305	0.0125	0.0077	IV_UP_mouse.txt	Apod,C1qtnf3,Gpr17,Itga2,Mgll,Nt5e,Sirt2
biological_process	GO:0055085	transmembrane transport	0.143	0.313	10	141	882	18303	0.0709	0.0482	0.0113	0.0077	IV_UP_mouse.txt	Abcg3,Atp6v0a4,Fam155a,Lrp2,P2rx7,Ryr1,Slc12a8,Slc18a1,Slc1a1,Slc26a2
biological_process	GO:0060445	branching involved in salivary gland morphogenesis	0.143	0.313	1	141	20	18303	0.0071	0.0011	0.05	0.0077	IV_UP_mouse.txt	Sema3c
biological_process	GO:0006883	cellular sodium ion homeostasis	0.143	0.313	1	141	20	18303	0.0071	0.0011	0.05	0.0077	IV_UP_mouse.txt	Sgk1
biological_process	GO:0030540	female genitalia development	0.143	0.313	1	141	20	18303	0.0071	0.0011	0.05	0.0077	IV_UP_mouse.txt	Lrp2
biological_process	GO:0030318	melanocyte differentiation	0.143	0.313	1	141	20	18303	0.0071	0.0011	0.05	0.0077	IV_UP_mouse.txt	Sox10
biological_process	GO:0006509	membrane protein ectodomain proteolysis	0.143	0.313	1	141	20	18303	0.0071	0.0011	0.05	0.0077	IV_UP_mouse.txt	P2rx7
biological_process	GO:0032288	myelin assembly	0.143	0.313	1	141	20	18303	0.0071	0.0011	0.05	0.0077	IV_UP_mouse.txt	Ugt8a
biological_process	GO:1901223	negative regulation of NIK/NF-kappaB signaling	0.143	0.313	1	141	20	18303	0.0071	0.0011	0.05	0.0077	IV_UP_mouse.txt	C1qtnf3
biological_process	GO:0001759	organ induction	0.143	0.313	1	141	20	18303	0.0071	0.0011	0.05	0.0077	IV_UP_mouse.txt	Bmp2
biological_process	GO:0032332	positive regulation of chondrocyte differentiation	0.143	0.313	1	141	20	18303	0.0071	0.0011	0.05	0.0077	IV_UP_mouse.txt	Sox6
biological_process	GO:0032303	regulation of icosanoid secretion	0.143	0.313	1	141	20	18303	0.0071	0.0011	0.05	0.0077	IV_UP_mouse.txt	P2rx7
biological_process	GO:0090330	regulation of platelet aggregation	0.143	0.313	1	141	20	18303	0.0071	0.0011	0.05	0.0077	IV_UP_mouse.txt	Dmtn
biological_process	GO:0010640	regulation of platelet-derived growth factor receptor signaling pathway	0.143	0.313	1	141	20	18303	0.0071	0.0011	0.05	0.0077	IV_UP_mouse.txt	Apod
biological_process	GO:0010039	response to iron ion	0.143	0.313	1	141	20	18303	0.0071	0.0011	0.05	0.0077	IV_UP_mouse.txt	Trf
biological_process	GO:0007035	vacuolar acidification	0.143	0.313	1	141	20	18303	0.0071	0.0011	0.05	0.0077	IV_UP_mouse.txt	Atp6v0a4
biological_process	GO:0043067	regulation of programmed cell death	0.143	0.313	16	141	1555	18303	0.1135	0.085	0.0103	0.0077	IV_UP_mouse.txt	Bmp2,Ephb1,Erbb3,Frzb,Hcls1,Lims2,Lpar1,Mpz,P2rx7,Rgcc,Sgk1,Sh3rf1,Sirt2,Sox10,Tnfaip8,Trim2
biological_process	GO:0045934	negative regulation of nucleobase-containing compound metabolic process	0.144	0.313	14	141	1328	18303	0.0993	0.0726	0.0105	0.0077	IV_UP_mouse.txt	Bmp2,Dach1,Dact1,Epas1,Hcls1,Prdm16,Rps6ka5,S100a1,Sema4d,Sirt2,Sox10,Sox6,Zfp488,Zfp536
biological_process	GO:0009612	response to mechanical stimulus	0.146	0.317	3	141	171	18303	0.0213	0.0093	0.0175	0.0077	IV_UP_mouse.txt	Itga2,P2rx7,Pcdh15
biological_process	GO:0120032	regulation of plasma membrane bounded cell projection assembly	0.147	0.32	3	141	172	18303	0.0213	0.0094	0.0174	0.0077	IV_UP_mouse.txt	Dmtn,P2rx7,Plxnb3
biological_process	GO:0006664	glycolipid metabolic process	0.147	0.32	2	141	88	18303	0.0142	0.0048	0.0227	0.0077	IV_UP_mouse.txt	Gal3st1,Ugt8a
biological_process	GO:0061053	somite development	0.147	0.32	2	141	88	18303	0.0142	0.0048	0.0227	0.0077	IV_UP_mouse.txt	Frzb,Sema3c
biological_process	GO:0010033	response to organic substance	0.147	0.32	26	141	2736	18303	0.1844	0.1495	0.0095	0.0077	IV_UP_mouse.txt	Bmp2,Chad,Cpeb2,Creb3l2,Dmtn,Gpd1,Hcls1,Itgb5,Lpar1,P2rx7,Rnf125,Rps6ka5,Ryr1,Serpina3c,Serpina3f,Serpina3g,Serpina3i,Serpina3k,Serpina3m,Serpina3n,Sgk1,Sirt2,Sox6,Spon2,Stat2,Trim2
biological_process	GO:1901699	cellular response to nitrogen compound	0.148	0.321	7	141	567	18303	0.0496	0.031	0.0123	0.0077	IV_UP_mouse.txt	Cpeb2,Dmtn,Gpd1,P2rx7,Ryr1,Sgk1,Sirt2
biological_process	GO:0072359	circulatory system development	0.149	0.321	10	141	890	18303	0.0709	0.0486	0.0112	0.0077	IV_UP_mouse.txt	Acan,Bmp2,Epas1,Ephb1,Erbb3,Lrp2,Mylk,Ryr1,Sema3c,Sox6
biological_process	GO:0030041	actin filament polymerization	0.15	0.321	1	141	21	18303	0.0071	0.0011	0.0476	0.0077	IV_UP_mouse.txt	Hcls1
biological_process	GO:0003416	endochondral bone growth	0.15	0.321	1	141	21	18303	0.0071	0.0011	0.0476	0.0077	IV_UP_mouse.txt	Col9a1
biological_process	GO:0032331	negative regulation of chondrocyte differentiation	0.15	0.321	1	141	21	18303	0.0071	0.0011	0.0476	0.0077	IV_UP_mouse.txt	Chadl
biological_process	GO:0045683	negative regulation of epidermis development	0.15	0.321	1	141	21	18303	0.0071	0.0011	0.0476	0.0077	IV_UP_mouse.txt	Fermt1
biological_process	GO:0045838	positive regulation of membrane potential	0.15	0.321	1	141	21	18303	0.0071	0.0011	0.0476	0.0077	IV_UP_mouse.txt	Ank3
biological_process	GO:1901522	positive regulation of transcription from RNA polymerase II promoter involved in cellular response to chemical stimulus	0.15	0.321	1	141	21	18303	0.0071	0.0011	0.0476	0.0077	IV_UP_mouse.txt	Bmp2
biological_process	GO:0042451	purine nucleoside biosynthetic process	0.15	0.321	1	141	21	18303	0.0071	0.0011	0.0476	0.0077	IV_UP_mouse.txt	Nt5e
biological_process	GO:0046129	purine ribonucleoside biosynthetic process	0.15	0.321	1	141	21	18303	0.0071	0.0011	0.0476	0.0077	IV_UP_mouse.txt	Nt5e
biological_process	GO:0042053	regulation of dopamine metabolic process	0.15	0.321	1	141	21	18303	0.0071	0.0011	0.0476	0.0077	IV_UP_mouse.txt	Epas1
biological_process	GO:0034114	regulation of heterotypic cell-cell adhesion	0.15	0.321	1	141	21	18303	0.0071	0.0011	0.0476	0.0077	IV_UP_mouse.txt	Mbp
biological_process	GO:0046685	response to arsenic-containing substance	0.15	0.321	1	141	21	18303	0.0071	0.0011	0.0476	0.0077	IV_UP_mouse.txt	Cpeb2
biological_process	GO:0034340	response to type I interferon	0.15	0.321	1	141	21	18303	0.0071	0.0011	0.0476	0.0077	IV_UP_mouse.txt	Stat2
biological_process	GO:0043586	tongue development	0.15	0.321	1	141	21	18303	0.0071	0.0011	0.0476	0.0077	IV_UP_mouse.txt	Prdm16
biological_process	GO:0045056	transcytosis	0.15	0.321	1	141	21	18303	0.0071	0.0011	0.0476	0.0077	IV_UP_mouse.txt	Lrp2
biological_process	GO:1903509	liposaccharide metabolic process	0.15	0.321	2	141	89	18303	0.0142	0.0049	0.0225	0.0077	IV_UP_mouse.txt	Gal3st1,Ugt8a
biological_process	GO:0060491	regulation of cell projection assembly	0.151	0.323	3	141	174	18303	0.0213	0.0095	0.0172	0.0077	IV_UP_mouse.txt	Dmtn,P2rx7,Plxnb3
biological_process	GO:0072657	protein localization to membrane	0.152	0.324	5	141	365	18303	0.0355	0.0199	0.0137	0.0077	IV_UP_mouse.txt	Ank3,Ehd3,Rtp4,Syne3,Tspan15
biological_process	GO:0051347	positive regulation of transferase activity	0.152	0.325	7	141	571	18303	0.0496	0.0312	0.0123	0.0077	IV_UP_mouse.txt	Bmp2,Ephb1,Erbb3,Lpar1,P2rx7,Serinc5,Trf
biological_process	GO:0051897	positive regulation of protein kinase B signaling	0.153	0.326	2	141	90	18303	0.0142	0.0049	0.0222	0.0077	IV_UP_mouse.txt	C1qtnf3,Hcls1
biological_process	GO:0002027	regulation of heart rate	0.153	0.326	2	141	90	18303	0.0142	0.0049	0.0222	0.0077	IV_UP_mouse.txt	Epas1,Slc1a1
biological_process	GO:0045893	positive regulation of transcription, DNA-templated	0.154	0.327	15	141	1458	18303	0.1064	0.0797	0.0103	0.0077	IV_UP_mouse.txt	Bmp2,Creb3l2,Epas1,Hcls1,Kdm7a,Klhl6,Myrf,Prdm16,Rgcc,Rps6ka5,Sirt2,Sox10,Sox6,Trf,Zbed3
biological_process	GO:0045935	positive regulation of nucleobase-containing compound metabolic process	0.154	0.327	17	141	1689	18303	0.1206	0.0923	0.0101	0.0077	IV_UP_mouse.txt	Bmp2,Creb3l2,Epas1,Gpd1,Hcls1,Kdm7a,Klhl6,Myrf,P2rx7,Prdm16,Rgcc,Rps6ka5,Sirt2,Sox10,Sox6,Trf,Zbed3
biological_process	GO:0032386	regulation of intracellular transport	0.154	0.327	5	141	367	18303	0.0355	0.0201	0.0136	0.0077	IV_UP_mouse.txt	Ank3,Apod,Dmtn,Fermt1,Zbed3
biological_process	GO:0006836	neurotransmitter transport	0.155	0.327	3	141	176	18303	0.0213	0.0096	0.017	0.0077	IV_UP_mouse.txt	P2rx7,Slc18a1,Slc1a1
biological_process	GO:1903508	positive regulation of nucleic acid-templated transcription	0.155	0.327	15	141	1461	18303	0.1064	0.0798	0.0103	0.0077	IV_UP_mouse.txt	Bmp2,Creb3l2,Epas1,Hcls1,Kdm7a,Klhl6,Myrf,Prdm16,Rgcc,Rps6ka5,Sirt2,Sox10,Sox6,Trf,Zbed3
biological_process	GO:0006006	glucose metabolic process	0.155	0.327	2	141	91	18303	0.0142	0.005	0.022	0.0077	IV_UP_mouse.txt	Apod,Gpd1
biological_process	GO:1902680	positive regulation of RNA biosynthetic process	0.156	0.327	15	141	1462	18303	0.1064	0.0799	0.0103	0.0077	IV_UP_mouse.txt	Bmp2,Creb3l2,Epas1,Hcls1,Kdm7a,Klhl6,Myrf,Prdm16,Rgcc,Rps6ka5,Sirt2,Sox10,Sox6,Trf,Zbed3
biological_process	GO:0002093	auditory receptor cell morphogenesis	0.157	0.327	1	141	22	18303	0.0071	0.0012	0.0455	0.0077	IV_UP_mouse.txt	Pcdh15
biological_process	GO:0045117	azole transport	0.157	0.327	1	141	22	18303	0.0071	0.0012	0.0455	0.0077	IV_UP_mouse.txt	Slc35f3
biological_process	GO:0007045	cell-substrate adherens junction assembly	0.157	0.327	1	141	22	18303	0.0071	0.0012	0.0455	0.0077	IV_UP_mouse.txt	Itga2
biological_process	GO:0071359	cellular response to dsRNA	0.157	0.327	1	141	22	18303	0.0071	0.0012	0.0455	0.0077	IV_UP_mouse.txt	P2rx7
biological_process	GO:0016048	detection of temperature stimulus	0.157	0.327	1	141	22	18303	0.0071	0.0012	0.0455	0.0077	IV_UP_mouse.txt	Ephb1
biological_process	GO:0048041	focal adhesion assembly	0.157	0.327	1	141	22	18303	0.0071	0.0012	0.0455	0.0077	IV_UP_mouse.txt	Itga2
biological_process	GO:0032703	negative regulation of interleukin-2 production	0.157	0.327	1	141	22	18303	0.0071	0.0012	0.0455	0.0077	IV_UP_mouse.txt	Nav3
biological_process	GO:1901380	negative regulation of potassium ion transmembrane transport	0.157	0.327	1	141	22	18303	0.0071	0.0012	0.0455	0.0077	IV_UP_mouse.txt	Ank3
biological_process	GO:0001916	positive regulation of T cell mediated cytotoxicity	0.157	0.327	1	141	22	18303	0.0071	0.0012	0.0455	0.0077	IV_UP_mouse.txt	P2rx7
biological_process	GO:1900273	positive regulation of long-term synaptic potentiation	0.157	0.327	1	141	22	18303	0.0071	0.0012	0.0455	0.0077	IV_UP_mouse.txt	Shisa7
biological_process	GO:0070230	positive regulation of lymphocyte apoptotic process	0.157	0.327	1	141	22	18303	0.0071	0.0012	0.0455	0.0077	IV_UP_mouse.txt	P2rx7
biological_process	GO:0051446	positive regulation of meiotic cell cycle	0.157	0.327	1	141	22	18303	0.0071	0.0012	0.0455	0.0077	IV_UP_mouse.txt	Sirt2
biological_process	GO:1900745	positive regulation of p38MAPK cascade	0.157	0.327	1	141	22	18303	0.0071	0.0012	0.0455	0.0077	IV_UP_mouse.txt	Bmp2
biological_process	GO:0042069	regulation of catecholamine metabolic process	0.157	0.327	1	141	22	18303	0.0071	0.0012	0.0455	0.0077	IV_UP_mouse.txt	Epas1
biological_process	GO:2000765	regulation of cytoplasmic translation	0.157	0.327	1	141	22	18303	0.0071	0.0012	0.0455	0.0077	IV_UP_mouse.txt	Cpeb2
biological_process	GO:0051797	regulation of hair follicle development	0.157	0.327	1	141	22	18303	0.0071	0.0012	0.0455	0.0077	IV_UP_mouse.txt	Fermt1
biological_process	GO:0051602	response to electrical stimulus	0.157	0.327	1	141	22	18303	0.0071	0.0012	0.0455	0.0077	IV_UP_mouse.txt	P2rx7
biological_process	GO:0034405	response to fluid shear stress	0.157	0.327	1	141	22	18303	0.0071	0.0012	0.0455	0.0077	IV_UP_mouse.txt	P2rx7
biological_process	GO:0014850	response to muscle activity	0.157	0.327	1	141	22	18303	0.0071	0.0012	0.0455	0.0077	IV_UP_mouse.txt	Tns2
biological_process	GO:0046653	tetrahydrofolate metabolic process	0.157	0.327	1	141	22	18303	0.0071	0.0012	0.0455	0.0077	IV_UP_mouse.txt	Aldh1l2
biological_process	GO:0006368	transcription elongation from RNA polymerase II promoter	0.157	0.327	1	141	22	18303	0.0071	0.0012	0.0455	0.0077	IV_UP_mouse.txt	Sox10
biological_process	GO:0040008	regulation of growth	0.157	0.327	8	141	682	18303	0.0567	0.0373	0.0117	0.0077	IV_UP_mouse.txt	Aatk,Azgp1,Frzb,Mgll,Omg,Sema3c,Sema4d,Sgk1
biological_process	GO:0010941	regulation of cell death	0.158	0.329	17	141	1696	18303	0.1206	0.0927	0.01	0.0077	IV_UP_mouse.txt	Bmp2,Ephb1,Erbb3,Frzb,Gpnmb,Hcls1,Lims2,Lpar1,Mpz,P2rx7,Rgcc,Sgk1,Sh3rf1,Sirt2,Sox10,Tnfaip8,Trim2
biological_process	GO:0060840	artery development	0.158	0.329	2	141	92	18303	0.0142	0.005	0.0217	0.0077	IV_UP_mouse.txt	Lrp2,Mylk
biological_process	GO:0001676	long-chain fatty acid metabolic process	0.158	0.329	2	141	92	18303	0.0142	0.005	0.0217	0.0077	IV_UP_mouse.txt	Mgll,Plp1
biological_process	GO:0009165	nucleotide biosynthetic process	0.158	0.329	3	141	178	18303	0.0213	0.0097	0.0169	0.0077	IV_UP_mouse.txt	Atp6v0a4,Nt5e,Papss2
biological_process	GO:0007605	sensory perception of sound	0.159	0.329	4	141	272	18303	0.0284	0.0149	0.0147	0.0077	IV_UP_mouse.txt	Atp6v0a4,Lrp2,Mbp,Pcdh15
biological_process	GO:0051606	detection of stimulus	0.16	0.332	6	141	474	18303	0.0426	0.0259	0.0127	0.0077	IV_UP_mouse.txt	Azgp1,Ephb1,Itga2,Kcnmb4,Pcdh15,Rtp4
biological_process	GO:0007423	sensory organ development	0.16	0.332	7	141	579	18303	0.0496	0.0316	0.0121	0.0077	IV_UP_mouse.txt	Bmp2,Crb1,Ephb1,Frzb,Pcdh15,Prdm16,Smoc1
biological_process	GO:0110110	positive regulation of animal organ morphogenesis	0.161	0.333	2	141	93	18303	0.0142	0.0051	0.0215	0.0077	IV_UP_mouse.txt	Bmp2,Sema3c
biological_process	GO:0046822	regulation of nucleocytoplasmic transport	0.161	0.333	2	141	93	18303	0.0142	0.0051	0.0215	0.0077	IV_UP_mouse.txt	Apod,Fermt1
biological_process	GO:0035556	intracellular signal transduction	0.162	0.334	14	141	1357	18303	0.0993	0.0741	0.0103	0.0077	IV_UP_mouse.txt	Aatk,Arhgap18,Dgkg,Dmtn,Dock9,Erbb3,Mbp,Ppp1r1c,Rasgef1c,Rps6ka5,Sgk1,Sirt2,Tns2,Trf
biological_process	GO:0008064	regulation of actin polymerization or depolymerization	0.162	0.334	3	141	180	18303	0.0213	0.0098	0.0167	0.0077	IV_UP_mouse.txt	Arhgap18,Dmtn,Hcls1
biological_process	GO:0006734	NADH metabolic process	0.163	0.334	1	141	23	18303	0.0071	0.0013	0.0435	0.0077	IV_UP_mouse.txt	Gpd1
biological_process	GO:0003181	atrioventricular valve morphogenesis	0.163	0.334	1	141	23	18303	0.0071	0.0013	0.0435	0.0077	IV_UP_mouse.txt	Bmp2
biological_process	GO:0098868	bone growth	0.163	0.334	1	141	23	18303	0.0071	0.0013	0.0435	0.0077	IV_UP_mouse.txt	Col9a1
biological_process	GO:0044331	cell-cell adhesion mediated by cadherin	0.163	0.334	1	141	23	18303	0.0071	0.0013	0.0435	0.0077	IV_UP_mouse.txt	Cdh19
biological_process	GO:0071312	cellular response to alkaloid	0.163	0.334	1	141	23	18303	0.0071	0.0013	0.0435	0.0077	IV_UP_mouse.txt	Ryr1
biological_process	GO:0002063	chondrocyte development	0.163	0.334	1	141	23	18303	0.0071	0.0013	0.0435	0.0077	IV_UP_mouse.txt	Acan
biological_process	GO:0050832	defense response to fungus	0.163	0.334	1	141	23	18303	0.0071	0.0013	0.0435	0.0077	IV_UP_mouse.txt	Spon2
biological_process	GO:0034104	negative regulation of tissue remodeling	0.163	0.334	1	141	23	18303	0.0071	0.0013	0.0435	0.0077	IV_UP_mouse.txt	P2rx7
biological_process	GO:0031954	positive regulation of protein autophosphorylation	0.163	0.334	1	141	23	18303	0.0071	0.0013	0.0435	0.0077	IV_UP_mouse.txt	Gpnmb
biological_process	GO:0006471	protein ADP-ribosylation	0.163	0.334	1	141	23	18303	0.0071	0.0013	0.0435	0.0077	IV_UP_mouse.txt	Art3
biological_process	GO:0051969	regulation of transmission of nerve impulse	0.163	0.334	1	141	23	18303	0.0071	0.0013	0.0435	0.0077	IV_UP_mouse.txt	Itga2
biological_process	GO:0046688	response to copper ion	0.163	0.334	1	141	23	18303	0.0071	0.0013	0.0435	0.0077	IV_UP_mouse.txt	Cp
biological_process	GO:2000060	positive regulation of ubiquitin-dependent protein catabolic process	0.164	0.335	2	141	94	18303	0.0142	0.0051	0.0213	0.0077	IV_UP_mouse.txt	Rnf125,Sirt2
biological_process	GO:0051963	regulation of synapse assembly	0.164	0.335	2	141	94	18303	0.0142	0.0051	0.0213	0.0077	IV_UP_mouse.txt	Ephb1,Il1rapl1
biological_process	GO:0030832	regulation of actin filament length	0.164	0.335	3	141	181	18303	0.0213	0.0099	0.0166	0.0077	IV_UP_mouse.txt	Arhgap18,Dmtn,Hcls1
biological_process	GO:0007264	small GTPase mediated signal transduction	0.164	0.336	4	141	276	18303	0.0284	0.0151	0.0145	0.0077	IV_UP_mouse.txt	Aatk,Arhgap18,Dock9,Rasgef1c
biological_process	GO:0050807	regulation of synapse organization	0.166	0.338	3	141	182	18303	0.0213	0.0099	0.0165	0.0077	IV_UP_mouse.txt	Ephb1,Il1rapl1,Shisa7
biological_process	GO:0097191	extrinsic apoptotic signaling pathway	0.166	0.339	2	141	95	18303	0.0142	0.0052	0.0211	0.0077	IV_UP_mouse.txt	Erbb3,P2rx7
biological_process	GO:0006633	fatty acid biosynthetic process	0.166	0.339	2	141	95	18303	0.0142	0.0052	0.0211	0.0077	IV_UP_mouse.txt	Mgll,Plp1
biological_process	GO:0050906	detection of stimulus involved in sensory perception	0.169	0.34	5	141	379	18303	0.0355	0.0207	0.0132	0.0077	IV_UP_mouse.txt	Azgp1,Ephb1,Itga2,Pcdh15,Rtp4
biological_process	GO:0060349	bone morphogenesis	0.169	0.34	2	141	96	18303	0.0142	0.0052	0.0208	0.0077	IV_UP_mouse.txt	Col9a1,Scube2
biological_process	GO:0050772	positive regulation of axonogenesis	0.169	0.34	2	141	96	18303	0.0142	0.0052	0.0208	0.0077	IV_UP_mouse.txt	Plxnb3,Sema4d
biological_process	GO:0090263	positive regulation of canonical Wnt signaling pathway	0.169	0.34	2	141	96	18303	0.0142	0.0052	0.0208	0.0077	IV_UP_mouse.txt	Dact1,Zbed3
biological_process	GO:0046464	acylglycerol catabolic process	0.169	0.34	1	141	24	18303	0.0071	0.0013	0.0417	0.0077	IV_UP_mouse.txt	Mgll
biological_process	GO:0015701	bicarbonate transport	0.169	0.34	1	141	24	18303	0.0071	0.0013	0.0417	0.0077	IV_UP_mouse.txt	Slc26a2
biological_process	GO:0060317	cardiac epithelial to mesenchymal transition	0.169	0.34	1	141	24	18303	0.0071	0.0013	0.0417	0.0077	IV_UP_mouse.txt	Bmp2
biological_process	GO:0009713	catechol-containing compound biosynthetic process	0.169	0.34	1	141	24	18303	0.0071	0.0013	0.0417	0.0077	IV_UP_mouse.txt	Epas1
biological_process	GO:0042423	catecholamine biosynthetic process	0.169	0.34	1	141	24	18303	0.0071	0.0013	0.0417	0.0077	IV_UP_mouse.txt	Epas1
biological_process	GO:0033344	cholesterol efflux	0.169	0.34	1	141	24	18303	0.0071	0.0013	0.0417	0.0077	IV_UP_mouse.txt	Abcg3
biological_process	GO:0090505	epiboly involved in wound healing	0.169	0.34	1	141	24	18303	0.0071	0.0013	0.0417	0.0077	IV_UP_mouse.txt	Tmeff2
biological_process	GO:0035404	histone-serine phosphorylation	0.169	0.34	1	141	24	18303	0.0071	0.0013	0.0417	0.0077	IV_UP_mouse.txt	Rps6ka5
biological_process	GO:0072337	modified amino acid transport	0.169	0.34	1	141	24	18303	0.0071	0.0013	0.0417	0.0077	IV_UP_mouse.txt	Lrp2
biological_process	GO:0120033	negative regulation of plasma membrane bounded cell projection assembly	0.169	0.34	1	141	24	18303	0.0071	0.0013	0.0417	0.0077	IV_UP_mouse.txt	Plxnb3
biological_process	GO:0031102	neuron projection regeneration	0.169	0.34	1	141	24	18303	0.0071	0.0013	0.0417	0.0077	IV_UP_mouse.txt	Omg
biological_process	GO:0046461	neutral lipid catabolic process	0.169	0.34	1	141	24	18303	0.0071	0.0013	0.0417	0.0077	IV_UP_mouse.txt	Mgll
biological_process	GO:0051894	positive regulation of focal adhesion assembly	0.169	0.34	1	141	24	18303	0.0071	0.0013	0.0417	0.0077	IV_UP_mouse.txt	Enpp2
biological_process	GO:0032770	positive regulation of monooxygenase activity	0.169	0.34	1	141	24	18303	0.0071	0.0013	0.0417	0.0077	IV_UP_mouse.txt	S100a1
biological_process	GO:0007205	protein kinase C-activating G protein-coupled receptor signaling pathway	0.169	0.34	1	141	24	18303	0.0071	0.0013	0.0417	0.0077	IV_UP_mouse.txt	Dgkg
biological_process	GO:0060004	reflex	0.169	0.34	1	141	24	18303	0.0071	0.0013	0.0417	0.0077	IV_UP_mouse.txt	Pcdh15
biological_process	GO:0014048	regulation of glutamate secretion	0.169	0.34	1	141	24	18303	0.0071	0.0013	0.0417	0.0077	IV_UP_mouse.txt	P2rx7
biological_process	GO:0043567	regulation of insulin-like growth factor receptor signaling pathway	0.169	0.34	1	141	24	18303	0.0071	0.0013	0.0417	0.0077	IV_UP_mouse.txt	Bmp2
biological_process	GO:0033688	regulation of osteoblast proliferation	0.169	0.34	1	141	24	18303	0.0071	0.0013	0.0417	0.0077	IV_UP_mouse.txt	Bmp2
biological_process	GO:0044319	wound healing, spreading of cells	0.169	0.34	1	141	24	18303	0.0071	0.0013	0.0417	0.0077	IV_UP_mouse.txt	Tmeff2
biological_process	GO:1901293	nucleoside phosphate biosynthetic process	0.171	0.343	3	141	185	18303	0.0213	0.0101	0.0162	0.0077	IV_UP_mouse.txt	Atp6v0a4,Nt5e,Papss2
biological_process	GO:0001508	action potential	0.172	0.343	2	141	97	18303	0.0142	0.0053	0.0206	0.0077	IV_UP_mouse.txt	Ank3,Kcnmb4
biological_process	GO:0006885	regulation of pH	0.172	0.343	2	141	97	18303	0.0142	0.0053	0.0206	0.0077	IV_UP_mouse.txt	Atp6v0a4,Slc26a2
biological_process	GO:1900180	regulation of protein localization to nucleus	0.172	0.343	2	141	97	18303	0.0142	0.0053	0.0206	0.0077	IV_UP_mouse.txt	Apod,Fermt1
biological_process	GO:0080135	regulation of cellular response to stress	0.173	0.345	7	141	592	18303	0.0496	0.0323	0.0118	0.0077	IV_UP_mouse.txt	Bmp2,Dact1,Ephb1,Omg,Sh3rf1,Trf,Zfp365
biological_process	GO:0071902	positive regulation of protein serine/threonine kinase activity	0.173	0.345	4	141	282	18303	0.0284	0.0154	0.0142	0.0077	IV_UP_mouse.txt	Bmp2,Lpar1,P2rx7,Trf
biological_process	GO:0051345	positive regulation of hydrolase activity	0.174	0.345	6	141	487	18303	0.0426	0.0266	0.0123	0.0077	IV_UP_mouse.txt	Bmp2,Dock9,Itga2,Lpar1,Mbp,Sema4d
biological_process	GO:0051651	maintenance of location in cell	0.175	0.345	2	141	98	18303	0.0142	0.0054	0.0204	0.0077	IV_UP_mouse.txt	Ank3,Syne3
biological_process	GO:0015986	ATP synthesis coupled proton transport	0.176	0.345	1	141	25	18303	0.0071	0.0014	0.04	0.0077	IV_UP_mouse.txt	Atp6v0a4
biological_process	GO:0006354	DNA-templated transcription, elongation	0.176	0.345	1	141	25	18303	0.0071	0.0014	0.04	0.0077	IV_UP_mouse.txt	Sox10
biological_process	GO:1902475	L-alpha-amino acid transmembrane transport	0.176	0.345	1	141	25	18303	0.0071	0.0014	0.04	0.0077	IV_UP_mouse.txt	Slc1a1
biological_process	GO:0015985	energy coupled proton transport, down electrochemical gradient	0.176	0.345	1	141	25	18303	0.0071	0.0014	0.04	0.0077	IV_UP_mouse.txt	Atp6v0a4
biological_process	GO:0090504	epiboly	0.176	0.345	1	141	25	18303	0.0071	0.0014	0.04	0.0077	IV_UP_mouse.txt	Tmeff2
biological_process	GO:0006094	gluconeogenesis	0.176	0.345	1	141	25	18303	0.0071	0.0014	0.04	0.0077	IV_UP_mouse.txt	Gpd1
biological_process	GO:0048642	negative regulation of skeletal muscle tissue development	0.176	0.345	1	141	25	18303	0.0071	0.0014	0.04	0.0077	IV_UP_mouse.txt	Ephb1
biological_process	GO:0010894	negative regulation of steroid biosynthetic process	0.176	0.345	1	141	25	18303	0.0071	0.0014	0.04	0.0077	IV_UP_mouse.txt	Bmp2
biological_process	GO:0045939	negative regulation of steroid metabolic process	0.176	0.345	1	141	25	18303	0.0071	0.0014	0.04	0.0077	IV_UP_mouse.txt	Bmp2
biological_process	GO:0051497	negative regulation of stress fiber assembly	0.176	0.345	1	141	25	18303	0.0071	0.0014	0.04	0.0077	IV_UP_mouse.txt	Tmeff2
biological_process	GO:0030194	positive regulation of blood coagulation	0.176	0.345	1	141	25	18303	0.0071	0.0014	0.04	0.0077	IV_UP_mouse.txt	Dmtn
biological_process	GO:1903846	positive regulation of cellular response to transforming growth factor beta stimulus	0.176	0.345	1	141	25	18303	0.0071	0.0014	0.04	0.0077	IV_UP_mouse.txt	Fermt1
biological_process	GO:0010460	positive regulation of heart rate	0.176	0.345	1	141	25	18303	0.0071	0.0014	0.04	0.0077	IV_UP_mouse.txt	Slc1a1
biological_process	GO:1900048	positive regulation of hemostasis	0.176	0.345	1	141	25	18303	0.0071	0.0014	0.04	0.0077	IV_UP_mouse.txt	Dmtn
biological_process	GO:0010863	positive regulation of phospholipase C activity	0.176	0.345	1	141	25	18303	0.0071	0.0014	0.04	0.0077	IV_UP_mouse.txt	Lpar1
biological_process	GO:0030511	positive regulation of transforming growth factor beta receptor signaling pathway	0.176	0.345	1	141	25	18303	0.0071	0.0014	0.04	0.0077	IV_UP_mouse.txt	Fermt1
biological_process	GO:0098901	regulation of cardiac muscle cell action potential	0.176	0.345	1	141	25	18303	0.0071	0.0014	0.04	0.0077	IV_UP_mouse.txt	Ank3
biological_process	GO:0090140	regulation of mitochondrial fission	0.176	0.345	1	141	25	18303	0.0071	0.0014	0.04	0.0077	IV_UP_mouse.txt	Stat2
biological_process	GO:2000050	regulation of non-canonical Wnt signaling pathway	0.176	0.345	1	141	25	18303	0.0071	0.0014	0.04	0.0077	IV_UP_mouse.txt	Dact1
biological_process	GO:0010165	response to X-ray	0.176	0.345	1	141	25	18303	0.0071	0.0014	0.04	0.0077	IV_UP_mouse.txt	Lrp2
biological_process	GO:0050951	sensory perception of temperature stimulus	0.176	0.345	1	141	25	18303	0.0071	0.0014	0.04	0.0077	IV_UP_mouse.txt	Ephb1
biological_process	GO:0006929	substrate-dependent cell migration	0.176	0.345	1	141	25	18303	0.0071	0.0014	0.04	0.0077	IV_UP_mouse.txt	Itga2
biological_process	GO:0050679	positive regulation of epithelial cell proliferation	0.177	0.347	3	141	188	18303	0.0213	0.0103	0.016	0.0077	IV_UP_mouse.txt	Bmp2,Plxnb3,Ppp1r16b
biological_process	GO:0055007	cardiac muscle cell differentiation	0.177	0.347	2	141	99	18303	0.0142	0.0054	0.0202	0.0077	IV_UP_mouse.txt	Bmp2,Sox6
biological_process	GO:1901800	positive regulation of proteasomal protein catabolic process	0.177	0.347	2	141	99	18303	0.0142	0.0054	0.0202	0.0077	IV_UP_mouse.txt	Rnf125,Sirt2
biological_process	GO:0051952	regulation of amine transport	0.177	0.347	2	141	99	18303	0.0142	0.0054	0.0202	0.0077	IV_UP_mouse.txt	P2rx7,Slc18a1
biological_process	GO:0009896	positive regulation of catabolic process	0.178	0.348	5	141	386	18303	0.0355	0.0211	0.013	0.0077	IV_UP_mouse.txt	Dact1,Gpd1,P2rx7,Rnf125,Sirt2
biological_process	GO:0034599	cellular response to oxidative stress	0.179	0.349	3	141	189	18303	0.0213	0.0103	0.0159	0.0077	IV_UP_mouse.txt	Cpeb2,Epas1,Sirt2
biological_process	GO:0051047	positive regulation of secretion	0.18	0.349	6	141	492	18303	0.0426	0.0269	0.0122	0.0077	IV_UP_mouse.txt	C1qtnf3,Fermt1,Mbp,P2rx7,Rgcc,Slc18a1
biological_process	GO:0032092	positive regulation of protein binding	0.18	0.349	2	141	100	18303	0.0142	0.0055	0.02	0.0077	IV_UP_mouse.txt	Bmp2,Dact1
biological_process	GO:0048738	cardiac muscle tissue development	0.181	0.349	3	141	190	18303	0.0213	0.0104	0.0158	0.0077	IV_UP_mouse.txt	Bmp2,Lrp2,Sox6
biological_process	GO:0043001	Golgi to plasma membrane protein transport	0.182	0.349	1	141	26	18303	0.0071	0.0014	0.0385	0.0077	IV_UP_mouse.txt	Ank3
biological_process	GO:0003171	atrioventricular valve development	0.182	0.349	1	141	26	18303	0.0071	0.0014	0.0385	0.0077	IV_UP_mouse.txt	Bmp2
biological_process	GO:0034629	cellular protein-containing complex localization	0.182	0.349	1	141	26	18303	0.0071	0.0014	0.0385	0.0077	IV_UP_mouse.txt	Zfp365
biological_process	GO:0070076	histone lysine demethylation	0.182	0.349	1	141	26	18303	0.0071	0.0014	0.0385	0.0077	IV_UP_mouse.txt	Kdm7a
biological_process	GO:0015844	monoamine transport	0.182	0.349	1	141	26	18303	0.0071	0.0014	0.0385	0.0077	IV_UP_mouse.txt	Slc18a1
biological_process	GO:0022011	myelination in peripheral nervous system	0.182	0.349	1	141	26	18303	0.0071	0.0014	0.0385	0.0077	IV_UP_mouse.txt	Sirt2
biological_process	GO:0051589	negative regulation of neurotransmitter transport	0.182	0.349	1	141	26	18303	0.0071	0.0014	0.0385	0.0077	IV_UP_mouse.txt	Slc18a1
biological_process	GO:0033866	nucleoside bisphosphate biosynthetic process	0.182	0.349	1	141	26	18303	0.0071	0.0014	0.0385	0.0077	IV_UP_mouse.txt	Papss2
biological_process	GO:0032292	peripheral nervous system axon ensheathment	0.182	0.349	1	141	26	18303	0.0071	0.0014	0.0385	0.0077	IV_UP_mouse.txt	Sirt2
biological_process	GO:1903393	positive regulation of adherens junction organization	0.182	0.349	1	141	26	18303	0.0071	0.0014	0.0385	0.0077	IV_UP_mouse.txt	Enpp2
biological_process	GO:0051957	positive regulation of amino acid transport	0.182	0.349	1	141	26	18303	0.0071	0.0014	0.0385	0.0077	IV_UP_mouse.txt	P2rx7
biological_process	GO:0046852	positive regulation of bone remodeling	0.182	0.349	1	141	26	18303	0.0071	0.0014	0.0385	0.0077	IV_UP_mouse.txt	Trf
biological_process	GO:0045780	positive regulation of bone resorption	0.182	0.349	1	141	26	18303	0.0071	0.0014	0.0385	0.0077	IV_UP_mouse.txt	Trf
biological_process	GO:0051984	positive regulation of chromosome segregation	0.182	0.349	1	141	26	18303	0.0071	0.0014	0.0385	0.0077	IV_UP_mouse.txt	Sirt2
biological_process	GO:0050718	positive regulation of interleukin-1 beta secretion	0.182	0.349	1	141	26	18303	0.0071	0.0014	0.0385	0.0077	IV_UP_mouse.txt	P2rx7
biological_process	GO:2000778	positive regulation of interleukin-6 secretion	0.182	0.349	1	141	26	18303	0.0071	0.0014	0.0385	0.0077	IV_UP_mouse.txt	Mbp
biological_process	GO:0002052	positive regulation of neuroblast proliferation	0.182	0.349	1	141	26	18303	0.0071	0.0014	0.0385	0.0077	IV_UP_mouse.txt	Sox10
biological_process	GO:0050927	positive regulation of positive chemotaxis	0.182	0.349	1	141	26	18303	0.0071	0.0014	0.0385	0.0077	IV_UP_mouse.txt	Itga2
biological_process	GO:0097300	programmed necrotic cell death	0.182	0.349	1	141	26	18303	0.0071	0.0014	0.0385	0.0077	IV_UP_mouse.txt	Sirt2
biological_process	GO:0034033	purine nucleoside bisphosphate biosynthetic process	0.182	0.349	1	141	26	18303	0.0071	0.0014	0.0385	0.0077	IV_UP_mouse.txt	Papss2
biological_process	GO:2000311	regulation of AMPA receptor activity	0.182	0.349	1	141	26	18303	0.0071	0.0014	0.0385	0.0077	IV_UP_mouse.txt	Shisa7
biological_process	GO:0043457	regulation of cellular respiration	0.182	0.349	1	141	26	18303	0.0071	0.0014	0.0385	0.0077	IV_UP_mouse.txt	Prdm16
biological_process	GO:0034030	ribonucleoside bisphosphate biosynthetic process	0.182	0.349	1	141	26	18303	0.0071	0.0014	0.0385	0.0077	IV_UP_mouse.txt	Papss2
biological_process	GO:0048745	smooth muscle tissue development	0.182	0.349	1	141	26	18303	0.0071	0.0014	0.0385	0.0077	IV_UP_mouse.txt	Mylk
biological_process	GO:0061138	morphogenesis of a branching epithelium	0.183	0.35	3	141	191	18303	0.0213	0.0104	0.0157	0.0077	IV_UP_mouse.txt	Bmp2,Sema3c,Sox10
biological_process	GO:0043065	positive regulation of apoptotic process	0.183	0.351	7	141	602	18303	0.0496	0.0329	0.0116	0.0077	IV_UP_mouse.txt	Bmp2,Frzb,Lpar1,P2rx7,Rgcc,Sirt2,Tnfaip8
biological_process	GO:0045765	regulation of angiogenesis	0.186	0.354	4	141	290	18303	0.0284	0.0158	0.0138	0.0077	IV_UP_mouse.txt	Enpp2,Ppp1r16b,Rgcc,S100a1
biological_process	GO:0021549	cerebellum development	0.186	0.354	2	141	102	18303	0.0142	0.0056	0.0196	0.0077	IV_UP_mouse.txt	Cntn1,Zfp365
biological_process	GO:0045185	maintenance of protein location	0.186	0.354	2	141	102	18303	0.0142	0.0056	0.0196	0.0077	IV_UP_mouse.txt	Ank3,Syne3
biological_process	GO:0033674	positive regulation of kinase activity	0.186	0.354	6	141	497	18303	0.0426	0.0272	0.0121	0.0077	IV_UP_mouse.txt	Bmp2,Ephb1,Erbb3,Lpar1,P2rx7,Trf
biological_process	GO:0021915	neural tube development	0.187	0.356	3	141	193	18303	0.0213	0.0105	0.0155	0.0077	IV_UP_mouse.txt	Dact1,Lrp2,Sema3c
biological_process	GO:2000045	regulation of G1/S transition of mitotic cell cycle	0.188	0.357	2	141	103	18303	0.0142	0.0056	0.0194	0.0077	IV_UP_mouse.txt	Dact1,Gpnmb
biological_process	GO:0090103	cochlea morphogenesis	0.189	0.357	1	141	27	18303	0.0071	0.0015	0.037	0.0077	IV_UP_mouse.txt	Frzb
biological_process	GO:0016577	histone demethylation	0.189	0.357	1	141	27	18303	0.0071	0.0015	0.037	0.0077	IV_UP_mouse.txt	Kdm7a
biological_process	GO:0033137	negative regulation of peptidyl-serine phosphorylation	0.189	0.357	1	141	27	18303	0.0071	0.0015	0.037	0.0077	IV_UP_mouse.txt	Dmtn
biological_process	GO:0050716	positive regulation of interleukin-1 secretion	0.189	0.357	1	141	27	18303	0.0071	0.0015	0.037	0.0077	IV_UP_mouse.txt	P2rx7
biological_process	GO:1902895	positive regulation of pri-miRNA transcription by RNA polymerase II	0.189	0.357	1	141	27	18303	0.0071	0.0015	0.037	0.0077	IV_UP_mouse.txt	Bmp2
biological_process	GO:0090314	positive regulation of protein targeting to membrane	0.189	0.357	1	141	27	18303	0.0071	0.0015	0.037	0.0077	IV_UP_mouse.txt	Ank3
biological_process	GO:0001914	regulation of T cell mediated cytotoxicity	0.189	0.357	1	141	27	18303	0.0071	0.0015	0.037	0.0077	IV_UP_mouse.txt	P2rx7
biological_process	GO:1900117	regulation of execution phase of apoptosis	0.189	0.357	1	141	27	18303	0.0071	0.0015	0.037	0.0077	IV_UP_mouse.txt	Sirt2
biological_process	GO:0050926	regulation of positive chemotaxis	0.189	0.357	1	141	27	18303	0.0071	0.0015	0.037	0.0077	IV_UP_mouse.txt	Itga2
biological_process	GO:0042455	ribonucleoside biosynthetic process	0.189	0.357	1	141	27	18303	0.0071	0.0015	0.037	0.0077	IV_UP_mouse.txt	Nt5e
biological_process	GO:0030198	extracellular matrix organization	0.189	0.357	3	141	194	18303	0.0213	0.0106	0.0155	0.0077	IV_UP_mouse.txt	Acan,Fermt1,Smoc1
biological_process	GO:0050803	regulation of synapse structure or activity	0.189	0.357	3	141	194	18303	0.0213	0.0106	0.0155	0.0077	IV_UP_mouse.txt	Ephb1,Il1rapl1,Shisa7
biological_process	GO:0090596	sensory organ morphogenesis	0.189	0.357	4	141	292	18303	0.0284	0.016	0.0137	0.0077	IV_UP_mouse.txt	Crb1,Ephb1,Frzb,Pcdh15
biological_process	GO:0043068	positive regulation of programmed cell death	0.189	0.358	7	141	608	18303	0.0496	0.0332	0.0115	0.0077	IV_UP_mouse.txt	Bmp2,Frzb,Lpar1,P2rx7,Rgcc,Sirt2,Tnfaip8
biological_process	GO:0043062	extracellular structure organization	0.191	0.36	3	141	195	18303	0.0213	0.0107	0.0154	0.0077	IV_UP_mouse.txt	Acan,Fermt1,Smoc1
biological_process	GO:0031032	actomyosin structure organization	0.191	0.36	2	141	104	18303	0.0142	0.0057	0.0192	0.0077	IV_UP_mouse.txt	Epb41l4b,Itgb5
biological_process	GO:0007160	cell-matrix adhesion	0.191	0.36	2	141	104	18303	0.0142	0.0057	0.0192	0.0077	IV_UP_mouse.txt	Itga2,Itgb5
biological_process	GO:0007200	phospholipase C-activating G protein-coupled receptor signaling pathway	0.191	0.36	2	141	104	18303	0.0142	0.0057	0.0192	0.0077	IV_UP_mouse.txt	Gpr17,Lpar1
biological_process	GO:0062012	regulation of small molecule metabolic process	0.193	0.363	4	141	295	18303	0.0284	0.0161	0.0136	0.0077	IV_UP_mouse.txt	Bmp2,C1qtnf3,Gpd1,P2rx7
biological_process	GO:0035637	multicellular organismal signaling	0.194	0.363	2	141	105	18303	0.0142	0.0057	0.019	0.0077	IV_UP_mouse.txt	Ank3,Kcnmb4
biological_process	GO:0015800	acidic amino acid transport	0.195	0.363	1	141	28	18303	0.0071	0.0015	0.0357	0.0077	IV_UP_mouse.txt	Slc1a1
biological_process	GO:0014002	astrocyte development	0.195	0.363	1	141	28	18303	0.0071	0.0015	0.0357	0.0077	IV_UP_mouse.txt	Plp1
biological_process	GO:0060117	auditory receptor cell development	0.195	0.363	1	141	28	18303	0.0071	0.0015	0.0357	0.0077	IV_UP_mouse.txt	Pcdh15
biological_process	GO:0021952	central nervous system projection neuron axonogenesis	0.195	0.363	1	141	28	18303	0.0071	0.0015	0.0357	0.0077	IV_UP_mouse.txt	Ephb1
biological_process	GO:0007588	excretion	0.195	0.363	1	141	28	18303	0.0071	0.0015	0.0357	0.0077	IV_UP_mouse.txt	Atp6v0a4
biological_process	GO:0006760	folic acid-containing compound metabolic process	0.195	0.363	1	141	28	18303	0.0071	0.0015	0.0357	0.0077	IV_UP_mouse.txt	Aldh1l2
biological_process	GO:0021871	forebrain regionalization	0.195	0.363	1	141	28	18303	0.0071	0.0015	0.0357	0.0077	IV_UP_mouse.txt	Bmp2
biological_process	GO:0019319	hexose biosynthetic process	0.195	0.363	1	141	28	18303	0.0071	0.0015	0.0357	0.0077	IV_UP_mouse.txt	Gpd1
biological_process	GO:0060039	pericardium development	0.195	0.363	1	141	28	18303	0.0071	0.0015	0.0357	0.0077	IV_UP_mouse.txt	Bmp2
biological_process	GO:0050820	positive regulation of coagulation	0.195	0.363	1	141	28	18303	0.0071	0.0015	0.0357	0.0077	IV_UP_mouse.txt	Dmtn
biological_process	GO:1902745	positive regulation of lamellipodium organization	0.195	0.363	1	141	28	18303	0.0071	0.0015	0.0357	0.0077	IV_UP_mouse.txt	Enpp2
biological_process	GO:2000191	regulation of fatty acid transport	0.195	0.363	1	141	28	18303	0.0071	0.0015	0.0357	0.0077	IV_UP_mouse.txt	P2rx7
biological_process	GO:1900274	regulation of phospholipase C activity	0.195	0.363	1	141	28	18303	0.0071	0.0015	0.0357	0.0077	IV_UP_mouse.txt	Lpar1
biological_process	GO:0051649	establishment of localization in cell	0.195	0.363	4	141	296	18303	0.0284	0.0162	0.0135	0.0077	IV_UP_mouse.txt	Fam155a,Lrp2,P2rx7,Ryr1
biological_process	GO:1903827	regulation of cellular protein localization	0.195	0.363	6	141	505	18303	0.0426	0.0276	0.0119	0.0077	IV_UP_mouse.txt	Ank3,Apod,Dmtn,Fermt1,Shisa7,Zbed3
biological_process	GO:0010638	positive regulation of organelle organization	0.197	0.366	7	141	615	18303	0.0496	0.0336	0.0114	0.0077	IV_UP_mouse.txt	Lpar1,Nav3,Rgcc,Rps6ka5,Sirt2,Synpo2l,Zbed3
biological_process	GO:0071900	regulation of protein serine/threonine kinase activity	0.198	0.367	5	141	401	18303	0.0355	0.0219	0.0125	0.0077	IV_UP_mouse.txt	Bmp2,Dusp9,Lpar1,P2rx7,Trf
biological_process	GO:0045807	positive regulation of endocytosis	0.2	0.369	2	141	107	18303	0.0142	0.0058	0.0187	0.0077	IV_UP_mouse.txt	Itga2,Trf
biological_process	GO:0090100	positive regulation of transmembrane receptor protein serine/threonine kinase signaling pathway	0.2	0.369	2	141	107	18303	0.0142	0.0058	0.0187	0.0077	IV_UP_mouse.txt	Bmp2,Fermt1
biological_process	GO:0051588	regulation of neurotransmitter transport	0.2	0.369	2	141	107	18303	0.0142	0.0058	0.0187	0.0077	IV_UP_mouse.txt	P2rx7,Slc18a1
biological_process	GO:0051282	regulation of sequestering of calcium ion	0.2	0.369	2	141	107	18303	0.0142	0.0058	0.0187	0.0077	IV_UP_mouse.txt	P2rx7,Ryr1
biological_process	GO:0070371	ERK1 and ERK2 cascade	0.201	0.369	1	141	29	18303	0.0071	0.0016	0.0345	0.0077	IV_UP_mouse.txt	Trf
biological_process	GO:0014044	Schwann cell development	0.201	0.369	1	141	29	18303	0.0071	0.0016	0.0345	0.0077	IV_UP_mouse.txt	Sirt2
biological_process	GO:0031670	cellular response to nutrient	0.201	0.369	1	141	29	18303	0.0071	0.0016	0.0345	0.0077	IV_UP_mouse.txt	Ryr1
biological_process	GO:0003203	endocardial cushion morphogenesis	0.201	0.369	1	141	29	18303	0.0071	0.0016	0.0345	0.0077	IV_UP_mouse.txt	Bmp2
biological_process	GO:0032456	endocytic recycling	0.201	0.369	1	141	29	18303	0.0071	0.0016	0.0345	0.0077	IV_UP_mouse.txt	Ehd3
biological_process	GO:0061028	establishment of endothelial barrier	0.201	0.369	1	141	29	18303	0.0071	0.0016	0.0345	0.0077	IV_UP_mouse.txt	Ppp1r16b
biological_process	GO:0070265	necrotic cell death	0.201	0.369	1	141	29	18303	0.0071	0.0016	0.0345	0.0077	IV_UP_mouse.txt	Sirt2
biological_process	GO:0034260	negative regulation of GTPase activity	0.201	0.369	1	141	29	18303	0.0071	0.0016	0.0345	0.0077	IV_UP_mouse.txt	Plxnb3
biological_process	GO:1904037	positive regulation of epithelial cell apoptotic process	0.201	0.369	1	141	29	18303	0.0071	0.0016	0.0345	0.0077	IV_UP_mouse.txt	Rgcc
biological_process	GO:0035066	positive regulation of histone acetylation	0.201	0.369	1	141	29	18303	0.0071	0.0016	0.0345	0.0077	IV_UP_mouse.txt	Rps6ka5
biological_process	GO:0031116	positive regulation of microtubule polymerization	0.201	0.369	1	141	29	18303	0.0071	0.0016	0.0345	0.0077	IV_UP_mouse.txt	Nav3
biological_process	GO:0008214	protein dealkylation	0.201	0.369	1	141	29	18303	0.0071	0.0016	0.0345	0.0077	IV_UP_mouse.txt	Kdm7a
biological_process	GO:0006482	protein demethylation	0.201	0.369	1	141	29	18303	0.0071	0.0016	0.0345	0.0077	IV_UP_mouse.txt	Kdm7a
biological_process	GO:0009167	purine ribonucleoside monophosphate metabolic process	0.201	0.369	1	141	29	18303	0.0071	0.0016	0.0345	0.0077	IV_UP_mouse.txt	Nt5e
biological_process	GO:2001014	regulation of skeletal muscle cell differentiation	0.201	0.369	1	141	29	18303	0.0071	0.0016	0.0345	0.0077	IV_UP_mouse.txt	Ephb1
biological_process	GO:0048741	skeletal muscle fiber development	0.201	0.369	1	141	29	18303	0.0071	0.0016	0.0345	0.0077	IV_UP_mouse.txt	Ryr1
biological_process	GO:0048839	inner ear development	0.202	0.371	3	141	201	18303	0.0213	0.011	0.0149	0.0077	IV_UP_mouse.txt	Bmp2,Frzb,Pcdh15
biological_process	GO:0001763	morphogenesis of a branching structure	0.202	0.371	3	141	201	18303	0.0213	0.011	0.0149	0.0077	IV_UP_mouse.txt	Bmp2,Sema3c,Sox10
biological_process	GO:0043244	regulation of protein complex disassembly	0.202	0.371	2	141	108	18303	0.0142	0.0059	0.0185	0.0077	IV_UP_mouse.txt	Dmtn,Nav3
biological_process	GO:0043009	chordate embryonic development	0.204	0.373	8	141	732	18303	0.0567	0.04	0.0109	0.0077	IV_UP_mouse.txt	Bmp2,Dact1,Epas1,Etl4,Lrp2,Sema3c,Sox10,Sox6
biological_process	GO:0071417	cellular response to organonitrogen compound	0.204	0.374	6	141	513	18303	0.0426	0.028	0.0117	0.0077	IV_UP_mouse.txt	Cpeb2,Dmtn,Gpd1,Ryr1,Sgk1,Sirt2
biological_process	GO:2000106	regulation of leukocyte apoptotic process	0.205	0.375	2	141	109	18303	0.0142	0.006	0.0183	0.0077	IV_UP_mouse.txt	Hcls1,P2rx7
biological_process	GO:0021602	cranial nerve morphogenesis	0.207	0.375	1	141	30	18303	0.0071	0.0016	0.0333	0.0077	IV_UP_mouse.txt	Ephb1
biological_process	GO:0035640	exploration behavior	0.207	0.375	1	141	30	18303	0.0071	0.0016	0.0333	0.0077	IV_UP_mouse.txt	Lsamp
biological_process	GO:0051452	intracellular pH reduction	0.207	0.375	1	141	30	18303	0.0071	0.0016	0.0333	0.0077	IV_UP_mouse.txt	Atp6v0a4
biological_process	GO:0033619	membrane protein proteolysis	0.207	0.375	1	141	30	18303	0.0071	0.0016	0.0333	0.0077	IV_UP_mouse.txt	P2rx7
biological_process	GO:0032232	negative regulation of actin filament bundle assembly	0.207	0.375	1	141	30	18303	0.0071	0.0016	0.0333	0.0077	IV_UP_mouse.txt	Tmeff2
biological_process	GO:0043537	negative regulation of blood vessel endothelial cell migration	0.207	0.375	1	141	30	18303	0.0071	0.0016	0.0333	0.0077	IV_UP_mouse.txt	Rgcc
biological_process	GO:0045920	negative regulation of exocytosis	0.207	0.375	1	141	30	18303	0.0071	0.0016	0.0333	0.0077	IV_UP_mouse.txt	Il1rapl1
biological_process	GO:0045662	negative regulation of myoblast differentiation	0.207	0.375	1	141	30	18303	0.0071	0.0016	0.0333	0.0077	IV_UP_mouse.txt	Cmtm5
biological_process	GO:0015804	neutral amino acid transport	0.207	0.375	1	141	30	18303	0.0071	0.0016	0.0333	0.0077	IV_UP_mouse.txt	Slc1a1
biological_process	GO:0050931	pigment cell differentiation	0.207	0.375	1	141	30	18303	0.0071	0.0016	0.0333	0.0077	IV_UP_mouse.txt	Sox10
biological_process	GO:0055075	potassium ion homeostasis	0.207	0.375	1	141	30	18303	0.0071	0.0016	0.0333	0.0077	IV_UP_mouse.txt	Slc12a8
biological_process	GO:0009126	purine nucleoside monophosphate metabolic process	0.207	0.375	1	141	30	18303	0.0071	0.0016	0.0333	0.0077	IV_UP_mouse.txt	Nt5e
biological_process	GO:0009154	purine ribonucleotide catabolic process	0.207	0.375	1	141	30	18303	0.0071	0.0016	0.0333	0.0077	IV_UP_mouse.txt	Nt5e
biological_process	GO:0048679	regulation of axon regeneration	0.207	0.375	1	141	30	18303	0.0071	0.0016	0.0333	0.0077	IV_UP_mouse.txt	Omg
biological_process	GO:0042481	regulation of odontogenesis	0.207	0.375	1	141	30	18303	0.0071	0.0016	0.0333	0.0077	IV_UP_mouse.txt	Bmp2
biological_process	GO:0009261	ribonucleotide catabolic process	0.207	0.375	1	141	30	18303	0.0071	0.0016	0.0333	0.0077	IV_UP_mouse.txt	Nt5e
biological_process	GO:0001964	startle response	0.207	0.375	1	141	30	18303	0.0071	0.0016	0.0333	0.0077	IV_UP_mouse.txt	Pcdh15
biological_process	GO:0051254	positive regulation of RNA metabolic process	0.208	0.375	15	141	1542	18303	0.1064	0.0842	0.0097	0.0077	IV_UP_mouse.txt	Bmp2,Creb3l2,Epas1,Hcls1,Kdm7a,Klhl6,Myrf,Prdm16,Rgcc,Rps6ka5,Sirt2,Sox10,Sox6,Trf,Zbed3
biological_process	GO:0048771	tissue remodeling	0.208	0.375	2	141	110	18303	0.0142	0.006	0.0182	0.0077	IV_UP_mouse.txt	Epas1,Sema3c
biological_process	GO:0045732	positive regulation of protein catabolic process	0.208	0.375	3	141	204	18303	0.0213	0.0111	0.0147	0.0077	IV_UP_mouse.txt	Dact1,Rnf125,Sirt2
biological_process	GO:1990778	protein localization to cell periphery	0.208	0.375	3	141	204	18303	0.0213	0.0111	0.0147	0.0077	IV_UP_mouse.txt	Ank3,Ehd3,Tspan15
biological_process	GO:0007178	transmembrane receptor protein serine/threonine kinase signaling pathway	0.21	0.378	3	141	205	18303	0.0213	0.0112	0.0146	0.0077	IV_UP_mouse.txt	Bmp2,Itgb5,Trf
biological_process	GO:0051693	actin filament capping	0.213	0.378	1	141	31	18303	0.0071	0.0017	0.0323	0.0077	IV_UP_mouse.txt	Dmtn
biological_process	GO:0034333	adherens junction assembly	0.213	0.378	1	141	31	18303	0.0071	0.0017	0.0323	0.0077	IV_UP_mouse.txt	Itga2
biological_process	GO:0035909	aorta morphogenesis	0.213	0.378	1	141	31	18303	0.0071	0.0017	0.0323	0.0077	IV_UP_mouse.txt	Mylk
biological_process	GO:0007044	cell-substrate junction assembly	0.213	0.378	1	141	31	18303	0.0071	0.0017	0.0323	0.0077	IV_UP_mouse.txt	Itga2
biological_process	GO:0060977	coronary vasculature morphogenesis	0.213	0.378	1	141	31	18303	0.0071	0.0017	0.0323	0.0077	IV_UP_mouse.txt	Lrp2
biological_process	GO:0019835	cytolysis	0.213	0.378	1	141	31	18303	0.0071	0.0017	0.0323	0.0077	IV_UP_mouse.txt	P2rx7
biological_process	GO:0048013	ephrin receptor signaling pathway	0.213	0.378	1	141	31	18303	0.0071	0.0017	0.0323	0.0077	IV_UP_mouse.txt	Ephb1
biological_process	GO:0090162	establishment of epithelial cell polarity	0.213	0.378	1	141	31	18303	0.0071	0.0017	0.0323	0.0077	IV_UP_mouse.txt	Fermt1
biological_process	GO:0007026	negative regulation of microtubule depolymerization	0.213	0.378	1	141	31	18303	0.0071	0.0017	0.0323	0.0077	IV_UP_mouse.txt	Nav3
biological_process	GO:1905476	negative regulation of protein localization to membrane	0.213	0.378	1	141	31	18303	0.0071	0.0017	0.0323	0.0077	IV_UP_mouse.txt	Dmtn
biological_process	GO:0009163	nucleoside biosynthetic process	0.213	0.378	1	141	31	18303	0.0071	0.0017	0.0323	0.0077	IV_UP_mouse.txt	Nt5e
biological_process	GO:0046470	phosphatidylcholine metabolic process	0.213	0.378	1	141	31	18303	0.0071	0.0017	0.0323	0.0077	IV_UP_mouse.txt	Enpp2
biological_process	GO:1901890	positive regulation of cell junction assembly	0.213	0.378	1	141	31	18303	0.0071	0.0017	0.0323	0.0077	IV_UP_mouse.txt	Enpp2
biological_process	GO:2000758	positive regulation of peptidyl-lysine acetylation	0.213	0.378	1	141	31	18303	0.0071	0.0017	0.0323	0.0077	IV_UP_mouse.txt	Rps6ka5
biological_process	GO:0051205	protein insertion into membrane	0.213	0.378	1	141	31	18303	0.0071	0.0017	0.0323	0.0077	IV_UP_mouse.txt	Rtp4
biological_process	GO:0070884	regulation of calcineurin-NFAT signaling cascade	0.213	0.378	1	141	31	18303	0.0071	0.0017	0.0323	0.0077	IV_UP_mouse.txt	Erbb3
biological_process	GO:0106056	regulation of calcineurin-mediated signaling	0.213	0.378	1	141	31	18303	0.0071	0.0017	0.0323	0.0077	IV_UP_mouse.txt	Erbb3
biological_process	GO:0010569	regulation of double-strand break repair via homologous recombination	0.213	0.378	1	141	31	18303	0.0071	0.0017	0.0323	0.0077	IV_UP_mouse.txt	Zfp365
biological_process	GO:0042634	regulation of hair cycle	0.213	0.378	1	141	31	18303	0.0071	0.0017	0.0323	0.0077	IV_UP_mouse.txt	Fermt1
biological_process	GO:0050706	regulation of interleukin-1 beta secretion	0.213	0.378	1	141	31	18303	0.0071	0.0017	0.0323	0.0077	IV_UP_mouse.txt	P2rx7
biological_process	GO:0050999	regulation of nitric-oxide synthase activity	0.213	0.378	1	141	31	18303	0.0071	0.0017	0.0323	0.0077	IV_UP_mouse.txt	S100a1
biological_process	GO:0007435	salivary gland morphogenesis	0.213	0.378	1	141	31	18303	0.0071	0.0017	0.0323	0.0077	IV_UP_mouse.txt	Sema3c
biological_process	GO:0055078	sodium ion homeostasis	0.213	0.378	1	141	31	18303	0.0071	0.0017	0.0323	0.0077	IV_UP_mouse.txt	Sgk1
biological_process	GO:0000910	cytokinesis	0.214	0.378	2	141	112	18303	0.0142	0.0061	0.0179	0.0077	IV_UP_mouse.txt	Ank3,Zfp365
biological_process	GO:0030010	establishment of cell polarity	0.214	0.378	2	141	112	18303	0.0142	0.0061	0.0179	0.0077	IV_UP_mouse.txt	Ephb1,Fermt1
biological_process	GO:0042472	inner ear morphogenesis	0.214	0.378	2	141	112	18303	0.0142	0.0061	0.0179	0.0077	IV_UP_mouse.txt	Frzb,Pcdh15
biological_process	GO:1903052	positive regulation of proteolysis involved in cellular protein catabolic process	0.214	0.378	2	141	112	18303	0.0142	0.0061	0.0179	0.0077	IV_UP_mouse.txt	Rnf125,Sirt2
biological_process	GO:0010948	negative regulation of cell cycle process	0.214	0.379	3	141	207	18303	0.0213	0.0113	0.0145	0.0077	IV_UP_mouse.txt	Dact1,Gpnmb,Rgcc
biological_process	GO:0006816	calcium ion transport	0.216	0.382	3	141	208	18303	0.0213	0.0114	0.0144	0.0077	IV_UP_mouse.txt	Fam155a,P2rx7,Ryr1
biological_process	GO:0001505	regulation of neurotransmitter levels	0.217	0.384	4	141	310	18303	0.0284	0.0169	0.0129	0.0077	IV_UP_mouse.txt	Enpp6,P2rx7,Slc18a1,Slc1a1
biological_process	GO:0022037	metencephalon development	0.219	0.385	2	141	114	18303	0.0142	0.0062	0.0175	0.0077	IV_UP_mouse.txt	Cntn1,Zfp365
biological_process	GO:0099504	synaptic vesicle cycle	0.219	0.385	2	141	114	18303	0.0142	0.0062	0.0175	0.0077	IV_UP_mouse.txt	P2rx7,Slc18a1
biological_process	GO:0099003	vesicle-mediated transport in synapse	0.219	0.385	2	141	114	18303	0.0142	0.0062	0.0175	0.0077	IV_UP_mouse.txt	P2rx7,Slc18a1
biological_process	GO:0046329	negative regulation of JNK cascade	0.219	0.385	1	141	32	18303	0.0071	0.0017	0.0312	0.0077	IV_UP_mouse.txt	Dact1
biological_process	GO:0002686	negative regulation of leukocyte migration	0.219	0.385	1	141	32	18303	0.0071	0.0017	0.0312	0.0077	IV_UP_mouse.txt	Apod
biological_process	GO:0035308	negative regulation of protein dephosphorylation	0.219	0.385	1	141	32	18303	0.0071	0.0017	0.0312	0.0077	IV_UP_mouse.txt	Ppp1r16b
biological_process	GO:1905209	positive regulation of cardiocyte differentiation	0.219	0.385	1	141	32	18303	0.0071	0.0017	0.0312	0.0077	IV_UP_mouse.txt	Sema3c
biological_process	GO:1903429	regulation of cell maturation	0.219	0.385	1	141	32	18303	0.0071	0.0017	0.0312	0.0077	IV_UP_mouse.txt	Sirt2
biological_process	GO:0060251	regulation of glial cell proliferation	0.219	0.385	1	141	32	18303	0.0071	0.0017	0.0312	0.0077	IV_UP_mouse.txt	Sox10
biological_process	GO:0010043	response to zinc ion	0.219	0.385	1	141	32	18303	0.0071	0.0017	0.0312	0.0077	IV_UP_mouse.txt	P2rx7
biological_process	GO:0009792	embryo development ending in birth or egg hatching	0.22	0.386	8	141	748	18303	0.0567	0.0409	0.0107	0.0077	IV_UP_mouse.txt	Bmp2,Dact1,Epas1,Etl4,Lrp2,Sema3c,Sox10,Sox6
biological_process	GO:0045930	negative regulation of mitotic cell cycle	0.22	0.386	3	141	210	18303	0.0213	0.0115	0.0143	0.0077	IV_UP_mouse.txt	Dact1,Gpnmb,Rgcc
biological_process	GO:0015850	organic hydroxy compound transport	0.222	0.389	2	141	115	18303	0.0142	0.0063	0.0174	0.0077	IV_UP_mouse.txt	Abcg3,Slc18a1
biological_process	GO:0048589	developmental growth	0.222	0.389	5	141	419	18303	0.0355	0.0229	0.0119	0.0077	IV_UP_mouse.txt	Col9a1,Pcdh15,Plxnb3,Sox10,Tns2
biological_process	GO:1903531	negative regulation of secretion by cell	0.222	0.389	3	141	211	18303	0.0213	0.0115	0.0142	0.0077	IV_UP_mouse.txt	C1qtnf3,Il1rapl1,Rgcc
biological_process	GO:0034762	regulation of transmembrane transport	0.224	0.391	6	141	529	18303	0.0426	0.0289	0.0113	0.0077	IV_UP_mouse.txt	Ank3,Ehd3,Erbb3,P2rx7,S100a1,Shisa7
biological_process	GO:0051146	striated muscle cell differentiation	0.224	0.391	3	141	212	18303	0.0213	0.0116	0.0142	0.0077	IV_UP_mouse.txt	Bmp2,Ryr1,Sox6
biological_process	GO:1902806	regulation of cell cycle G1/S phase transition	0.225	0.391	2	141	116	18303	0.0142	0.0063	0.0172	0.0077	IV_UP_mouse.txt	Dact1,Gpnmb
biological_process	GO:1904062	regulation of cation transmembrane transport	0.225	0.391	4	141	315	18303	0.0284	0.0172	0.0127	0.0077	IV_UP_mouse.txt	Ank3,Ehd3,S100a1,Shisa7
biological_process	GO:0055090	acylglycerol homeostasis	0.225	0.391	1	141	33	18303	0.0071	0.0018	0.0303	0.0077	IV_UP_mouse.txt	C1qtnf3
biological_process	GO:1901659	glycosyl compound biosynthetic process	0.225	0.391	1	141	33	18303	0.0071	0.0018	0.0303	0.0077	IV_UP_mouse.txt	Nt5e
biological_process	GO:0014904	myotube cell development	0.225	0.391	1	141	33	18303	0.0071	0.0018	0.0303	0.0077	IV_UP_mouse.txt	Ryr1
biological_process	GO:0045686	negative regulation of glial cell differentiation	0.225	0.391	1	141	33	18303	0.0071	0.0018	0.0303	0.0077	IV_UP_mouse.txt	Sirt2
biological_process	GO:0031112	positive regulation of microtubule polymerization or depolymerization	0.225	0.391	1	141	33	18303	0.0071	0.0018	0.0303	0.0077	IV_UP_mouse.txt	Nav3
biological_process	GO:1900744	regulation of p38MAPK cascade	0.225	0.391	1	141	33	18303	0.0071	0.0018	0.0303	0.0077	IV_UP_mouse.txt	Bmp2
biological_process	GO:0010543	regulation of platelet activation	0.225	0.391	1	141	33	18303	0.0071	0.0018	0.0303	0.0077	IV_UP_mouse.txt	Dmtn
biological_process	GO:0014823	response to activity	0.225	0.391	1	141	33	18303	0.0071	0.0018	0.0303	0.0077	IV_UP_mouse.txt	Tns2
biological_process	GO:0009161	ribonucleoside monophosphate metabolic process	0.225	0.391	1	141	33	18303	0.0071	0.0018	0.0303	0.0077	IV_UP_mouse.txt	Nt5e
biological_process	GO:0070328	triglyceride homeostasis	0.225	0.391	1	141	33	18303	0.0071	0.0018	0.0303	0.0077	IV_UP_mouse.txt	C1qtnf3
biological_process	GO:1905114	cell surface receptor signaling pathway involved in cell-cell signaling	0.227	0.393	4	141	316	18303	0.0284	0.0173	0.0127	0.0077	IV_UP_mouse.txt	Bmp2,Dact1,Frzb,Zbed3
biological_process	GO:1901342	regulation of vasculature development	0.227	0.393	4	141	316	18303	0.0284	0.0173	0.0127	0.0077	IV_UP_mouse.txt	Enpp2,Ppp1r16b,Rgcc,S100a1
biological_process	GO:1901136	carbohydrate derivative catabolic process	0.228	0.394	2	141	117	18303	0.0142	0.0064	0.0171	0.0077	IV_UP_mouse.txt	Gpd1,Nt5e
biological_process	GO:0006357	regulation of transcription by RNA polymerase II	0.229	0.396	18	141	1930	18303	0.1277	0.1054	0.0093	0.0077	IV_UP_mouse.txt	Bmp2,Creb3l2,Dach1,Dact1,Epas1,Hcls1,Klhl6,Lrp2,Prdm16,Rgcc,Rps6ka5,S100a1,Sema4d,Sirt2,Sox10,Sox6,Zbed3,Zfp536
biological_process	GO:0016051	carbohydrate biosynthetic process	0.231	0.396	2	141	118	18303	0.0142	0.0064	0.0169	0.0077	IV_UP_mouse.txt	B3gnt7,Gpd1
biological_process	GO:0006275	regulation of DNA replication	0.231	0.396	2	141	118	18303	0.0142	0.0064	0.0169	0.0077	IV_UP_mouse.txt	Dach1,Zfp365
biological_process	GO:0006953	acute-phase response	0.231	0.396	1	141	34	18303	0.0071	0.0019	0.0294	0.0077	IV_UP_mouse.txt	Serpina3n
biological_process	GO:0031128	developmental induction	0.231	0.396	1	141	34	18303	0.0071	0.0019	0.0294	0.0077	IV_UP_mouse.txt	Bmp2
biological_process	GO:0046364	monosaccharide biosynthetic process	0.231	0.396	1	141	34	18303	0.0071	0.0019	0.0294	0.0077	IV_UP_mouse.txt	Gpd1
biological_process	GO:0055083	monovalent inorganic anion homeostasis	0.231	0.396	1	141	34	18303	0.0071	0.0019	0.0294	0.0077	IV_UP_mouse.txt	Slc12a8
biological_process	GO:0043267	negative regulation of potassium ion transport	0.231	0.396	1	141	34	18303	0.0071	0.0019	0.0294	0.0077	IV_UP_mouse.txt	Ank3
biological_process	GO:0045851	pH reduction	0.231	0.396	1	141	34	18303	0.0071	0.0019	0.0294	0.0077	IV_UP_mouse.txt	Atp6v0a4
biological_process	GO:0009395	phospholipid catabolic process	0.231	0.396	1	141	34	18303	0.0071	0.0019	0.0294	0.0077	IV_UP_mouse.txt	Enpp2
biological_process	GO:0032731	positive regulation of interleukin-1 beta production	0.231	0.396	1	141	34	18303	0.0071	0.0019	0.0294	0.0077	IV_UP_mouse.txt	P2rx7
biological_process	GO:2000108	positive regulation of leukocyte apoptotic process	0.231	0.396	1	141	34	18303	0.0071	0.0019	0.0294	0.0077	IV_UP_mouse.txt	P2rx7
biological_process	GO:0033628	regulation of cell adhesion mediated by integrin	0.231	0.396	1	141	34	18303	0.0071	0.0019	0.0294	0.0077	IV_UP_mouse.txt	Fermt1
biological_process	GO:0033238	regulation of cellular amine metabolic process	0.231	0.396	1	141	34	18303	0.0071	0.0019	0.0294	0.0077	IV_UP_mouse.txt	Epas1
biological_process	GO:1900015	regulation of cytokine production involved in inflammatory response	0.231	0.396	1	141	34	18303	0.0071	0.0019	0.0294	0.0077	IV_UP_mouse.txt	Apod
biological_process	GO:0014059	regulation of dopamine secretion	0.231	0.396	1	141	34	18303	0.0071	0.0019	0.0294	0.0077	IV_UP_mouse.txt	Slc18a1
biological_process	GO:0002861	regulation of inflammatory response to antigenic stimulus	0.231	0.396	1	141	34	18303	0.0071	0.0019	0.0294	0.0077	IV_UP_mouse.txt	Gpr17
biological_process	GO:0040020	regulation of meiotic nuclear division	0.231	0.396	1	141	34	18303	0.0071	0.0019	0.0294	0.0077	IV_UP_mouse.txt	Sirt2
biological_process	GO:0031114	regulation of microtubule depolymerization	0.231	0.396	1	141	34	18303	0.0071	0.0019	0.0294	0.0077	IV_UP_mouse.txt	Nav3
biological_process	GO:0070570	regulation of neuron projection regeneration	0.231	0.396	1	141	34	18303	0.0071	0.0019	0.0294	0.0077	IV_UP_mouse.txt	Omg
biological_process	GO:0010256	endomembrane system organization	0.232	0.396	4	141	319	18303	0.0284	0.0174	0.0125	0.0077	IV_UP_mouse.txt	Ank3,Crb1,Myrf,P2rx7
biological_process	GO:0045860	positive regulation of protein kinase activity	0.232	0.396	5	141	426	18303	0.0355	0.0233	0.0117	0.0077	IV_UP_mouse.txt	Bmp2,Erbb3,Lpar1,P2rx7,Trf
biological_process	GO:0003279	cardiac septum development	0.236	0.402	2	141	120	18303	0.0142	0.0066	0.0167	0.0077	IV_UP_mouse.txt	Lrp2,Sema3c
biological_process	GO:0032434	regulation of proteasomal ubiquitin-dependent protein catabolic process	0.236	0.402	2	141	120	18303	0.0142	0.0066	0.0167	0.0077	IV_UP_mouse.txt	Rnf125,Sirt2
biological_process	GO:0050873	brown fat cell differentiation	0.237	0.402	1	141	35	18303	0.0071	0.0019	0.0286	0.0077	IV_UP_mouse.txt	Prdm16
biological_process	GO:0033692	cellular polysaccharide biosynthetic process	0.237	0.402	1	141	35	18303	0.0071	0.0019	0.0286	0.0077	IV_UP_mouse.txt	B3gnt7
biological_process	GO:0030032	lamellipodium assembly	0.237	0.402	1	141	35	18303	0.0071	0.0019	0.0286	0.0077	IV_UP_mouse.txt	Dmtn
biological_process	GO:0007616	long-term memory	0.237	0.402	1	141	35	18303	0.0071	0.0019	0.0286	0.0077	IV_UP_mouse.txt	Sgk1
biological_process	GO:0045445	myoblast differentiation	0.237	0.402	1	141	35	18303	0.0071	0.0019	0.0286	0.0077	IV_UP_mouse.txt	Epas1
biological_process	GO:0048147	negative regulation of fibroblast proliferation	0.237	0.402	1	141	35	18303	0.0071	0.0019	0.0286	0.0077	IV_UP_mouse.txt	Dach1
biological_process	GO:0006730	one-carbon metabolic process	0.237	0.402	1	141	35	18303	0.0071	0.0019	0.0286	0.0077	IV_UP_mouse.txt	Aldh1l2
biological_process	GO:0046326	positive regulation of glucose import	0.237	0.402	1	141	35	18303	0.0071	0.0019	0.0286	0.0077	IV_UP_mouse.txt	Erbb3
biological_process	GO:0061098	positive regulation of protein tyrosine kinase activity	0.237	0.402	1	141	35	18303	0.0071	0.0019	0.0286	0.0077	IV_UP_mouse.txt	Erbb3
biological_process	GO:0042558	pteridine-containing compound metabolic process	0.237	0.402	1	141	35	18303	0.0071	0.0019	0.0286	0.0077	IV_UP_mouse.txt	Aldh1l2
biological_process	GO:0006195	purine nucleotide catabolic process	0.237	0.402	1	141	35	18303	0.0071	0.0019	0.0286	0.0077	IV_UP_mouse.txt	Nt5e
biological_process	GO:0007585	respiratory gaseous exchange by respiratory system	0.237	0.402	1	141	35	18303	0.0071	0.0019	0.0286	0.0077	IV_UP_mouse.txt	Dach1
biological_process	GO:0007431	salivary gland development	0.237	0.402	1	141	35	18303	0.0071	0.0019	0.0286	0.0077	IV_UP_mouse.txt	Sema3c
biological_process	GO:0007010	cytoskeleton organization	0.238	0.402	10	141	995	18303	0.0709	0.0544	0.0101	0.0077	IV_UP_mouse.txt	Dmtn,Epb41l4b,Hcls1,Itgb5,Myo1b,Pcdh15,Sgk1,Syne3,Trf,Ugt8a
biological_process	GO:0006979	response to oxidative stress	0.238	0.403	4	141	323	18303	0.0284	0.0176	0.0124	0.0077	IV_UP_mouse.txt	Apod,Cpeb2,Epas1,Sirt2
biological_process	GO:0010557	positive regulation of macromolecule biosynthetic process	0.239	0.403	16	141	1704	18303	0.1135	0.0931	0.0094	0.0077	IV_UP_mouse.txt	Bmp2,Creb3l2,Epas1,Hcls1,Itga2,Kdm7a,Klhl6,Myrf,Prdm16,Rgcc,Rps6ka5,Sirt2,Sox10,Sox6,Trf,Zbed3
biological_process	GO:0051179	localization	0.239	0.404	40	141	4658	18303	0.2837	0.2545	0.0086	0.0077	IV_UP_mouse.txt	Abcg3,Ank3,Apod,Atp13a5,Atp6v0a4,Atp6v1c2,Cp,Creb3l2,Dmtn,Ehd3,Enpp2,Ephb1,Fam155a,Fermt1,Itga2,Kcnmb4,Lpar1,Lrp2,Myo1b,P2rx7,Plxnb3,Rtp4,Ryr1,Sema3c,Sema4d,Slc12a8,Slc18a1,Slc1a1,Slc26a2,Slc35f3,Sox10,Spock1,Spon2,Syne3,Tmeff2,Tns3,Trf,Tspan15,Ugt8a,Zfp365
biological_process	GO:0032869	cellular response to insulin stimulus	0.239	0.404	2	141	121	18303	0.0142	0.0066	0.0165	0.0077	IV_UP_mouse.txt	Cpeb2,Sgk1
biological_process	GO:0006469	negative regulation of protein kinase activity	0.241	0.406	3	141	220	18303	0.0213	0.012	0.0136	0.0077	IV_UP_mouse.txt	Chad,Dusp9,Ppp1r1c
biological_process	GO:0048565	digestive tract development	0.242	0.406	2	141	122	18303	0.0142	0.0067	0.0164	0.0077	IV_UP_mouse.txt	Dact1,Sox10
biological_process	GO:0035264	multicellular organism growth	0.242	0.406	2	141	122	18303	0.0142	0.0067	0.0164	0.0077	IV_UP_mouse.txt	Pcdh15,Tns2
biological_process	GO:0051101	regulation of DNA binding	0.242	0.406	2	141	122	18303	0.0142	0.0067	0.0164	0.0077	IV_UP_mouse.txt	Itga2,Sirt2
biological_process	GO:0007154	cell communication	0.242	0.406	46	141	5420	18303	0.3262	0.2961	0.0085	0.0077	IV_UP_mouse.txt	Aatk,Ank3,Arhgap18,Bmp2,Chad,Cntn1,Cntn6,Creb3l2,Dact1,Dgkg,Dmtn,Dock9,Ephb1,Erbb3,Frzb,Gpnmb,Gpr17,Il1rapl1,Itga2,Itgb5,Kcnmb4,Klhl6,Lpar1,Lrp2,Mbp,P2rx7,Pcdh15,Plp1,Plxnb3,Ppp1r1c,Rasgef1c,Rasl11b,Rps6ka5,Ryr1,Scube2,Sema3c,Sema4d,Sgk1,Sirt2,Smoc1,Spock1,Stat2,Tns2,Trf,Tspan15,Zbed3
biological_process	GO:0043029	T cell homeostasis	0.243	0.406	1	141	36	18303	0.0071	0.002	0.0278	0.0077	IV_UP_mouse.txt	P2rx7
biological_process	GO:0007257	activation of JUN kinase activity	0.243	0.406	1	141	36	18303	0.0071	0.002	0.0278	0.0077	IV_UP_mouse.txt	Trf
biological_process	GO:0030282	bone mineralization	0.243	0.406	1	141	36	18303	0.0071	0.002	0.0278	0.0077	IV_UP_mouse.txt	Bmp2
biological_process	GO:0043954	cellular component maintenance	0.243	0.406	1	141	36	18303	0.0071	0.002	0.0278	0.0077	IV_UP_mouse.txt	Mpz
biological_process	GO:0046834	lipid phosphorylation	0.243	0.406	1	141	36	18303	0.0071	0.002	0.0278	0.0077	IV_UP_mouse.txt	Dgkg
biological_process	GO:0045332	phospholipid translocation	0.243	0.406	1	141	36	18303	0.0071	0.002	0.0278	0.0077	IV_UP_mouse.txt	P2rx7
biological_process	GO:0035307	positive regulation of protein dephosphorylation	0.243	0.406	1	141	36	18303	0.0071	0.002	0.0278	0.0077	IV_UP_mouse.txt	Ppp1r16b
biological_process	GO:0034105	positive regulation of tissue remodeling	0.243	0.406	1	141	36	18303	0.0071	0.002	0.0278	0.0077	IV_UP_mouse.txt	Trf
biological_process	GO:0051261	protein depolymerization	0.243	0.406	1	141	36	18303	0.0071	0.002	0.0278	0.0077	IV_UP_mouse.txt	Sgk1
biological_process	GO:0048710	regulation of astrocyte differentiation	0.243	0.406	1	141	36	18303	0.0071	0.002	0.0278	0.0077	IV_UP_mouse.txt	Bmp2
biological_process	GO:0050704	regulation of interleukin-1 secretion	0.243	0.406	1	141	36	18303	0.0071	0.002	0.0278	0.0077	IV_UP_mouse.txt	P2rx7
biological_process	GO:1902692	regulation of neuroblast proliferation	0.243	0.406	1	141	36	18303	0.0071	0.002	0.0278	0.0077	IV_UP_mouse.txt	Sox10
biological_process	GO:0009620	response to fungus	0.243	0.406	1	141	36	18303	0.0071	0.002	0.0278	0.0077	IV_UP_mouse.txt	Spon2
biological_process	GO:0042391	regulation of membrane potential	0.243	0.406	5	141	434	18303	0.0355	0.0237	0.0115	0.0077	IV_UP_mouse.txt	Ank3,Ehd3,Kcnmb4,P2rx7,Slc26a2
biological_process	GO:0090257	regulation of muscle system process	0.245	0.408	3	141	222	18303	0.0213	0.0121	0.0135	0.0077	IV_UP_mouse.txt	Ehd3,Itga2,Ryr1
biological_process	GO:0045055	regulated exocytosis	0.245	0.408	2	141	123	18303	0.0142	0.0067	0.0163	0.0077	IV_UP_mouse.txt	Dmtn,P2rx7
biological_process	GO:0002761	regulation of myeloid leukocyte differentiation	0.245	0.408	2	141	123	18303	0.0142	0.0067	0.0163	0.0077	IV_UP_mouse.txt	Hcls1,Prdm16
biological_process	GO:0023052	signaling	0.245	0.408	45	141	5301	18303	0.3191	0.2896	0.0085	0.0077	IV_UP_mouse.txt	Aatk,Ank3,Arhgap18,Bmp2,Chad,Cntn1,Cntn6,Creb3l2,Dact1,Dgkg,Dmtn,Dock9,Ephb1,Erbb3,Frzb,Gpnmb,Gpr17,Il1rapl1,Itga2,Itgb5,Kcnmb4,Klhl6,Lpar1,Lrp2,Mbp,P2rx7,Pcdh15,Plp1,Plxnb3,Ppp1r1c,Rasgef1c,Rasl11b,Rps6ka5,Scube2,Sema3c,Sema4d,Sgk1,Sirt2,Smoc1,Spock1,Stat2,Tns2,Trf,Tspan15,Zbed3
biological_process	GO:0007267	cell-cell signaling	0.246	0.409	9	141	888	18303	0.0638	0.0485	0.0101	0.0077	IV_UP_mouse.txt	Bmp2,Dact1,Frzb,Gpnmb,Kcnmb4,Lrp2,P2rx7,Pcdh15,Zbed3
biological_process	GO:0046942	carboxylic acid transport	0.247	0.41	3	141	223	18303	0.0213	0.0122	0.0135	0.0077	IV_UP_mouse.txt	Lrp2,Slc1a1,Slc26a2
biological_process	GO:0015849	organic acid transport	0.247	0.41	3	141	223	18303	0.0213	0.0122	0.0135	0.0077	IV_UP_mouse.txt	Lrp2,Slc1a1,Slc26a2
biological_process	GO:1903362	regulation of cellular protein catabolic process	0.247	0.41	3	141	223	18303	0.0213	0.0122	0.0135	0.0077	IV_UP_mouse.txt	Dact1,Rnf125,Sirt2
biological_process	GO:0009152	purine ribonucleotide biosynthetic process	0.248	0.41	2	141	124	18303	0.0142	0.0068	0.0161	0.0077	IV_UP_mouse.txt	Atp6v0a4,Papss2
biological_process	GO:0016339	calcium-dependent cell-cell adhesion via plasma membrane cell adhesion molecules	0.249	0.41	1	141	37	18303	0.0071	0.002	0.027	0.0077	IV_UP_mouse.txt	Cdh19
biological_process	GO:0021955	central nervous system neuron axonogenesis	0.249	0.41	1	141	37	18303	0.0071	0.002	0.027	0.0077	IV_UP_mouse.txt	Ephb1
biological_process	GO:0061951	establishment of protein localization to plasma membrane	0.249	0.41	1	141	37	18303	0.0071	0.002	0.027	0.0077	IV_UP_mouse.txt	Ank3
biological_process	GO:0034204	lipid translocation	0.249	0.41	1	141	37	18303	0.0071	0.002	0.027	0.0077	IV_UP_mouse.txt	P2rx7
biological_process	GO:0030835	negative regulation of actin filament depolymerization	0.249	0.41	1	141	37	18303	0.0071	0.002	0.027	0.0077	IV_UP_mouse.txt	Dmtn
biological_process	GO:0035567	non-canonical Wnt signaling pathway	0.249	0.41	1	141	37	18303	0.0071	0.002	0.027	0.0077	IV_UP_mouse.txt	Frzb
biological_process	GO:0000271	polysaccharide biosynthetic process	0.249	0.41	1	141	37	18303	0.0071	0.002	0.027	0.0077	IV_UP_mouse.txt	B3gnt7
biological_process	GO:0071158	positive regulation of cell cycle arrest	0.249	0.41	1	141	37	18303	0.0071	0.002	0.027	0.0077	IV_UP_mouse.txt	Rgcc
biological_process	GO:0045987	positive regulation of smooth muscle contraction	0.249	0.41	1	141	37	18303	0.0071	0.002	0.027	0.0077	IV_UP_mouse.txt	Itga2
biological_process	GO:0045880	positive regulation of smoothened signaling pathway	0.249	0.41	1	141	37	18303	0.0071	0.002	0.027	0.0077	IV_UP_mouse.txt	Scube2
biological_process	GO:0043491	protein kinase B signaling	0.249	0.41	1	141	37	18303	0.0071	0.002	0.027	0.0077	IV_UP_mouse.txt	Sirt2
biological_process	GO:0090175	regulation of establishment of planar polarity	0.249	0.41	1	141	37	18303	0.0071	0.002	0.027	0.0077	IV_UP_mouse.txt	Dact1
biological_process	GO:0010762	regulation of fibroblast migration	0.249	0.41	1	141	37	18303	0.0071	0.002	0.027	0.0077	IV_UP_mouse.txt	Dmtn
biological_process	GO:1902893	regulation of pri-miRNA transcription by RNA polymerase II	0.249	0.41	1	141	37	18303	0.0071	0.002	0.027	0.0077	IV_UP_mouse.txt	Bmp2
biological_process	GO:0010942	positive regulation of cell death	0.249	0.41	7	141	662	18303	0.0496	0.0362	0.0106	0.0077	IV_UP_mouse.txt	Bmp2,Frzb,Lpar1,P2rx7,Rgcc,Sirt2,Tnfaip8
biological_process	GO:0071310	cellular response to organic substance	0.253	0.416	19	141	2087	18303	0.1348	0.114	0.0091	0.0077	IV_UP_mouse.txt	Bmp2,Chad,Cpeb2,Creb3l2,Dmtn,Gpd1,Hcls1,Itgb5,Lpar1,P2rx7,Rnf125,Rps6ka5,Ryr1,Sgk1,Sirt2,Sox6,Spon2,Stat2,Trim2
biological_process	GO:0002065	columnar/cuboidal epithelial cell differentiation	0.253	0.416	2	141	126	18303	0.0142	0.0069	0.0159	0.0077	IV_UP_mouse.txt	Bmp2,Pcdh15
biological_process	GO:0048645	animal organ formation	0.255	0.417	1	141	38	18303	0.0071	0.0021	0.0263	0.0077	IV_UP_mouse.txt	Lrp2
biological_process	GO:0048675	axon extension	0.255	0.417	1	141	38	18303	0.0071	0.0021	0.0263	0.0077	IV_UP_mouse.txt	Plxnb3
biological_process	GO:0006687	glycosphingolipid metabolic process	0.255	0.417	1	141	38	18303	0.0071	0.0021	0.0263	0.0077	IV_UP_mouse.txt	Gal3st1
biological_process	GO:2000279	negative regulation of DNA biosynthetic process	0.255	0.417	1	141	38	18303	0.0071	0.0021	0.0263	0.0077	IV_UP_mouse.txt	Dach1
biological_process	GO:0002720	positive regulation of cytokine production involved in immune response	0.255	0.417	1	141	38	18303	0.0071	0.0021	0.0263	0.0077	IV_UP_mouse.txt	Spon2
biological_process	GO:1901985	positive regulation of protein acetylation	0.255	0.417	1	141	38	18303	0.0071	0.0021	0.0263	0.0077	IV_UP_mouse.txt	Rps6ka5
biological_process	GO:2000404	regulation of T cell migration	0.255	0.417	1	141	38	18303	0.0071	0.0021	0.0263	0.0077	IV_UP_mouse.txt	Apod
biological_process	GO:0046885	regulation of hormone biosynthetic process	0.255	0.417	1	141	38	18303	0.0071	0.0021	0.0263	0.0077	IV_UP_mouse.txt	Bmp2
biological_process	GO:0035023	regulation of Rho protein signal transduction	0.256	0.419	2	141	127	18303	0.0142	0.0069	0.0157	0.0077	IV_UP_mouse.txt	Gpr17,Lpar1
biological_process	GO:0050708	regulation of protein secretion	0.258	0.421	5	141	444	18303	0.0355	0.0243	0.0113	0.0077	IV_UP_mouse.txt	C1qtnf3,Fermt1,Mbp,P2rx7,Rgcc
biological_process	GO:0007165	signal transduction	0.259	0.422	42	141	4951	18303	0.2979	0.2705	0.0085	0.0077	IV_UP_mouse.txt	Aatk,Ank3,Arhgap18,Bmp2,Chad,Cntn1,Cntn6,Creb3l2,Dact1,Dgkg,Dmtn,Dock9,Ephb1,Erbb3,Frzb,Gpnmb,Gpr17,Il1rapl1,Itga2,Itgb5,Klhl6,Lpar1,Mbp,P2rx7,Plp1,Plxnb3,Ppp1r1c,Rasgef1c,Rasl11b,Rps6ka5,Scube2,Sema3c,Sema4d,Sgk1,Sirt2,Smoc1,Spock1,Stat2,Tns2,Trf,Tspan15,Zbed3
biological_process	GO:0009101	glycoprotein biosynthetic process	0.259	0.422	3	141	229	18303	0.0213	0.0125	0.0131	0.0077	IV_UP_mouse.txt	Acan,B3gnt7,Extl1
biological_process	GO:0071470	cellular response to osmotic stress	0.261	0.422	1	141	39	18303	0.0071	0.0021	0.0256	0.0077	IV_UP_mouse.txt	Mylk
biological_process	GO:0003179	heart valve morphogenesis	0.261	0.422	1	141	39	18303	0.0071	0.0021	0.0256	0.0077	IV_UP_mouse.txt	Bmp2
biological_process	GO:0016575	histone deacetylation	0.261	0.422	1	141	39	18303	0.0071	0.0021	0.0256	0.0077	IV_UP_mouse.txt	Sirt2
biological_process	GO:0060122	inner ear receptor cell stereocilium organization	0.261	0.422	1	141	39	18303	0.0071	0.0021	0.0256	0.0077	IV_UP_mouse.txt	Pcdh15
biological_process	GO:0098659	inorganic cation import across plasma membrane	0.261	0.422	1	141	39	18303	0.0071	0.0021	0.0256	0.0077	IV_UP_mouse.txt	Fam155a
biological_process	GO:0099587	inorganic ion import across plasma membrane	0.261	0.422	1	141	39	18303	0.0071	0.0021	0.0256	0.0077	IV_UP_mouse.txt	Fam155a
biological_process	GO:0045839	negative regulation of mitotic nuclear division	0.261	0.422	1	141	39	18303	0.0071	0.0021	0.0256	0.0077	IV_UP_mouse.txt	Rgcc
biological_process	GO:0032873	negative regulation of stress-activated MAPK cascade	0.261	0.422	1	141	39	18303	0.0071	0.0021	0.0256	0.0077	IV_UP_mouse.txt	Dact1
biological_process	GO:0070303	negative regulation of stress-activated protein kinase signaling cascade	0.261	0.422	1	141	39	18303	0.0071	0.0021	0.0256	0.0077	IV_UP_mouse.txt	Dact1
biological_process	GO:0046189	phenol-containing compound biosynthetic process	0.261	0.422	1	141	39	18303	0.0071	0.0021	0.0256	0.0077	IV_UP_mouse.txt	Epas1
biological_process	GO:0021983	pituitary gland development	0.261	0.422	1	141	39	18303	0.0071	0.0021	0.0256	0.0077	IV_UP_mouse.txt	Bmp2
biological_process	GO:0045747	positive regulation of Notch signaling pathway	0.261	0.422	1	141	39	18303	0.0071	0.0021	0.0256	0.0077	IV_UP_mouse.txt	Cntn6
biological_process	GO:0002711	positive regulation of T cell mediated immunity	0.261	0.422	1	141	39	18303	0.0071	0.0021	0.0256	0.0077	IV_UP_mouse.txt	P2rx7
biological_process	GO:0034765	regulation of ion transmembrane transport	0.261	0.422	5	141	446	18303	0.0355	0.0244	0.0112	0.0077	IV_UP_mouse.txt	Ank3,Ehd3,P2rx7,S100a1,Shisa7
biological_process	GO:0050830	defense response to Gram-positive bacterium	0.262	0.424	2	141	129	18303	0.0142	0.007	0.0155	0.0077	IV_UP_mouse.txt	P2rx7,Tnfaip8
biological_process	GO:0043583	ear development	0.265	0.428	3	141	232	18303	0.0213	0.0127	0.0129	0.0077	IV_UP_mouse.txt	Bmp2,Frzb,Pcdh15
biological_process	GO:0006754	ATP biosynthetic process	0.266	0.428	1	141	40	18303	0.0071	0.0022	0.025	0.0077	IV_UP_mouse.txt	Atp6v0a4
biological_process	GO:0097192	extrinsic apoptotic signaling pathway in absence of ligand	0.266	0.428	1	141	40	18303	0.0071	0.0022	0.025	0.0077	IV_UP_mouse.txt	Erbb3
biological_process	GO:0016572	histone phosphorylation	0.266	0.428	1	141	40	18303	0.0071	0.0022	0.025	0.0077	IV_UP_mouse.txt	Rps6ka5
biological_process	GO:0001937	negative regulation of endothelial cell proliferation	0.266	0.428	1	141	40	18303	0.0071	0.0022	0.025	0.0077	IV_UP_mouse.txt	Rgcc
biological_process	GO:0045823	positive regulation of heart contraction	0.266	0.428	1	141	40	18303	0.0071	0.0022	0.025	0.0077	IV_UP_mouse.txt	Slc1a1
biological_process	GO:0032732	positive regulation of interleukin-1 production	0.266	0.428	1	141	40	18303	0.0071	0.0022	0.025	0.0077	IV_UP_mouse.txt	P2rx7
biological_process	GO:0030166	proteoglycan biosynthetic process	0.266	0.428	1	141	40	18303	0.0071	0.0022	0.025	0.0077	IV_UP_mouse.txt	Acan
biological_process	GO:0003156	regulation of animal organ formation	0.266	0.428	1	141	40	18303	0.0071	0.0022	0.025	0.0077	IV_UP_mouse.txt	Bmp2
biological_process	GO:1900271	regulation of long-term synaptic potentiation	0.266	0.428	1	141	40	18303	0.0071	0.0022	0.025	0.0077	IV_UP_mouse.txt	Shisa7
biological_process	GO:0038034	signal transduction in absence of ligand	0.266	0.428	1	141	40	18303	0.0071	0.0022	0.025	0.0077	IV_UP_mouse.txt	Erbb3
biological_process	GO:0040007	growth	0.268	0.43	5	141	451	18303	0.0355	0.0246	0.0111	0.0077	IV_UP_mouse.txt	Col9a1,Pcdh15,Plxnb3,Sox10,Tns2
biological_process	GO:0007167	enzyme linked receptor protein signaling pathway	0.269	0.431	6	141	564	18303	0.0426	0.0308	0.0106	0.0077	IV_UP_mouse.txt	Bmp2,Ephb1,Erbb3,Itgb5,Sirt2,Trf
biological_process	GO:0051604	protein maturation	0.27	0.432	3	141	234	18303	0.0213	0.0128	0.0128	0.0077	IV_UP_mouse.txt	Cpm,P2rx7,Tspan15
biological_process	GO:0035051	cardiocyte differentiation	0.27	0.433	2	141	132	18303	0.0142	0.0072	0.0152	0.0077	IV_UP_mouse.txt	Bmp2,Sox6
biological_process	GO:0007613	memory	0.27	0.433	2	141	132	18303	0.0142	0.0072	0.0152	0.0077	IV_UP_mouse.txt	Sgk1,Shisa7
biological_process	GO:0061041	regulation of wound healing	0.27	0.433	2	141	132	18303	0.0142	0.0072	0.0152	0.0077	IV_UP_mouse.txt	Dmtn,Mylk
biological_process	GO:0008154	actin polymerization or depolymerization	0.272	0.433	1	141	41	18303	0.0071	0.0022	0.0244	0.0077	IV_UP_mouse.txt	Hcls1
biological_process	GO:0071385	cellular response to glucocorticoid stimulus	0.272	0.433	1	141	41	18303	0.0071	0.0022	0.0244	0.0077	IV_UP_mouse.txt	Sgk1
biological_process	GO:0048873	homeostasis of number of cells within a tissue	0.272	0.433	1	141	41	18303	0.0071	0.0022	0.0244	0.0077	IV_UP_mouse.txt	P2rx7
biological_process	GO:0010677	negative regulation of cellular carbohydrate metabolic process	0.272	0.433	1	141	41	18303	0.0071	0.0022	0.0244	0.0077	IV_UP_mouse.txt	C1qtnf3
biological_process	GO:0045494	photoreceptor cell maintenance	0.272	0.433	1	141	41	18303	0.0071	0.0022	0.0244	0.0077	IV_UP_mouse.txt	Pcdh15
biological_process	GO:0051590	positive regulation of neurotransmitter transport	0.272	0.433	1	141	41	18303	0.0071	0.0022	0.0244	0.0077	IV_UP_mouse.txt	P2rx7
biological_process	GO:0010518	positive regulation of phospholipase activity	0.272	0.433	1	141	41	18303	0.0071	0.0022	0.0244	0.0077	IV_UP_mouse.txt	Lpar1
biological_process	GO:0010470	regulation of gastrulation	0.272	0.433	1	141	41	18303	0.0071	0.0022	0.0244	0.0077	IV_UP_mouse.txt	Mbp
biological_process	GO:0097035	regulation of membrane lipid distribution	0.272	0.433	1	141	41	18303	0.0071	0.0022	0.0244	0.0077	IV_UP_mouse.txt	P2rx7
biological_process	GO:0050709	negative regulation of protein secretion	0.273	0.435	2	141	133	18303	0.0142	0.0073	0.015	0.0077	IV_UP_mouse.txt	C1qtnf3,Rgcc
biological_process	GO:0062013	positive regulation of small molecule metabolic process	0.273	0.435	2	141	133	18303	0.0142	0.0073	0.015	0.0077	IV_UP_mouse.txt	Gpd1,P2rx7
biological_process	GO:0009260	ribonucleotide biosynthetic process	0.273	0.435	2	141	133	18303	0.0142	0.0073	0.015	0.0077	IV_UP_mouse.txt	Atp6v0a4,Papss2
biological_process	GO:0035295	tube development	0.274	0.435	9	141	915	18303	0.0638	0.05	0.0098	0.0077	IV_UP_mouse.txt	Bmp2,Dact1,Epas1,Ephb1,Lrp2,Mylk,Sema3c,Sox10,Tns3
biological_process	GO:1901214	regulation of neuron death	0.274	0.435	4	141	344	18303	0.0284	0.0188	0.0116	0.0077	IV_UP_mouse.txt	Ephb1,Erbb3,Gpnmb,Trim2
biological_process	GO:0042471	ear morphogenesis	0.276	0.438	2	141	134	18303	0.0142	0.0073	0.0149	0.0077	IV_UP_mouse.txt	Frzb,Pcdh15
biological_process	GO:0042098	T cell proliferation	0.278	0.438	1	141	42	18303	0.0071	0.0023	0.0238	0.0077	IV_UP_mouse.txt	P2rx7
biological_process	GO:0006023	aminoglycan biosynthetic process	0.278	0.438	1	141	42	18303	0.0071	0.0023	0.0238	0.0077	IV_UP_mouse.txt	B3gnt7
biological_process	GO:0021696	cerebellar cortex morphogenesis	0.278	0.438	1	141	42	18303	0.0071	0.0023	0.0238	0.0077	IV_UP_mouse.txt	Zfp365
biological_process	GO:0001702	gastrulation with mouth forming second	0.278	0.438	1	141	42	18303	0.0071	0.0023	0.0238	0.0077	IV_UP_mouse.txt	Dact1
biological_process	GO:0002444	myeloid leukocyte mediated immunity	0.278	0.438	1	141	42	18303	0.0071	0.0023	0.0238	0.0077	IV_UP_mouse.txt	Spon2
biological_process	GO:2001025	positive regulation of response to drug	0.278	0.438	1	141	42	18303	0.0071	0.0023	0.0238	0.0077	IV_UP_mouse.txt	Slc18a1
biological_process	GO:0006476	protein deacetylation	0.278	0.438	1	141	42	18303	0.0071	0.0023	0.0238	0.0077	IV_UP_mouse.txt	Sirt2
biological_process	GO:0032768	regulation of monooxygenase activity	0.278	0.438	1	141	42	18303	0.0071	0.0023	0.0238	0.0077	IV_UP_mouse.txt	S100a1
biological_process	GO:0031952	regulation of protein autophosphorylation	0.278	0.438	1	141	42	18303	0.0071	0.0023	0.0238	0.0077	IV_UP_mouse.txt	Gpnmb
biological_process	GO:0042493	response to drug	0.279	0.44	8	141	803	18303	0.0567	0.0439	0.01	0.0077	IV_UP_mouse.txt	Abcg3,Lrp2,Mylk,P2rx7,Ryr1,Slc18a1,Slc1a1,Slc35f3
biological_process	GO:0046660	female sex differentiation	0.279	0.44	2	141	135	18303	0.0142	0.0074	0.0148	0.0077	IV_UP_mouse.txt	Dach1,Lrp2
biological_process	GO:0050921	positive regulation of chemotaxis	0.279	0.44	2	141	135	18303	0.0142	0.0074	0.0148	0.0077	IV_UP_mouse.txt	Itga2,Lpar1
biological_process	GO:0032680	regulation of tumor necrosis factor production	0.279	0.44	2	141	135	18303	0.0142	0.0074	0.0148	0.0077	IV_UP_mouse.txt	Gpnmb,Spon2
biological_process	GO:0045944	positive regulation of transcription by RNA polymerase II	0.28	0.441	11	141	1158	18303	0.078	0.0633	0.0095	0.0077	IV_UP_mouse.txt	Bmp2,Creb3l2,Epas1,Hcls1,Prdm16,Rgcc,Rps6ka5,Sirt2,Sox10,Sox6,Zbed3
biological_process	GO:0055123	digestive system development	0.282	0.443	2	141	136	18303	0.0142	0.0074	0.0147	0.0077	IV_UP_mouse.txt	Dact1,Sox10
biological_process	GO:0009791	post-embryonic development	0.282	0.443	2	141	136	18303	0.0142	0.0074	0.0147	0.0077	IV_UP_mouse.txt	Sema3c,Sox6
biological_process	GO:0046390	ribose phosphate biosynthetic process	0.282	0.443	2	141	136	18303	0.0142	0.0074	0.0147	0.0077	IV_UP_mouse.txt	Atp6v0a4,Papss2
biological_process	GO:0033673	negative regulation of kinase activity	0.282	0.443	3	141	240	18303	0.0213	0.0131	0.0125	0.0077	IV_UP_mouse.txt	Chad,Dusp9,Ppp1r1c
biological_process	GO:0006893	Golgi to plasma membrane transport	0.283	0.443	1	141	43	18303	0.0071	0.0023	0.0233	0.0077	IV_UP_mouse.txt	Ank3
biological_process	GO:0007628	adult walking behavior	0.283	0.443	1	141	43	18303	0.0071	0.0023	0.0233	0.0077	IV_UP_mouse.txt	Pcdh15
biological_process	GO:0071384	cellular response to corticosteroid stimulus	0.283	0.443	1	141	43	18303	0.0071	0.0023	0.0233	0.0077	IV_UP_mouse.txt	Sgk1
biological_process	GO:0030199	collagen fibril organization	0.283	0.443	1	141	43	18303	0.0071	0.0023	0.0233	0.0077	IV_UP_mouse.txt	Acan
biological_process	GO:0042462	eye photoreceptor cell development	0.283	0.443	1	141	43	18303	0.0071	0.0023	0.0233	0.0077	IV_UP_mouse.txt	Crb1
biological_process	GO:2001258	negative regulation of cation channel activity	0.283	0.443	1	141	43	18303	0.0071	0.0023	0.0233	0.0077	IV_UP_mouse.txt	Ank3
biological_process	GO:0009123	nucleoside monophosphate metabolic process	0.283	0.443	1	141	43	18303	0.0071	0.0023	0.0233	0.0077	IV_UP_mouse.txt	Nt5e
biological_process	GO:0051955	regulation of amino acid transport	0.283	0.443	1	141	43	18303	0.0071	0.0023	0.0233	0.0077	IV_UP_mouse.txt	P2rx7
biological_process	GO:1903555	regulation of tumor necrosis factor superfamily cytokine production	0.285	0.445	2	141	137	18303	0.0142	0.0075	0.0146	0.0077	IV_UP_mouse.txt	Gpnmb,Spon2
biological_process	GO:0006820	anion transport	0.286	0.447	5	141	463	18303	0.0355	0.0253	0.0108	0.0077	IV_UP_mouse.txt	Lrp2,P2rx7,Slc12a8,Slc1a1,Slc26a2
biological_process	GO:0072330	monocarboxylic acid biosynthetic process	0.288	0.448	2	141	138	18303	0.0142	0.0075	0.0145	0.0077	IV_UP_mouse.txt	Mgll,Plp1
biological_process	GO:0050680	negative regulation of epithelial cell proliferation	0.288	0.448	2	141	138	18303	0.0142	0.0075	0.0145	0.0077	IV_UP_mouse.txt	Lims2,Rgcc
biological_process	GO:0009712	catechol-containing compound metabolic process	0.289	0.448	1	141	44	18303	0.0071	0.0024	0.0227	0.0077	IV_UP_mouse.txt	Epas1
biological_process	GO:0006584	catecholamine metabolic process	0.289	0.448	1	141	44	18303	0.0071	0.0024	0.0227	0.0077	IV_UP_mouse.txt	Epas1
biological_process	GO:0051187	cofactor catabolic process	0.289	0.448	1	141	44	18303	0.0071	0.0024	0.0227	0.0077	IV_UP_mouse.txt	Aldh1l2
biological_process	GO:0042491	inner ear auditory receptor cell differentiation	0.289	0.448	1	141	44	18303	0.0071	0.0024	0.0227	0.0077	IV_UP_mouse.txt	Pcdh15
biological_process	GO:0097581	lamellipodium organization	0.289	0.448	1	141	44	18303	0.0071	0.0024	0.0227	0.0077	IV_UP_mouse.txt	Dmtn
biological_process	GO:0072132	mesenchyme morphogenesis	0.289	0.448	1	141	44	18303	0.0071	0.0024	0.0227	0.0077	IV_UP_mouse.txt	Bmp2
biological_process	GO:0030316	osteoclast differentiation	0.289	0.448	1	141	44	18303	0.0071	0.0024	0.0227	0.0077	IV_UP_mouse.txt	Trf
biological_process	GO:0050850	positive regulation of calcium-mediated signaling	0.289	0.448	1	141	44	18303	0.0071	0.0024	0.0227	0.0077	IV_UP_mouse.txt	Erbb3
biological_process	GO:0032892	positive regulation of organic acid transport	0.289	0.448	1	141	44	18303	0.0071	0.0024	0.0227	0.0077	IV_UP_mouse.txt	P2rx7
biological_process	GO:0051353	positive regulation of oxidoreductase activity	0.289	0.448	1	141	44	18303	0.0071	0.0024	0.0227	0.0077	IV_UP_mouse.txt	S100a1
biological_process	GO:0090659	walking behavior	0.289	0.448	1	141	44	18303	0.0071	0.0024	0.0227	0.0077	IV_UP_mouse.txt	Pcdh15
biological_process	GO:0008283	cell population proliferation	0.29	0.449	6	141	580	18303	0.0426	0.0317	0.0103	0.0077	IV_UP_mouse.txt	Bmp2,Dach1,Ephb1,Fermt1,Lrp2,P2rx7
biological_process	GO:0061024	membrane organization	0.29	0.449	7	141	696	18303	0.0496	0.038	0.0101	0.0077	IV_UP_mouse.txt	Ank3,Crb1,Il1rapl1,Mbp,Myrf,P2rx7,Rtp4
biological_process	GO:0042737	drug catabolic process	0.29	0.45	2	141	139	18303	0.0142	0.0076	0.0144	0.0077	IV_UP_mouse.txt	Nt5e,Sat1
biological_process	GO:0060548	negative regulation of cell death	0.291	0.45	10	141	1050	18303	0.0709	0.0574	0.0095	0.0077	IV_UP_mouse.txt	Ephb1,Erbb3,Gpnmb,Hcls1,Lims2,Mpz,Sgk1,Sh3rf1,Sirt2,Sox10
biological_process	GO:0035239	tube morphogenesis	0.291	0.45	7	141	697	18303	0.0496	0.0381	0.01	0.0077	IV_UP_mouse.txt	Bmp2,Dact1,Epas1,Ephb1,Lrp2,Mylk,Sox10
biological_process	GO:0051896	regulation of protein kinase B signaling	0.293	0.453	2	141	140	18303	0.0142	0.0076	0.0143	0.0077	IV_UP_mouse.txt	C1qtnf3,Hcls1
biological_process	GO:0070509	calcium ion import	0.294	0.453	1	141	45	18303	0.0071	0.0025	0.0222	0.0077	IV_UP_mouse.txt	Fam155a
biological_process	GO:0006576	cellular biogenic amine metabolic process	0.294	0.453	1	141	45	18303	0.0071	0.0025	0.0222	0.0077	IV_UP_mouse.txt	Sat1
biological_process	GO:0045912	negative regulation of carbohydrate metabolic process	0.294	0.453	1	141	45	18303	0.0071	0.0025	0.0222	0.0077	IV_UP_mouse.txt	C1qtnf3
biological_process	GO:0030857	negative regulation of epithelial cell differentiation	0.294	0.453	1	141	45	18303	0.0071	0.0025	0.0222	0.0077	IV_UP_mouse.txt	Frzb
biological_process	GO:0032715	negative regulation of interleukin-6 production	0.294	0.453	1	141	45	18303	0.0071	0.0025	0.0222	0.0077	IV_UP_mouse.txt	C1qtnf3
biological_process	GO:0010828	positive regulation of glucose transmembrane transport	0.294	0.453	1	141	45	18303	0.0071	0.0025	0.0222	0.0077	IV_UP_mouse.txt	Erbb3
biological_process	GO:0031648	protein destabilization	0.294	0.453	1	141	45	18303	0.0071	0.0025	0.0222	0.0077	IV_UP_mouse.txt	Bmp2
biological_process	GO:0006111	regulation of gluconeogenesis	0.294	0.453	1	141	45	18303	0.0071	0.0025	0.0222	0.0077	IV_UP_mouse.txt	C1qtnf3
biological_process	GO:1900449	regulation of glutamate receptor signaling pathway	0.294	0.453	1	141	45	18303	0.0071	0.0025	0.0222	0.0077	IV_UP_mouse.txt	Shisa7
biological_process	GO:1901990	regulation of mitotic cell cycle phase transition	0.295	0.453	3	141	246	18303	0.0213	0.0134	0.0122	0.0077	IV_UP_mouse.txt	Dact1,Gpnmb,Rgcc
biological_process	GO:0003206	cardiac chamber morphogenesis	0.296	0.455	2	141	141	18303	0.0142	0.0077	0.0142	0.0077	IV_UP_mouse.txt	Lrp2,Sema3c
biological_process	GO:0015711	organic anion transport	0.296	0.455	4	141	357	18303	0.0284	0.0195	0.0112	0.0077	IV_UP_mouse.txt	Lrp2,P2rx7,Slc1a1,Slc26a2
biological_process	GO:0006954	inflammatory response	0.296	0.455	5	141	470	18303	0.0355	0.0257	0.0106	0.0077	IV_UP_mouse.txt	Bmp2,P2rx7,Plp1,Rps6ka5,Serpina3n
biological_process	GO:0043066	negative regulation of apoptotic process	0.297	0.455	9	141	937	18303	0.0638	0.0512	0.0096	0.0077	IV_UP_mouse.txt	Ephb1,Erbb3,Hcls1,Lims2,Mpz,Sgk1,Sh3rf1,Sirt2,Sox10
biological_process	GO:0006869	lipid transport	0.297	0.455	3	141	247	18303	0.0213	0.0135	0.0121	0.0077	IV_UP_mouse.txt	Abcg3,Apod,P2rx7
biological_process	GO:0002792	negative regulation of peptide secretion	0.299	0.457	2	141	142	18303	0.0142	0.0078	0.0141	0.0077	IV_UP_mouse.txt	C1qtnf3,Rgcc
biological_process	GO:0001658	branching involved in ureteric bud morphogenesis	0.3	0.457	1	141	46	18303	0.0071	0.0025	0.0217	0.0077	IV_UP_mouse.txt	Bmp2
biological_process	GO:0044106	cellular amine metabolic process	0.3	0.457	1	141	46	18303	0.0071	0.0025	0.0217	0.0077	IV_UP_mouse.txt	Sat1
biological_process	GO:0034637	cellular carbohydrate biosynthetic process	0.3	0.457	1	141	46	18303	0.0071	0.0025	0.0217	0.0077	IV_UP_mouse.txt	B3gnt7
biological_process	GO:0090102	cochlea development	0.3	0.457	1	141	46	18303	0.0071	0.0025	0.0217	0.0077	IV_UP_mouse.txt	Frzb
biological_process	GO:0070988	demethylation	0.3	0.457	1	141	46	18303	0.0071	0.0025	0.0217	0.0077	IV_UP_mouse.txt	Kdm7a
biological_process	GO:0003170	heart valve development	0.3	0.457	1	141	46	18303	0.0071	0.0025	0.0217	0.0077	IV_UP_mouse.txt	Bmp2
biological_process	GO:0007528	neuromuscular junction development	0.3	0.457	1	141	46	18303	0.0071	0.0025	0.0217	0.0077	IV_UP_mouse.txt	Ky
biological_process	GO:0051489	regulation of filopodium assembly	0.3	0.457	1	141	46	18303	0.0071	0.0025	0.0217	0.0077	IV_UP_mouse.txt	Dmtn
biological_process	GO:0090407	organophosphate biosynthetic process	0.3	0.457	4	141	359	18303	0.0284	0.0196	0.0111	0.0077	IV_UP_mouse.txt	Atp6v0a4,Nt5e,Papss2,Serinc5
biological_process	GO:0031328	positive regulation of cellular biosynthetic process	0.3	0.457	16	141	1786	18303	0.1135	0.0976	0.009	0.0077	IV_UP_mouse.txt	Bmp2,Creb3l2,Epas1,Hcls1,Itga2,Kdm7a,Klhl6,Myrf,Prdm16,Rgcc,Rps6ka5,Sirt2,Sox10,Sox6,Trf,Zbed3
biological_process	GO:0031647	regulation of protein stability	0.301	0.458	3	141	249	18303	0.0213	0.0136	0.012	0.0077	IV_UP_mouse.txt	Bmp2,Dact1,Zbed3
biological_process	GO:0003231	cardiac ventricle development	0.302	0.459	2	141	143	18303	0.0142	0.0078	0.014	0.0077	IV_UP_mouse.txt	Lrp2,Sema3c
biological_process	GO:2000058	regulation of ubiquitin-dependent protein catabolic process	0.305	0.461	2	141	144	18303	0.0142	0.0079	0.0139	0.0077	IV_UP_mouse.txt	Rnf125,Sirt2
biological_process	GO:0015807	L-amino acid transport	0.305	0.461	1	141	47	18303	0.0071	0.0026	0.0213	0.0077	IV_UP_mouse.txt	Slc1a1
biological_process	GO:0048483	autonomic nervous system development	0.305	0.461	1	141	47	18303	0.0071	0.0026	0.0213	0.0077	IV_UP_mouse.txt	Sox10
biological_process	GO:0030301	cholesterol transport	0.305	0.461	1	141	47	18303	0.0071	0.0026	0.0213	0.0077	IV_UP_mouse.txt	Abcg3
biological_process	GO:0048066	developmental pigmentation	0.305	0.461	1	141	47	18303	0.0071	0.0026	0.0213	0.0077	IV_UP_mouse.txt	Sox10
biological_process	GO:0031109	microtubule polymerization or depolymerization	0.305	0.461	1	141	47	18303	0.0071	0.0026	0.0213	0.0077	IV_UP_mouse.txt	Sgk1
biological_process	GO:0097756	negative regulation of blood vessel diameter	0.305	0.461	1	141	47	18303	0.0071	0.0026	0.0213	0.0077	IV_UP_mouse.txt	Mgll
biological_process	GO:0072523	purine-containing compound catabolic process	0.305	0.461	1	141	47	18303	0.0071	0.0026	0.0213	0.0077	IV_UP_mouse.txt	Nt5e
biological_process	GO:1902930	regulation of alcohol biosynthetic process	0.305	0.461	1	141	47	18303	0.0071	0.0026	0.0213	0.0077	IV_UP_mouse.txt	Bmp2
biological_process	GO:0099601	regulation of neurotransmitter receptor activity	0.305	0.461	1	141	47	18303	0.0071	0.0026	0.0213	0.0077	IV_UP_mouse.txt	Shisa7
biological_process	GO:0051931	regulation of sensory perception	0.305	0.461	1	141	47	18303	0.0071	0.0026	0.0213	0.0077	IV_UP_mouse.txt	Mgll
biological_process	GO:0051930	regulation of sensory perception of pain	0.305	0.461	1	141	47	18303	0.0071	0.0026	0.0213	0.0077	IV_UP_mouse.txt	Mgll
biological_process	GO:0070838	divalent metal ion transport	0.307	0.464	3	141	252	18303	0.0213	0.0138	0.0119	0.0077	IV_UP_mouse.txt	Fam155a,P2rx7,Ryr1
biological_process	GO:1902532	negative regulation of intracellular signal transduction	0.308	0.466	5	141	478	18303	0.0355	0.0261	0.0105	0.0077	IV_UP_mouse.txt	C1qtnf3,Dact1,Dusp9,Lpar1,P2rx7
biological_process	GO:0007173	epidermal growth factor receptor signaling pathway	0.31	0.466	1	141	48	18303	0.0071	0.0026	0.0208	0.0077	IV_UP_mouse.txt	Erbb3
biological_process	GO:0002067	glandular epithelial cell differentiation	0.31	0.466	1	141	48	18303	0.0071	0.0026	0.0208	0.0077	IV_UP_mouse.txt	Bmp2
biological_process	GO:0010596	negative regulation of endothelial cell migration	0.31	0.466	1	141	48	18303	0.0071	0.0026	0.0208	0.0077	IV_UP_mouse.txt	Rgcc
biological_process	GO:0051055	negative regulation of lipid biosynthetic process	0.31	0.466	1	141	48	18303	0.0071	0.0026	0.0208	0.0077	IV_UP_mouse.txt	Bmp2
biological_process	GO:0002762	negative regulation of myeloid leukocyte differentiation	0.31	0.466	1	141	48	18303	0.0071	0.0026	0.0208	0.0077	IV_UP_mouse.txt	Prdm16
biological_process	GO:0048662	negative regulation of smooth muscle cell proliferation	0.31	0.466	1	141	48	18303	0.0071	0.0026	0.0208	0.0077	IV_UP_mouse.txt	Apod
biological_process	GO:0010862	positive regulation of pathway-restricted SMAD protein phosphorylation	0.31	0.466	1	141	48	18303	0.0071	0.0026	0.0208	0.0077	IV_UP_mouse.txt	Bmp2
biological_process	GO:2000351	regulation of endothelial cell apoptotic process	0.31	0.466	1	141	48	18303	0.0071	0.0026	0.0208	0.0077	IV_UP_mouse.txt	Rgcc
biological_process	GO:2000401	regulation of lymphocyte migration	0.31	0.466	1	141	48	18303	0.0071	0.0026	0.0208	0.0077	IV_UP_mouse.txt	Apod
biological_process	GO:0035019	somatic stem cell population maintenance	0.31	0.466	1	141	48	18303	0.0071	0.0026	0.0208	0.0077	IV_UP_mouse.txt	Prdm16
biological_process	GO:0015918	sterol transport	0.31	0.466	1	141	48	18303	0.0071	0.0026	0.0208	0.0077	IV_UP_mouse.txt	Abcg3
biological_process	GO:0006900	vesicle budding from membrane	0.31	0.466	1	141	48	18303	0.0071	0.0026	0.0208	0.0077	IV_UP_mouse.txt	P2rx7
biological_process	GO:0043069	negative regulation of programmed cell death	0.311	0.467	9	141	951	18303	0.0638	0.052	0.0095	0.0077	IV_UP_mouse.txt	Ephb1,Erbb3,Hcls1,Lims2,Mpz,Sgk1,Sh3rf1,Sirt2,Sox10
biological_process	GO:0072511	divalent inorganic cation transport	0.314	0.47	3	141	255	18303	0.0213	0.0139	0.0118	0.0077	IV_UP_mouse.txt	Fam155a,P2rx7,Ryr1
biological_process	GO:0051046	regulation of secretion	0.315	0.471	8	141	835	18303	0.0567	0.0456	0.0096	0.0077	IV_UP_mouse.txt	C1qtnf3,Erbb3,Fermt1,Il1rapl1,Mbp,P2rx7,Rgcc,Slc18a1
biological_process	GO:0043624	cellular protein complex disassembly	0.316	0.471	1	141	49	18303	0.0071	0.0027	0.0204	0.0077	IV_UP_mouse.txt	Sgk1
biological_process	GO:0001885	endothelial cell development	0.316	0.471	1	141	49	18303	0.0071	0.0027	0.0204	0.0077	IV_UP_mouse.txt	Ppp1r16b
biological_process	GO:0035315	hair cell differentiation	0.316	0.471	1	141	49	18303	0.0071	0.0027	0.0204	0.0077	IV_UP_mouse.txt	Pcdh15
biological_process	GO:0038083	peptidyl-tyrosine autophosphorylation	0.316	0.471	1	141	49	18303	0.0071	0.0027	0.0204	0.0077	IV_UP_mouse.txt	Aatk
biological_process	GO:0055025	positive regulation of cardiac muscle tissue development	0.316	0.471	1	141	49	18303	0.0071	0.0027	0.0204	0.0077	IV_UP_mouse.txt	Erbb3
biological_process	GO:0034308	primary alcohol metabolic process	0.316	0.471	1	141	49	18303	0.0071	0.0027	0.0204	0.0077	IV_UP_mouse.txt	Gpd1
biological_process	GO:2000649	regulation of sodium ion transmembrane transporter activity	0.316	0.471	1	141	49	18303	0.0071	0.0027	0.0204	0.0077	IV_UP_mouse.txt	Ank3
biological_process	GO:0002791	regulation of peptide secretion	0.316	0.471	5	141	483	18303	0.0355	0.0264	0.0104	0.0077	IV_UP_mouse.txt	C1qtnf3,Fermt1,Mbp,P2rx7,Rgcc
biological_process	GO:0016055	Wnt signaling pathway	0.318	0.473	3	141	257	18303	0.0213	0.014	0.0117	0.0077	IV_UP_mouse.txt	Dact1,Frzb,Zbed3
biological_process	GO:0045165	cell fate commitment	0.318	0.473	3	141	257	18303	0.0213	0.014	0.0117	0.0077	IV_UP_mouse.txt	Bmp2,Epas1,Sox6
biological_process	GO:0198738	cell-cell signaling by wnt	0.318	0.473	3	141	257	18303	0.0213	0.014	0.0117	0.0077	IV_UP_mouse.txt	Dact1,Frzb,Zbed3
biological_process	GO:0042060	wound healing	0.318	0.473	3	141	257	18303	0.0213	0.014	0.0117	0.0077	IV_UP_mouse.txt	Epb41l4b,Papss2,Tmeff2
biological_process	GO:0051098	regulation of binding	0.319	0.474	4	141	370	18303	0.0284	0.0202	0.0108	0.0077	IV_UP_mouse.txt	Bmp2,Dact1,Itga2,Sirt2
biological_process	GO:0001816	cytokine production	0.319	0.474	2	141	149	18303	0.0142	0.0081	0.0134	0.0077	IV_UP_mouse.txt	Rgcc,Tnfaip8
biological_process	GO:1903169	regulation of calcium ion transmembrane transport	0.319	0.474	2	141	149	18303	0.0142	0.0081	0.0134	0.0077	IV_UP_mouse.txt	Ehd3,S100a1
biological_process	GO:0048660	regulation of smooth muscle cell proliferation	0.319	0.474	2	141	149	18303	0.0142	0.0081	0.0134	0.0077	IV_UP_mouse.txt	Apod,Itga2
biological_process	GO:1905515	non-motile cilium assembly	0.321	0.475	1	141	50	18303	0.0071	0.0027	0.02	0.0077	IV_UP_mouse.txt	Pcdh15
biological_process	GO:0001912	positive regulation of leukocyte mediated cytotoxicity	0.321	0.475	1	141	50	18303	0.0071	0.0027	0.02	0.0077	IV_UP_mouse.txt	P2rx7
biological_process	GO:0030834	regulation of actin filament depolymerization	0.321	0.475	1	141	50	18303	0.0071	0.0027	0.02	0.0077	IV_UP_mouse.txt	Dmtn
biological_process	GO:0043949	regulation of cAMP-mediated signaling	0.321	0.475	1	141	50	18303	0.0071	0.0027	0.02	0.0077	IV_UP_mouse.txt	Lpar1
biological_process	GO:0032350	regulation of hormone metabolic process	0.321	0.475	1	141	50	18303	0.0071	0.0027	0.02	0.0077	IV_UP_mouse.txt	Bmp2
biological_process	GO:0010517	regulation of phospholipase activity	0.321	0.475	1	141	50	18303	0.0071	0.0027	0.02	0.0077	IV_UP_mouse.txt	Lpar1
biological_process	GO:0006939	smooth muscle contraction	0.321	0.475	1	141	50	18303	0.0071	0.0027	0.02	0.0077	IV_UP_mouse.txt	Mylk
biological_process	GO:0032874	positive regulation of stress-activated MAPK cascade	0.322	0.476	2	141	150	18303	0.0142	0.0082	0.0133	0.0077	IV_UP_mouse.txt	Bmp2,Trf
biological_process	GO:0070304	positive regulation of stress-activated protein kinase signaling cascade	0.325	0.48	2	141	151	18303	0.0142	0.0083	0.0132	0.0077	IV_UP_mouse.txt	Bmp2,Trf
biological_process	GO:0051784	negative regulation of nuclear division	0.326	0.481	1	141	51	18303	0.0071	0.0028	0.0196	0.0077	IV_UP_mouse.txt	Rgcc
biological_process	GO:0032720	negative regulation of tumor necrosis factor production	0.326	0.481	1	141	51	18303	0.0071	0.0028	0.0196	0.0077	IV_UP_mouse.txt	Gpnmb
biological_process	GO:1902600	proton transmembrane transport	0.326	0.481	1	141	51	18303	0.0071	0.0028	0.0196	0.0077	IV_UP_mouse.txt	Atp6v0a4
biological_process	GO:0009206	purine ribonucleoside triphosphate biosynthetic process	0.326	0.481	1	141	51	18303	0.0071	0.0028	0.0196	0.0077	IV_UP_mouse.txt	Atp6v0a4
biological_process	GO:0051445	regulation of meiotic cell cycle	0.326	0.481	1	141	51	18303	0.0071	0.0028	0.0196	0.0077	IV_UP_mouse.txt	Sirt2
biological_process	GO:0001895	retina homeostasis	0.326	0.481	1	141	51	18303	0.0071	0.0028	0.0196	0.0077	IV_UP_mouse.txt	Pcdh15
biological_process	GO:0061383	trabecula morphogenesis	0.326	0.481	1	141	51	18303	0.0071	0.0028	0.0196	0.0077	IV_UP_mouse.txt	Sema4d
biological_process	GO:0033135	regulation of peptidyl-serine phosphorylation	0.327	0.482	2	141	152	18303	0.0142	0.0083	0.0132	0.0077	IV_UP_mouse.txt	Dmtn,Hcls1
biological_process	GO:0009891	positive regulation of biosynthetic process	0.329	0.485	16	141	1823	18303	0.1135	0.0996	0.0088	0.0077	IV_UP_mouse.txt	Bmp2,Creb3l2,Epas1,Hcls1,Itga2,Kdm7a,Klhl6,Myrf,Prdm16,Rgcc,Rps6ka5,Sirt2,Sox10,Sox6,Trf,Zbed3
biological_process	GO:0098662	inorganic cation transmembrane transport	0.331	0.485	4	141	377	18303	0.0284	0.0206	0.0106	0.0077	IV_UP_mouse.txt	Atp6v0a4,Fam155a,P2rx7,Ryr1
biological_process	GO:0030968	endoplasmic reticulum unfolded protein response	0.331	0.485	1	141	52	18303	0.0071	0.0028	0.0192	0.0077	IV_UP_mouse.txt	Creb3l2
biological_process	GO:0048806	genitalia development	0.331	0.485	1	141	52	18303	0.0071	0.0028	0.0192	0.0077	IV_UP_mouse.txt	Lrp2
biological_process	GO:0002011	morphogenesis of an epithelial sheet	0.331	0.485	1	141	52	18303	0.0071	0.0028	0.0192	0.0077	IV_UP_mouse.txt	Tmeff2
biological_process	GO:0030514	negative regulation of BMP signaling pathway	0.331	0.485	1	141	52	18303	0.0071	0.0028	0.0192	0.0077	IV_UP_mouse.txt	Lrp2
biological_process	GO:0045599	negative regulation of fat cell differentiation	0.331	0.485	1	141	52	18303	0.0071	0.0028	0.0192	0.0077	IV_UP_mouse.txt	Sirt2
biological_process	GO:1903556	negative regulation of tumor necrosis factor superfamily cytokine production	0.331	0.485	1	141	52	18303	0.0071	0.0028	0.0192	0.0077	IV_UP_mouse.txt	Gpnmb
biological_process	GO:0009166	nucleotide catabolic process	0.331	0.485	1	141	52	18303	0.0071	0.0028	0.0192	0.0077	IV_UP_mouse.txt	Nt5e
biological_process	GO:0045933	positive regulation of muscle contraction	0.331	0.485	1	141	52	18303	0.0071	0.0028	0.0192	0.0077	IV_UP_mouse.txt	Itga2
biological_process	GO:0009145	purine nucleoside triphosphate biosynthetic process	0.331	0.485	1	141	52	18303	0.0071	0.0028	0.0192	0.0077	IV_UP_mouse.txt	Atp6v0a4
biological_process	GO:0046128	purine ribonucleoside metabolic process	0.331	0.485	1	141	52	18303	0.0071	0.0028	0.0192	0.0077	IV_UP_mouse.txt	Nt5e
biological_process	GO:0012501	programmed cell death	0.332	0.486	8	141	850	18303	0.0567	0.0464	0.0094	0.0077	IV_UP_mouse.txt	Aatk,Erbb3,P2rx7,Serpina3g,Sgk1,Sh3rf1,Sirt2,Tnfaip8
biological_process	GO:0038127	ERBB signaling pathway	0.337	0.49	1	141	53	18303	0.0071	0.0029	0.0189	0.0077	IV_UP_mouse.txt	Erbb3
biological_process	GO:0009308	amine metabolic process	0.337	0.49	1	141	53	18303	0.0071	0.0029	0.0189	0.0077	IV_UP_mouse.txt	Sat1
biological_process	GO:0021587	cerebellum morphogenesis	0.337	0.49	1	141	53	18303	0.0071	0.0029	0.0189	0.0077	IV_UP_mouse.txt	Zfp365
biological_process	GO:2000648	positive regulation of stem cell proliferation	0.337	0.49	1	141	53	18303	0.0071	0.0029	0.0189	0.0077	IV_UP_mouse.txt	Sox10
biological_process	GO:0042531	positive regulation of tyrosine phosphorylation of STAT protein	0.337	0.49	1	141	53	18303	0.0071	0.0029	0.0189	0.0077	IV_UP_mouse.txt	Hcls1
biological_process	GO:0035065	regulation of histone acetylation	0.337	0.49	1	141	53	18303	0.0071	0.0029	0.0189	0.0077	IV_UP_mouse.txt	Rps6ka5
biological_process	GO:0032651	regulation of interleukin-1 beta production	0.337	0.49	1	141	53	18303	0.0071	0.0029	0.0189	0.0077	IV_UP_mouse.txt	P2rx7
biological_process	GO:1901016	regulation of potassium ion transmembrane transporter activity	0.337	0.49	1	141	53	18303	0.0071	0.0029	0.0189	0.0077	IV_UP_mouse.txt	Ank3
biological_process	GO:0014070	response to organic cyclic compound	0.337	0.49	7	141	734	18303	0.0496	0.0401	0.0095	0.0077	IV_UP_mouse.txt	Bmp2,Dmtn,Gpd1,P2rx7,Ryr1,Sgk1,Sirt2
biological_process	GO:0000165	MAPK cascade	0.339	0.492	2	141	156	18303	0.0142	0.0085	0.0128	0.0077	IV_UP_mouse.txt	Mbp,Trf
biological_process	GO:0051056	regulation of small GTPase mediated signal transduction	0.339	0.493	3	141	267	18303	0.0213	0.0146	0.0112	0.0077	IV_UP_mouse.txt	Arhgap18,Gpr17,Lpar1
biological_process	GO:0009150	purine ribonucleotide metabolic process	0.341	0.495	3	141	268	18303	0.0213	0.0146	0.0112	0.0077	IV_UP_mouse.txt	Atp6v0a4,Nt5e,Papss2
biological_process	GO:0030902	hindbrain development	0.341	0.495	2	141	157	18303	0.0142	0.0086	0.0127	0.0077	IV_UP_mouse.txt	Cntn1,Zfp365
biological_process	GO:0030837	negative regulation of actin filament polymerization	0.342	0.495	1	141	54	18303	0.0071	0.003	0.0185	0.0077	IV_UP_mouse.txt	Dmtn
biological_process	GO:0010524	positive regulation of calcium ion transport into cytosol	0.342	0.495	1	141	54	18303	0.0071	0.003	0.0185	0.0077	IV_UP_mouse.txt	P2rx7
biological_process	GO:0060193	positive regulation of lipase activity	0.342	0.495	1	141	54	18303	0.0071	0.003	0.0185	0.0077	IV_UP_mouse.txt	Lpar1
biological_process	GO:0048260	positive regulation of receptor-mediated endocytosis	0.342	0.495	1	141	54	18303	0.0071	0.003	0.0185	0.0077	IV_UP_mouse.txt	Trf
biological_process	GO:0044060	regulation of endocrine process	0.342	0.495	1	141	54	18303	0.0071	0.003	0.0185	0.0077	IV_UP_mouse.txt	C1qtnf3
biological_process	GO:0009201	ribonucleoside triphosphate biosynthetic process	0.342	0.495	1	141	54	18303	0.0071	0.003	0.0185	0.0077	IV_UP_mouse.txt	Atp6v0a4
biological_process	GO:0055010	ventricular cardiac muscle tissue morphogenesis	0.342	0.495	1	141	54	18303	0.0071	0.003	0.0185	0.0077	IV_UP_mouse.txt	Lrp2
biological_process	GO:0042692	muscle cell differentiation	0.343	0.496	3	141	269	18303	0.0213	0.0147	0.0112	0.0077	IV_UP_mouse.txt	Bmp2,Ryr1,Sox6
biological_process	GO:0046426	negative regulation of receptor signaling pathway via JAK-STAT	0.347	0.5	1	141	55	18303	0.0071	0.003	0.0182	0.0077	IV_UP_mouse.txt	Chad
biological_process	GO:1904893	negative regulation of receptor signaling pathway via STAT	0.347	0.5	1	141	55	18303	0.0071	0.003	0.0182	0.0077	IV_UP_mouse.txt	Chad
biological_process	GO:0098900	regulation of action potential	0.347	0.5	1	141	55	18303	0.0071	0.003	0.0182	0.0077	IV_UP_mouse.txt	Ank3
biological_process	GO:2000779	regulation of double-strand break repair	0.347	0.5	1	141	55	18303	0.0071	0.003	0.0182	0.0077	IV_UP_mouse.txt	Zfp365
biological_process	GO:0032663	regulation of interleukin-2 production	0.347	0.5	1	141	55	18303	0.0071	0.003	0.0182	0.0077	IV_UP_mouse.txt	Nav3
biological_process	GO:0060675	ureteric bud morphogenesis	0.347	0.5	1	141	55	18303	0.0071	0.003	0.0182	0.0077	IV_UP_mouse.txt	Bmp2
biological_process	GO:0006766	vitamin metabolic process	0.347	0.5	1	141	55	18303	0.0071	0.003	0.0182	0.0077	IV_UP_mouse.txt	Lrp2
biological_process	GO:0032868	response to insulin	0.347	0.5	2	141	159	18303	0.0142	0.0087	0.0126	0.0077	IV_UP_mouse.txt	Cpeb2,Sgk1
biological_process	GO:0051716	cellular response to stimulus	0.348	0.501	55	141	6790	18303	0.3901	0.371	0.0081	0.0077	IV_UP_mouse.txt	Aatk,Ank3,Arhgap18,Bmp2,Chad,Cntn1,Cntn6,Cpeb2,Creb3l2,Dact1,Dgkg,Dmtn,Dock9,Enpp2,Epas1,Ephb1,Erbb3,Frzb,Gpd1,Gpnmb,Gpr17,Hcls1,Il1rapl1,Itga2,Itgb5,Klhl6,Lpar1,Mbp,Mylk,Omg,P2rx7,Plp1,Plxnb3,Ppp1r1c,Rasgef1c,Rasl11b,Rgcc,Rnf125,Rps6ka5,Ryr1,Scube2,Sema3c,Sema4d,Sgk1,Sirt2,Smoc1,Sox6,Spock1,Spon2,Stat2,Tns2,Trf,Trim2,Tspan15,Zbed3
biological_process	GO:0051348	negative regulation of transferase activity	0.349	0.503	3	141	272	18303	0.0213	0.0149	0.011	0.0077	IV_UP_mouse.txt	Chad,Dusp9,Ppp1r1c
biological_process	GO:0006813	potassium ion transport	0.35	0.503	2	141	160	18303	0.0142	0.0087	0.0125	0.0077	IV_UP_mouse.txt	Kcnmb4,Slc12a8
biological_process	GO:0010876	lipid localization	0.352	0.505	3	141	273	18303	0.0213	0.0149	0.011	0.0077	IV_UP_mouse.txt	Abcg3,Apod,P2rx7
biological_process	GO:0003333	amino acid transmembrane transport	0.352	0.505	1	141	56	18303	0.0071	0.0031	0.0179	0.0077	IV_UP_mouse.txt	Slc1a1
biological_process	GO:0072171	mesonephric tubule morphogenesis	0.352	0.505	1	141	56	18303	0.0071	0.0031	0.0179	0.0077	IV_UP_mouse.txt	Bmp2
biological_process	GO:0035601	protein deacylation	0.352	0.505	1	141	56	18303	0.0071	0.0031	0.0179	0.0077	IV_UP_mouse.txt	Sirt2
biological_process	GO:0042278	purine nucleoside metabolic process	0.352	0.505	1	141	56	18303	0.0071	0.0031	0.0179	0.0077	IV_UP_mouse.txt	Nt5e
biological_process	GO:0030258	lipid modification	0.353	0.505	2	141	161	18303	0.0142	0.0088	0.0124	0.0077	IV_UP_mouse.txt	Cyp4v3,Dgkg
biological_process	GO:0051235	maintenance of location	0.353	0.505	2	141	161	18303	0.0142	0.0088	0.0124	0.0077	IV_UP_mouse.txt	Ank3,Syne3
biological_process	GO:0043271	negative regulation of ion transport	0.353	0.505	2	141	161	18303	0.0142	0.0088	0.0124	0.0077	IV_UP_mouse.txt	Ank3,Slc18a1
biological_process	GO:0009790	embryo development	0.354	0.506	10	141	1112	18303	0.0709	0.0608	0.009	0.0077	IV_UP_mouse.txt	Bmp2,Dact1,Epas1,Etl4,Frzb,Lrp2,Pcdh15,Sema3c,Sox10,Sox6
biological_process	GO:0006575	cellular modified amino acid metabolic process	0.355	0.508	2	141	162	18303	0.0142	0.0089	0.0123	0.0077	IV_UP_mouse.txt	Aldh1l2,Serinc5
biological_process	GO:1901987	regulation of cell cycle phase transition	0.356	0.509	3	141	275	18303	0.0213	0.015	0.0109	0.0077	IV_UP_mouse.txt	Dact1,Gpnmb,Rgcc
biological_process	GO:0001754	eye photoreceptor cell differentiation	0.357	0.509	1	141	57	18303	0.0071	0.0031	0.0175	0.0077	IV_UP_mouse.txt	Crb1
biological_process	GO:0021575	hindbrain morphogenesis	0.357	0.509	1	141	57	18303	0.0071	0.0031	0.0175	0.0077	IV_UP_mouse.txt	Zfp365
biological_process	GO:0060119	inner ear receptor cell development	0.357	0.509	1	141	57	18303	0.0071	0.0031	0.0175	0.0077	IV_UP_mouse.txt	Pcdh15
biological_process	GO:0098732	macromolecule deacylation	0.357	0.509	1	141	57	18303	0.0071	0.0031	0.0175	0.0077	IV_UP_mouse.txt	Sirt2
biological_process	GO:0001568	blood vessel development	0.357	0.509	5	141	510	18303	0.0355	0.0279	0.0098	0.0077	IV_UP_mouse.txt	Epas1,Ephb1,Lrp2,Mylk,Sema3c
biological_process	GO:0009988	cell-cell recognition	0.362	0.514	1	141	58	18303	0.0071	0.0032	0.0172	0.0077	IV_UP_mouse.txt	Ephb1
biological_process	GO:0048286	lung alveolus development	0.362	0.514	1	141	58	18303	0.0071	0.0032	0.0172	0.0077	IV_UP_mouse.txt	Tns3
biological_process	GO:0051899	membrane depolarization	0.362	0.514	1	141	58	18303	0.0071	0.0032	0.0172	0.0077	IV_UP_mouse.txt	P2rx7
biological_process	GO:1903793	positive regulation of anion transport	0.362	0.514	1	141	58	18303	0.0071	0.0032	0.0172	0.0077	IV_UP_mouse.txt	P2rx7
biological_process	GO:0050433	regulation of catecholamine secretion	0.362	0.514	1	141	58	18303	0.0071	0.0032	0.0172	0.0077	IV_UP_mouse.txt	Slc18a1
biological_process	GO:0046324	regulation of glucose import	0.362	0.514	1	141	58	18303	0.0071	0.0032	0.0172	0.0077	IV_UP_mouse.txt	Erbb3
biological_process	GO:0009259	ribonucleotide metabolic process	0.362	0.514	3	141	278	18303	0.0213	0.0152	0.0108	0.0077	IV_UP_mouse.txt	Atp6v0a4,Nt5e,Papss2
biological_process	GO:0071363	cellular response to growth factor stimulus	0.364	0.517	4	141	396	18303	0.0284	0.0216	0.0101	0.0077	IV_UP_mouse.txt	Bmp2,Itgb5,Sirt2,Sox6
biological_process	GO:1903530	regulation of secretion by cell	0.365	0.518	7	141	756	18303	0.0496	0.0413	0.0093	0.0077	IV_UP_mouse.txt	C1qtnf3,Fermt1,Il1rapl1,Mbp,P2rx7,Rgcc,Slc18a1
biological_process	GO:0031329	regulation of cellular catabolic process	0.366	0.518	6	141	636	18303	0.0426	0.0347	0.0094	0.0077	IV_UP_mouse.txt	Dact1,Gpd1,P2rx7,Rbm24,Rnf125,Sirt2
biological_process	GO:0045786	negative regulation of cell cycle	0.366	0.518	4	141	397	18303	0.0284	0.0217	0.0101	0.0077	IV_UP_mouse.txt	Bmp2,Dact1,Gpnmb,Rgcc
biological_process	GO:0016197	endosomal transport	0.366	0.518	2	141	166	18303	0.0142	0.0091	0.012	0.0077	IV_UP_mouse.txt	Ehd3,Lrp2
biological_process	GO:0061136	regulation of proteasomal protein catabolic process	0.366	0.518	2	141	166	18303	0.0142	0.0091	0.012	0.0077	IV_UP_mouse.txt	Rnf125,Sirt2
biological_process	GO:0019369	arachidonic acid metabolic process	0.367	0.518	1	141	59	18303	0.0071	0.0032	0.0169	0.0077	IV_UP_mouse.txt	Mgll
biological_process	GO:0045668	negative regulation of osteoblast differentiation	0.367	0.518	1	141	59	18303	0.0071	0.0032	0.0169	0.0077	IV_UP_mouse.txt	Sema4d
biological_process	GO:0042461	photoreceptor cell development	0.367	0.518	1	141	59	18303	0.0071	0.0032	0.0169	0.0077	IV_UP_mouse.txt	Crb1
biological_process	GO:0032722	positive regulation of chemokine production	0.367	0.518	1	141	59	18303	0.0071	0.0032	0.0169	0.0077	IV_UP_mouse.txt	Mbp
biological_process	GO:0045840	positive regulation of mitotic nuclear division	0.367	0.518	1	141	59	18303	0.0071	0.0032	0.0169	0.0077	IV_UP_mouse.txt	Rgcc
biological_process	GO:0070206	protein trimerization	0.367	0.518	1	141	59	18303	0.0071	0.0032	0.0169	0.0077	IV_UP_mouse.txt	C1qtnf3
biological_process	GO:0071156	regulation of cell cycle arrest	0.367	0.518	1	141	59	18303	0.0071	0.0032	0.0169	0.0077	IV_UP_mouse.txt	Rgcc
biological_process	GO:1902305	regulation of sodium ion transmembrane transport	0.367	0.518	1	141	59	18303	0.0071	0.0032	0.0169	0.0077	IV_UP_mouse.txt	Ank3
biological_process	GO:0006163	purine nucleotide metabolic process	0.368	0.519	3	141	281	18303	0.0213	0.0154	0.0107	0.0077	IV_UP_mouse.txt	Atp6v0a4,Nt5e,Papss2
biological_process	GO:0060341	regulation of cellular localization	0.368	0.519	7	141	759	18303	0.0496	0.0415	0.0092	0.0077	IV_UP_mouse.txt	Ank3,Apod,Dmtn,Fermt1,P2rx7,Shisa7,Zbed3
biological_process	GO:0055081	anion homeostasis	0.372	0.522	1	141	60	18303	0.0071	0.0033	0.0167	0.0077	IV_UP_mouse.txt	Slc12a8
biological_process	GO:0001837	epithelial to mesenchymal transition	0.372	0.522	1	141	60	18303	0.0071	0.0033	0.0167	0.0077	IV_UP_mouse.txt	Bmp2
biological_process	GO:0007040	lysosome organization	0.372	0.522	1	141	60	18303	0.0071	0.0033	0.0167	0.0077	IV_UP_mouse.txt	P2rx7
biological_process	GO:0080171	lytic vacuole organization	0.372	0.522	1	141	60	18303	0.0071	0.0033	0.0167	0.0077	IV_UP_mouse.txt	P2rx7
biological_process	GO:0048747	muscle fiber development	0.372	0.522	1	141	60	18303	0.0071	0.0033	0.0167	0.0077	IV_UP_mouse.txt	Ryr1
biological_process	GO:0060999	positive regulation of dendritic spine development	0.372	0.522	1	141	60	18303	0.0071	0.0033	0.0167	0.0077	IV_UP_mouse.txt	Lpar1
biological_process	GO:0002763	positive regulation of myeloid leukocyte differentiation	0.372	0.522	1	141	60	18303	0.0071	0.0033	0.0167	0.0077	IV_UP_mouse.txt	Hcls1
biological_process	GO:0002709	regulation of T cell mediated immunity	0.372	0.522	1	141	60	18303	0.0071	0.0033	0.0167	0.0077	IV_UP_mouse.txt	P2rx7
biological_process	GO:2000756	regulation of peptidyl-lysine acetylation	0.372	0.522	1	141	60	18303	0.0071	0.0033	0.0167	0.0077	IV_UP_mouse.txt	Rps6ka5
biological_process	GO:0019693	ribose phosphate metabolic process	0.372	0.522	3	141	283	18303	0.0213	0.0155	0.0106	0.0077	IV_UP_mouse.txt	Atp6v0a4,Nt5e,Papss2
biological_process	GO:0048592	eye morphogenesis	0.375	0.525	2	141	169	18303	0.0142	0.0092	0.0118	0.0077	IV_UP_mouse.txt	Crb1,Ephb1
biological_process	GO:0015696	ammonium transport	0.377	0.526	1	141	61	18303	0.0071	0.0033	0.0164	0.0077	IV_UP_mouse.txt	Slc18a1
biological_process	GO:0071870	cellular response to catecholamine stimulus	0.377	0.526	1	141	61	18303	0.0071	0.0033	0.0164	0.0077	IV_UP_mouse.txt	Sirt2
[truncated: 1,669 more rows]
