# Supplementary material for: The white matter is a pro-differentiative niche for glioblastoma
Source: Nat Commun. 2021 Apr 12;12:2184. doi: 10.1038/s41467-021-22225-w (PMC8042097; doi:10.1038/s41467-021-22225-w)
Supplement: Supplementary file 12 — Source Data [file 41467_2021_22225_MOESM12_ESM.xlsx]

## Sheet: Figure 1
Figure 1 f
% SOX10+ NuMA+ cells
GM	WM
11	77
3.8895	81.77
13	73.7
Figure 1 h
% EdU+ cells
SOX10-	SOX10+
25.4054	5.66038
18.1416	8.17844
31.9588	3.8835
Figure 1 j
% SOX10+ EdU- cells
Upper CTX	WM
1	22.9
5	14
1.1	34.7
0

## Sheet: Figure 2
Figure 1 b
% SOX10+ HuNu+ cells
	GM	WM
PDX 23	7.6	33.9
PDX 67	24.5	50.3
PDX 523	14	26.2
PDX 800	4.6	8.9
Figure 1 c
% Ki67+ HuNu+ cells
	SOX10-	SOX10+
PDX 23	9.4875	3.315
PDX 67	11.32	0.94
PDX 523	41.415	1.015
PDX 800	15.3656	0
Figure 1 e
% Ki67+ SOX2+ cells
	SOX10-	SOX10+
Case 67	10.5763	0
Case 23	49.9016	15.6247
Case 12	42.0977	20.461
Case 3	18.9441	0
Case 22	10.3842	0
Case 1	12.7119	0
Case 6	20.1019	8.1448

## Sheet: Figure 3
Figure 3 b
% SOX10+ HuNu+ cells
	Low	High
PDX 144	55.8132	87.2607
PDX 23	42.786	66.5912
PDX 523	24.2099	34.2453
PDX 800	7.27073	13.1608
Figure 3 d
% decompacted myelin
Control	Tumour
2.94118	83.1361
1.5873	41.67
11.9298	35.7895
	30.5936
Figure 3 e
% myelinated axons
59.9565	66.8018
78.8138	40.5627
79.4834	66.879
Figure 3 f
% degenerating axons
Control	Tumour
4.7319	56.39
6.10973	29.8419
2.22222	69.5402
3.5545	17.3077
	16.0714
Figure 3 g
Control		Tumour
Diameter	G ratio	Diameter	G ratio
0.427	0.667188	0.473	0.664326
0.537	0.65408	0.464	0.74359
0.464	0.681351	1.109	0.889334
0.527	0.747518	0.498	0.718615
0.507	0.624384	0.229	0.546539
0.416	0.641975	0.931	0.735968
0.836	0.753153	0.681	0.833537
0.567	0.70875	0.535	0.865696
0.306	0.618182	0.671	0.772152
0.394	0.707361	0.48	0.769231
0.544	0.756606	0.986	0.863398
0.644	0.724409	0.652	0.793187
0.546	0.745902	0.815	0.848075
1.138	0.825236	0.329	0.612663
1.36	0.77937	0.438	0.726368
0.488	0.565469	0.482	0.763867
0.355	0.750529	0.628	0.776267
0.328	0.690526	0.692	0.865
0.466	0.706061	0.918	0.670562
0.397	0.627172	1.056	0.840764
0.419	0.642638	0.641	0.80125
0.349	0.688363	0.896	0.788039
0.724	0.711898	2.021	0.878696
0.506	0.708683	0.707	0.737226
0.319	0.660455	0.816	0.842105
0.819	0.661551	1.176	0.786096
1.001	0.845439	0.633	0.802281
0.855	0.786569	0.46	0.767947
0.55	0.702427	0.516	0.785388
0.556	0.777622	1.187	0.863901
0.542	0.707572	0.921	0.855153
0.863	0.81109	1.458	0.933419
0.318	0.673729	0.291	0.701205
0.667	0.741935	0.964	0.879562
0.464	0.761905	0.614	0.785166
1.092	0.717477	0.969	0.819797
0.589	0.763943	1.013	0.822908
0.857	0.634815	0.632	0.84492
0.292	0.538745	0.74	0.783069
0.609	0.637029	1.618	0.933103
0.465	0.719814	0.488	0.778309
0.715	0.797101	0.668	0.739756
0.421	0.671451	0.933	0.850501
0.486	0.755832	1.06	0.849359
0.511	0.655969	0.976	0.863717
0.645	0.749129	0.741	0.840136
0.461	0.681953	0.615	0.763027
0.281	0.509058	0.645	0.700326
0.414	0.748644	0.635	0.756853
0.553	0.751359	1.382	0.891038
0.993	0.788095	0.625	0.841184
0.675	0.725027	1.349	0.827607
0.93	0.859519	0.621	0.738407
0.663	0.8125	0.617	0.817219
0.409	0.74635	0.886	0.838221
0.885	0.836484	1.029	0.91875
0.951	0.753566	0.525	0.706595
1.245	0.801158	0.287	0.723
0.471	0.64876	1.182	0.923
0.584	0.770449	0.396	0.744
0.828	0.853608	0.129	0.686
0.498	0.724891	0.86	0.888
0.75	0.842697	0.737	0.878
0.536	0.736264	0.346	0.618
0.811	0.795878	0.831	0.892
0.64	0.679406	0.391	0.784
0.992	0.841391	0.821	0.83
0.608	0.761905	0.45	0.714
0.94	0.703067	0.224	0.614
0.628	0.762136	1.829	0.873
0.608	0.700461	0.696	0.809
0.457	0.63649	2.235	0.783
0.532	0.665	0.966	0.855
0.504	0.757895	1.89	0.889
0.341	0.694501	1.99	0.878
0.638	0.776156	0.619	0.74
0.731	0.741379	1.04	0.881
0.823	0.74211	1.356	0.815
1.135	0.802687	1.676	0.669
0.404	0.687075	0.76	0.822
0.592	0.764858	1.095	0.913
0.517	0.675817	2.988	0.948
0.331	0.605119	0.761	0.719
0.934	0.775104	1.275	0.755
0.44	0.743243	0.37	0.766
0.816	0.793003	1.441	0.751695
1.041	0.815831	0.186	0.521008
0.77	0.821772	1.144	0.832
0.998	0.782132	0.578	0.687277
0.84	0.780669	0.932	0.767078
0.44	0.666667	0.622	0.805699
0.471	0.649655	0.636	0.716216
0.671	0.716115	1.713	0.862538
0.285	0.74026	0.283	0.620614
0.783	0.784569	1.28	0.789636
0.568	0.755319	0.63	0.718358
0.999	0.788477	0.88	0.751494
0.861	0.846608	0.402	0.724324
0.496	0.644994	1.081	0.852524
0.793	0.809184	0.506	0.707692
0.725	0.761555	0.54	0.675
0.42	0.667727	0.953	0.804899
0.703	0.691929	0.855	0.74026
0.536	0.823349	1.314	0.834286
0.479	0.688218	3.872	0.91906
0.365	0.650624	0.972	0.86941
0.554	0.711168	0.424	0.755793
1.033	0.749637	2.717	0.758515
0.537	0.722746	0.836	0.743772
0.5	0.584795	1.117	0.807081
0.413	0.738819	2.088	0.900388
0.688	0.765295	1.448	0.880243
0.687	0.822754	0.874	0.834766
0.827	0.789876	1.122	0.800285
0.952	0.802698	1.41	0.827951
0.759	0.782474	0.68	0.615385
0.552	0.782979	0.577	0.776581
0.578	0.704019	1.414	0.807539
0.763	0.748773	1.835	0.87506
0.739	0.781184	0.859	0.867677
0.659	0.767171	0.828	0.776735
0.771	0.764881	3.327	0.911257
0.732	0.806167	0.728	0.736097
0.705	0.79932	1.448	0.873868
0.417	0.727749	0.936	0.688742
0.504	0.742268	0.375	0.792812
0.564	0.760108	0.754	0.678058
1.218	0.752781	2.507	0.9123
1.255	0.756936	1.251	0.749551
0.749	0.827624	0.794	0.748351
0.765	0.846239	0.82	0.761374
0.769	0.812896	1.442	0.713861
0.957	0.766213	1.037	0.8045
0.616	0.733333	0.866	0.779478
0.569	0.724841	1.171	0.836429
0.728	0.726547	1.039	0.862241
0.867	0.806512	0.708	0.73444
0.492	0.778481	0.985	0.786741
1.295	0.739155	1.418	0.889028
1.264	0.771673	0.921	0.66259
0.744	0.656664	1.012	0.769582
0.432	0.623377	0.8	0.66778
0.569	0.721166	1.015	0.801105
0.646	0.579372	1.755	0.834125
0.532	0.774381	1.065	0.716207
0.874	0.803309	0.797	0.848775
0.702	0.656075	1.171	0.757439
0.504	0.600715	1.164	0.761282
0.709	0.61068	0.651	0.684543
0.569	0.672577	0.565	0.792426
0.259	0.556989	0.504	0.781395
1.054	0.767662	0.384	0.75442
0.744	0.615894	1.122	0.806034
1.016	0.8128	0.335	0.744444
0.654	0.772137	0.721	0.770299
0.96	0.702268	0.726	0.81573
1.468	0.868639	1.44	0.751958
0.833	0.710751	0.727	0.638279
0.958	0.765176	0.8	0.885936
0.532	0.680307	0.494	0.671196
1.19	0.688259	0.397	0.767892
1	0.826446	0.554	0.766252
0.653	0.678089	1.065	0.696078
1.131	0.859422	1.288	0.803995
0.641	0.805276	1.429	0.77035
0.681	0.852315	0.933	0.578067
0.756	0.765957	0.914	0.72655
0.984	0.746586	0.712	0.697356
1.196	0.773109	0.536	0.863124
1.233	0.816556	0.899	0.756734
1.198	0.790237	1.001	0.790055
0.567	0.665493	1.183	0.792364
1.437	0.822553	1.407	0.722279
0.358	0.536732	0.469	0.668091
0.495	0.707143	0.66	0.563621
0.749	0.675993	0.745	0.562689
0.974	0.760938	1.279	0.757701
0.676	0.639546	0.866	0.820853
0.426	0.72449	0.43	0.735043
0.704	0.741834	0.51	0.666667
0.831	0.799808	0.573	0.737452
0.593	0.780263	1.007	0.73665
0.401	0.582849	0.803	0.732664
0.635	0.702434	0.493	0.78254
0.297	0.65708	0.631	0.769512
0.404	0.386233	0.664	0.71016
0.82	0.682196	0.792	0.714801
0.18	0.473684	0.844	0.724464
0.585	0.776892	0.598	0.755051
0.505	0.726619	0.427	0.782051
0.455	0.625	0.468	0.768473
0.674	0.727862	0.619	0.737783
0.486	0.780096	1.106	0.826607
0.806	0.691845	0.533	0.671285
0.434	0.580214	0.533	0.583151
0.445	0.62942	0.635	0.99374
0.582	0.783311	0.21	0.734266
0.65	0.598527	0.455	0.811052
0.917	0.728356	0.794	0.721163
0.629	0.618486	0.946	0.802375
0.581	0.576961	0.532	0.730769
0.689	0.706667	0.405	0.608108
1.347	0.736066	0.406	0.688136
0.422	0.563418	0.703	0.843938
0.664	0.672065	0.285	0.675355
0.816	0.709565	1.275	0.838264
0.914	0.719119	0.714	0.898113
0.756	0.712535	0.347	0.776286
0.735	0.696023	0.442	0.817006
0.887	0.668929	0.737	0.618808
0.366	0.591276	0.426	0.762075
0.773	0.693896	0.943	0.779339
0.525	0.650558	0.545	0.764376
0.601	0.67604	0.631	0.779012
0.899	0.679516	1.454	0.833716
0.458	0.72126	0.674	0.8425
0.815	0.683152	0.476	0.702065
0.914	0.738288	0.613	0.740338
0.727	0.748713	0.603	0.728261
0.583	0.746479	0.46	0.700152
0.737	0.78072	0.5	0.730994
1.218	0.721564	0.5	0.796178
1.973	0.708947	0.776	0.778335
1.192	0.72418	0.784	0.836713
1.242	0.761029	0.95	0.774878
1.068	0.810319	1.179	0.705144
0.376	0.471769	0.755	0.705607
1.002	0.810024	0.683	0.711458
2.465	0.765766	0.601	0.652552
0.63	0.76087	0.926	0.769103
0.716	0.693127	1.049	0.696547
0.537	0.694696	0.842	0.635472
1.191	0.755711	0.366	0.648936
0.857	0.792784	0.62	0.658874
1.898	0.716767	0.742	0.646341
1.201	0.759646	0.787	0.615806
2.152	0.741047	0.735	0.830508
0.684	0.57917	0.684	0.827086
0.865	0.769573	0.581	0.809192
1.019	0.75203	0.419	0.73638
0.801	0.698344	0.543	0.692602
0.629	0.761501	0.89	0.665172
1.897	0.707044	0.554	0.744624
0.423	0.621145	0.968	0.721311
0.367	0.443237	0.929	0.764609
2.315	0.750892	1.317	0.781602
0.884	0.695515	1.031	0.79737
1.315	0.738764	1.185	0.742481
0.858	0.846989	0.544	0.692112
0.549	0.626712	0.567	0.819364
1.148	0.743523	0.976	0.789644
0.547	0.618079	0.663	0.75945
1.008	0.743911	1.96	0.866107
1.162	0.754545	0.875	0.737774
0.69	0.772676	0.677	0.756425
2.216	0.79455	0.665	0.782353
0.628	0.682609	0.655	0.848446
0.675	0.692308	0.772	0.833693
1.191	0.62916	1.13	0.832106
0.908	0.608987	0.758	0.775051
1.022	0.77837	0.995	0.878975
0.523	0.805855	0.916	0.782237
0.62	0.610837	1.151	0.785666
1.517	0.732143	0.524	0.614302
0.433	0.641481	0.9	0.764007
1.017	0.767547	1.035	0.84628
1.207	0.809524	0.814	0.744059
0.844	0.698098	0.602	0.675645
0.948	0.667606	1.052	0.834259
0.728	0.771186	1.09	0.856245
1.086	0.744345	0.648	0.763251
0.775	0.7277	0.745	0.84563
0.367	0.661261	0.751	0.784744
0.734	0.745935	0.315	0.615234
0.715	0.800672	1.29	0.844794
0.641	0.732571	0.542	0.656174
0.6	0.676437	1.185	0.868768
1.186	0.768135	0.746	0.633277
1.402	0.823253	1.246	0.707955
1.305	0.79719	1.345	0.751817
1.375	0.787514	0.546	0.787879
1.292	0.82136	0.562	0.74734
0.643	0.716834	1.097	0.638533
1.362	0.823956	1.116	0.744
0.966	0.805671	0.931	0.721146
0.989	0.810656	0.822	0.669927
1.383	0.822725	0.86	0.706656
0.604	0.692661	1.352	0.800948
0.497	0.662667	0.76	0.805085
0.606	0.709602	1.087	0.751209
1.131	0.795359	0.573	0.822095
0.727	0.772582	0.523	0.499522
0.83	0.83	0.5	0.792393
0.98	0.798046	0.788	0.582409
1.05	0.749465	1.364	0.772805
0.85	0.806452	0.817	0.680833
0.568	0.678614	0.775	0.79001
1.705	0.640737	1.217	0.726567
1.489	0.817234	0.94	0.691176
0.883	0.78769	0.441	0.648529
1.057	0.72746	0.532	0.716981
0.711	0.753977	0.628	0.683351
0.912	0.752475	0.827	0.66266
1.383	0.705612	0.551	0.754795
0.793	0.748113	1.507	0.887515
1.074	0.729124	0.926	0.79213
0.634	0.806616	1.047	0.856792
0.652	0.766157	0.443	0.667169
0.497	0.673442	0.663	0.679303
0.547	0.760779	0.96	0.799334
0.633	0.805344	0.872	0.631427
0.614	0.74878	0.848	0.805318
0.453	0.727127	0.874	0.66162
0.589	0.754161	1.471	0.776663
0.659	0.59692	0.586	0.772069
0.543	0.722074	0.643	0.644289
0.492	0.732143	0.41	0.600293
0.978	0.734234	0.991	0.720727
0.704	0.81106	1.905	0.839207
0.624	0.804124	2.257	0.922731
0.507	0.786047	0.414	0.731449
1.31	0.735542	0.712	0.796421
0.925	0.695489	0.398	0.731618
0.345	0.72479	2.013	0.911685
0.868	0.72636	0.285	0.647727
0.968	0.58845	0.491	0.7856
1.619	0.732911	0.469	0.602828
0.988	0.627302	0.408	0.523077
0.688	0.654615	0.726	0.759414
0.807	0.649236	0.752	0.789916
0.548	0.764296	0.956	0.759936
0.474	0.648427	0.274	0.728723
0.74	0.759754	0.472	0.757624
0.934	0.755053	0.469	0.666193
0.791	0.733086	1.12	0.801144
1.107	0.713733	0.87	0.895062
1.165	0.770503	0.928	0.860056
2.149	0.711354	1.097	0.731333
0.717	0.701566	0.499	0.778471
0.949	0.795474	0.532	0.693611
0.825	0.742574	0.629	0.855782
0.97	0.779743	0.497	0.776563
0.741	0.75076	0.361	0.75523
0.739	0.72451	0.965	0.770767
0.981	0.796266	1.383	0.862757
0.467	0.591139	0.629	0.709932
0.506	0.667546	1.762	0.921548
0.471	0.662447	0.419	0.675806
0.617	0.618236	1.709	0.895233
0.701	0.667619	1.143	0.708178
1.573	0.691429	1.476	0.725307
0.735	0.705374	0.818	0.700943
0.883	0.741394	3.556	0.879545
1.947	0.757588	3.591	0.922425
0.728	0.689394	1.141	0.869002
0.744	0.759184	0.661	0.752847
0.709	0.729424	0.992	0.729412
0.624	0.626506	2.908	0.885236
1.109	0.666466	1.256	0.864418
1.205	0.720263	1.04	0.837359
1.077	0.75952	2.522	0.921447
2.29	0.798466	0.705	0.781596
0.742	0.716216	1.089	0.813294
0.751	0.672337	1.692	0.691742
0.353	0.534848	0.59	0.678941
0.894	0.826248	1.013	0.853412
0.723	0.697876	0.875	0.50961
0.548	0.707097	0.719	0.756046
0.764	0.794179	2.081	0.88742
1.407	0.802166	1.213	0.841193
0.971	0.793301	0.606	0.699769
0.628	0.589118	0.858	0.736481
0.745	0.717726	1.119	0.856159
0.526	0.662469	1.122	0.723871
0.525	0.630252	0.919	0.681751
0.548	0.629162	1.05	0.77548
0.561	0.694307	2.708	0.914556
0.673	0.730727	1.734	0.797975
0.324	0.525974	0.822	0.754821
0.424	0.482916	0.886	0.71974
1.161	0.758328	0.473	0.678623
0.927	0.654661	0.924	0.791774
0.799	0.655455	0.564	0.777931
0.798	0.725455	2.331	0.873361
1.158	0.711302	1.188	0.627907
2.111	0.76292	1.237	0.631445
0.32	0.611855	1.286	0.816508
1.671	0.751349	1.18	0.743073
1.549	0.69712	1.054	0.776141
0.843	0.6744	0.816	0.753463
0.481	0.659808	1	0.795545
0.882	0.778464	0.594	0.692308
0.34	0.592334	0.595	0.762821
1.088	0.691672	0.892	0.745819
1.303	0.700538	0.628	0.693923
1.673	0.832753	1.172	0.837741
0.85	0.659426	1.007	0.86142
1.095	0.803965	1.902	0.783361
1.22	0.718492	1.241	0.901235
0.341	0.640977	0.933	0.811304
0.738	0.70622	1.122	0.811867
1.158	0.704808	2.757	0.903046
1.054	0.73552	1.016	0.758209
1.197	0.76145	1.654	0.909291
0.649	0.648352	0.829	0.768304
1.34	0.780431	0.636	0.835742
0.628	0.686339	1.173	0.876027
0.983	0.731399	0.776	0.727273
1.039	0.691744	0.712	0.710579
1.002	0.672483	0.534	0.63046
0.881	0.677692	0.652	0.600922
1.689	0.785581	0.508	0.819355
1.059	0.685881	0.678	0.752497
1.414	0.678177	0.721	0.824
0.619	0.590086	0.354	0.676864
0.847	0.673827	0.785	0.852334
1.09	0.759582	1.001	0.781421
1.138	0.77415	1.168	0.882175
0.88	0.688038	1.093	0.85324
1.133	0.704164	0.368	0.665461
0.854	0.745852	1.275	0.899154
1.587	0.748938	0.78	0.832444
0.718	0.7614	0.519	0.807154
0.527	0.654658	0.624	0.791878
0.84	0.810811	0.912	0.794425
1.431	0.779412	1.059	0.786192
1.532	0.727445	0.62	0.820106
1.79	0.732106	0.794	0.824507
1.596	0.738547	0.63	0.76087
1.659	0.710797	0.862	0.816288
1.128	0.800568	0.681	0.762598
0.837	0.695761	0.383	0.702752
0.613	0.748474	0.854	0.849751
0.882	0.75	0.932	0.866171
1.319	0.812693	1.039	0.887276
0.988	0.676249	0.917	0.88599
0.973	0.708667	0.587	0.815278
1.464	0.854142	0.48	0.754717
0.946	0.721037	0.866	0.787273
0.47	0.686131	0.635	0.769697
1.371	0.759978	0.728	0.792165
1.152	0.734226	0.424	0.775137
1.544	0.676303	0.481	0.698113
1.169	0.708914	1.379	0.768245
1.251	0.729021	0.548	0.73262
0.806	0.671107	0.964	0.798674
0.659	0.643555	0.609	0.750925
1.088	0.701031	0.614	0.839945
1.204	0.661175	0.441	0.694488
0.564	0.684466	0.503	0.748512
1.13	0.750332
0.528	0.751067
1.605	0.735901
1.019	0.804262
0.735	0.76087
1.052	0.745042
1.719	0.810849
0.597	0.568571
1.191	0.864296
1.142	0.754293
0.738	0.734328
1.335	0.865759
0.733	0.735206
1.459	0.75245
0.661	0.671066
0.762	0.771255
0.804	0.639618
0.849	0.843936
0.57	0.735484
0.83	0.701014
1.765	0.737568
0.567	0.65701
0.844	0.682848
1.384	0.798155
1.087	0.73002
0.447	0.608992
1.204	0.728373
1.013	0.778632
0.736	0.693032
0.756	0.762097
0.851	0.779304
1.12	0.721649
0.466	0.531357
0.749	0.701968
1.462	0.78814
0.633	0.690294
1.085	0.710544
1.129	0.791725
1.258	0.779913
0.745	0.637842
1.094	0.684178
0.692	0.785471
1.927	0.649697
0.783	0.744297
0.878	0.741554
0.702	0.738947
0.43	0.672926
0.771	0.777218
1.013	0.731408
0.739	0.735323
0.439	0.688088
0.663	0.641199
1.674	0.820991
0.64	0.737327
0.719	0.694015
0.762	0.748527
0.47	0.727554
0.611	0.821237
0.799	0.799
0.878	0.801826
0.728	0.720079
Figure 3 h
G ratio
White matter		Grey matter
Control	Tumour	Control	Tumour
0.726209	0.797042	0.749109	0.741176
0.702219	0.8	0.726717	0.728382
0.724673	0.779314	0.76618	0.685696
	0.760104
Figure 3 i
Diameter (µm)
Control	Tumour
0.427	0.473
0.537	0.464
0.464	1.109
0.527	0.498
0.507	0.229
0.416	0.931
0.836	0.681
0.567	0.535
0.306	0.671
0.394	0.48
0.544	0.986
0.644	0.652
0.546	0.815
1.138	0.329
1.36	0.438
0.488	0.482
0.355	0.628
0.328	0.692
0.466	0.918
0.397	1.056
0.419	0.641
0.349	0.896
0.724	2.021
0.506	0.707
0.319	0.816
0.819	1.176
1.001	0.633
0.855	0.46
0.55	0.516
0.556	1.187
0.542	0.921
0.863	1.458
0.318	0.291
0.667	0.964
0.464	0.614
1.092	0.969
0.589	1.013
0.857	0.632
0.292	0.74
0.609	1.618
0.465	0.488
0.715	0.668
0.421	0.933
0.486	1.06
0.511	0.976
0.645	0.741
0.461	0.615
0.281	0.645
0.414	0.635
0.553	1.382
0.993	0.625
0.675	1.349
0.93	0.621
0.663	0.617
0.409	0.886
0.885	1.029
0.951	0.525
1.245	0.287
0.471	1.182
0.584	0.396
0.828	0.129
0.498	0.86
0.75	0.737
0.536	0.346
0.811	0.831
0.64	0.391
0.992	0.821
0.608	0.45
0.94	0.224
0.628	1.829
0.608	0.696
0.457	2.235
0.532	0.966
0.504	1.89
0.341	1.99
0.638	0.619
0.731	1.04
0.823	1.356
1.135	1.676
0.404	0.76
0.592	1.095
0.517	2.988
0.331	0.761
0.934	1.275
0.44	0.37
0.816	1.441
1.041	0.186
0.77	1.144
0.998	0.578
0.84	0.932
0.44	0.622
0.471	0.636
0.671	1.713
0.285	0.283
0.783	1.28
0.568	0.63
0.999	0.88
0.861	0.402
0.496	1.081
0.793	0.506
0.725	0.54
0.42	0.953
0.703	0.855
0.536	1.314
0.479	3.872
0.365	0.972
0.554	0.424
1.033	2.717
0.537	0.836
0.5	1.117
0.413	2.088
0.688	1.448
0.687	0.874
0.827	1.122
0.952	1.41
0.759	0.68
0.552	0.577
0.578	1.414
0.763	1.835
0.739	0.859
0.659	0.828
0.771	3.327
0.732	0.728
0.705	1.448
0.417	0.936
0.504	0.375
0.564	0.754
1.218	2.507
1.255	1.251
0.749	0.794
0.765	0.82
0.769	1.442
0.957	1.037
0.616	0.866
0.569	1.171
0.728	1.039
0.867	0.708
0.492	0.985
1.295	1.418
1.264	0.921
0.744	1.012
0.432	0.8
0.569	1.015
0.646	1.755
0.532	1.065
0.874	0.797
0.702	1.171
0.504	1.164
0.709	0.651
0.569	0.565
0.259	0.504
1.054	0.384
0.744	1.122
1.016	0.335
0.654	0.721
0.96	0.726
1.468	1.44
0.833	0.727
0.958	0.8
0.532	0.494
1.19	0.397
1	0.554
0.653	1.065
1.131	1.288
0.641	1.429
0.681	0.933
0.756	0.914
0.984	0.712
1.196	0.536
1.233	0.899
1.198	1.001
0.567	1.183
1.437	1.407
0.358	0.469
0.495	0.66
0.749	0.745
0.974	1.279
0.676	0.866
0.426	0.43
0.704	0.51
0.831	0.573
0.593	1.007
0.401	0.803
0.635	0.493
0.297	0.631
0.404	0.664
0.82	0.792
0.18	0.844
0.585	0.598
0.505	0.427
0.455	0.468
0.674	0.619
0.486	1.106
0.806	0.533
0.434	0.533
0.445	0.635
0.582	0.21
0.65	0.455
0.917	0.794
0.629	0.946
0.581	0.532
0.689	0.405
1.347	0.406
0.422	0.703
0.664	0.285
0.816	1.275
0.914	0.714
0.756	0.347
0.735	0.442
0.887	0.737
0.366	0.426
0.773	0.943
0.525	0.545
0.601	0.631
0.899	1.454
0.458	0.674
0.815	0.476
0.914	0.613
0.727	0.603
0.583	0.46
0.737	0.5
1.218	0.5
1.973	0.776
1.192	0.784
1.242	0.95
1.068	1.179
0.376	0.755
1.002	0.683
2.465	0.601
0.63	0.926
0.716	1.049
0.537	0.842
1.191	0.366
0.857	0.62
1.898	0.742
1.201	0.787
2.152	0.735
0.684	0.684
0.865	0.581
1.019	0.419
0.801	0.543
0.629	0.89
1.897	0.554
0.423	0.968
0.367	0.929
2.315	1.317
0.884	1.031
1.315	1.185
0.858	0.544
0.549	0.567
1.148	0.976
0.547	0.663
1.008	1.96
1.162	0.875
0.69	0.677
2.216	0.665
0.628	0.655
0.675	0.772
1.191	1.13
0.908	0.758
1.022	0.995
0.523	0.916
0.62	1.151
1.517	0.524
0.433	0.9
1.017	1.035
1.207	0.814
0.844	0.602
0.948	1.052
0.728	1.09
1.086	0.648
0.775	0.745
0.367	0.751
0.734	0.315
0.715	1.29
0.641	0.542
0.6	1.185
1.186	0.746
1.402	1.246
1.305	1.345
1.375	0.546
1.292	0.562
0.643	1.097
1.362	1.116
0.966	0.931
0.989	0.822
1.383	0.86
0.604	1.352
0.497	0.76
0.606	1.087
1.131	0.573
0.727	0.523
0.83	0.5
0.98	0.788
1.05	1.364
0.85	0.817
0.568	0.775
1.705	1.217
1.489	0.94
0.883	0.441
1.057	0.532
0.711	0.628
0.912	0.827
1.383	0.551
0.793	1.507
1.074	0.926
0.634	1.047
0.652	0.443
0.497	0.663
0.547	0.96
0.633	0.872
0.614	0.848
0.453	0.874
0.589	1.471
0.659	0.586
0.543	0.643
0.492	0.41
0.978	0.991
0.704	1.905
0.624	2.257
0.507	0.414
1.31	0.712
0.925	0.398
0.345	2.013
0.868	0.285
0.968	0.491
1.619	0.469
0.988	0.408
0.688	0.726
0.807	0.752
0.548	0.956
0.474	0.274
0.74	0.472
0.934	0.469
0.791	1.12
1.107	0.87
1.165	0.928
2.149	1.097
0.717	0.499
0.949	0.532
0.825	0.629
0.97	0.497
0.741	0.361
0.739	0.965
0.981	1.383
0.467	0.629
0.506	1.762
0.471	0.419
0.617	1.709
0.701	1.143
1.573	1.476
0.735	0.818
0.883	3.556
1.947	3.591
0.728	1.141
0.744	0.661
0.709	0.992
0.624	2.908
1.109	1.256
1.205	1.04
1.077	2.522
2.29	0.705
0.742	1.089
0.751	1.692
0.353	0.59
0.894	1.013
0.723	0.875
0.548	0.719
0.764	2.081
1.407	1.213
0.971	0.606
0.628	0.858
0.745	1.119
0.526	1.122
0.525	0.919
0.548	1.05
0.561	2.708
0.673	1.734
0.324	0.822
0.424	0.886
1.161	0.473
0.927	0.924
0.799	0.564
0.798	2.331
1.158	1.188
2.111	1.237
0.32	1.286
1.671	1.18
1.549	1.054
0.843	0.816
0.481	1
0.882	0.594
0.34	0.595
1.088	0.892
1.303	0.628
1.673	1.172
0.85	1.007
1.095	1.902
1.22	1.241
0.341	0.933
0.738	1.122
1.158	2.757
1.054	1.016
1.197	1.654
0.649	0.829
1.34	0.636
0.628	1.173
0.983	0.776
1.039	0.712
1.002	0.534
0.881	0.652
1.689	0.508
1.059	0.678
1.414	0.721
0.619	0.354
0.847	0.785
1.09	1.001
1.138	1.168
0.88	1.093
1.133	0.368
0.854	1.275
1.587	0.78
0.718	0.519
0.527	0.624
0.84	0.912
1.431	1.059
1.532	0.62
1.79	0.794
1.596	0.63
1.659	0.862
1.128	0.681
0.837	0.383
0.613	0.854
0.882	0.932
1.319	1.039
0.988	0.917
0.973	0.587
1.464	0.48
0.946	0.866
0.47	0.635
1.371	0.728
1.152	0.424
1.544	0.481
1.169	1.379
1.251	0.548
0.806	0.964
0.659	0.609
1.088	0.614
1.204	0.441
0.564	0.503
1.13
0.528
1.605
1.019
0.735
1.052
1.719
0.597
1.191
1.142
0.738
1.335
0.733
1.459
0.661
0.762
0.804
0.849
0.57
0.83
1.765
0.567
0.844
1.384
1.087
0.447
1.204
1.013
0.736
0.756
0.851
1.12
0.466
0.749
1.462
0.633
1.085
1.129
1.258
0.745
1.094
0.692
1.927
0.783
0.878
0.702
0.43
0.771
1.013
0.739
0.439
0.663
1.674
0.64
0.719
0.762
0.47
0.611
0.799
0.878
0.728
Figure 3 j
% GFP+ cells in contact with axons
SOX10+	SOX10-
86.631	19.9333
92.7273	15.1491
90.815	17.643
Figure 3 l
Relative FM intensity
GFP	FM
57.753	0.756029
85.535	0.599498
54.969	0.554048
26.182	0.669635
30.181	0.771366
27.686	0.658952
27.573	0.971575
20.062	1.03385
17.935	0.852528
13.002	0.922853
9.811	0.842655
10.466	0.909287
8.447	0.901665
4.123	0.969712
12.303	0.901232
0	1.06267
0	0.937333
Figure 3 m
Relative FM intensity
Control	4 weeks	6 weeks	8 weeks	10 weeks	12 weeks
1.06267	0.901665	0.922853	0.971575	0.669635	0.756029
0.937333	0.969712	0.842655	1.03385	0.771366	0.599498
	0.901232	0.909287	0.852528	0.686459	0.554048
Figure 3 n
% CD68+ Iba1+ microglia/mm2
Control	4 weeks	6 weeks	8 weeks	10 weeks	12 weeks
87.6106	89.5833	87.7551	88.5246	91.791	97.5248
88.7931	89.6341	83.5616	92.5926	98.4615	97.2973
88.7755	84.3284	88.4817	95.2381	91.6667	97.561
		89.2157
Figure 3 o
% CD44+ GFAP+ astrocytes
Control	4 weeks	6 weeks	8 weeks	10 weeks	12 weeks
3.50877	30.0469	56.7308	64.557	92.5121	99.6377
4.11765	96.4706	63.3929	72.4771	98.2456	98.0519
0.719424	51.0526	82.029	70.3297	94.9821	98.6486
2.10526
Figure 3 p
% EdU+ SOX10+ OPCs/mm2
Control	4 weeks	6 weeks	8 weeks	10 weeks	12 weeks
0	0	0.532475	4.20221	10.9901	1.82798
0	0	0	1.77768	2.51638	5.91108
0	0	0	0	1.32441	1.6797
				1.83565
Figure 3 q
Cleaved caspase-3+ SOX10+ oligodendrocytes/mm2
Control	4 weeks	6 weeks	8 weeks	10 weeks	12 weeks
0	0	0.296736	0.191939	0	0.900901
0	0	0.31348	0	0.913242	0.392157
0	0	0	0	0	0.724638
Figure 3 r
Endogenous oligodendrocytes/mm2
Control	4 weeks	6 weeks	8 weeks	10 weeks	12 weeks
3248.6	1734.76	1220.97	1306.89	967.132	449.684
2670.56	2456	960.663	844.399	938.611	220.04
2877.05	2640.6	1732.34	476.743	1671.41	725.093
3021.74				634.06
Figure 3 s
% SOX10+ EdU- tumour cells
4 weeks	6 weeks	8 weeks	10 weeks	12 weeks
25.1163	23.8532	8.75486	20.4263	78.7218
9.58904	31.5069	16.7897	60.2273	56.2992
6.76692	19.3548	13.1868	67.4089	65.5893
			54.943
Figure 3 u
% SOX10+ EdU- tumour cells
Invaded CTX	Injured CTX
0	16.27
0	4.82
0	10.4769
0

## Sheet: Figure 4
Figure 2 w
% survival
Time (days)	Bulk	CC	Striatum
33		1
35	1
36		1
37	1
39	1
41		1
42	1
45			1
46			1
46			1
48			1
50	1	1
51
51
58
65
65
70
62			1
75		1
96			1
83	1	1

## Sheet: Figure 5
Figure 5 f
% O4+ cells
Control													SOX10 OE
G7	G144	G25	G166	G26	G21	G179	GCGR-E17	GCGR-E27	GCGR-E13	GCGR-E15	GL23		G7	G144	G25	G166	G26	G21	G179	GCGR-E17	GCGR-E27	GCGR-E13	GCGR-E15	GL23
1.2	0.914634	0	0	0	0	0	0	0	0	0	0		4.5	2.03443	10.5263	1.13636	14.8148	6.7	3.44828	0	0	0	0	15
0.2	1.03806	0	0	0	0	0	0	0	0	0	0		1.8	5.36278	5.26316	0	17.0732	0	1.88679	0	0	0	2.04082	26.7
2.3	2.77778	0	0	0	0	0	0	0	0	0	0		2.8	4.29799	0	0	16.6667	8	0	0	0	0	0	12.9
1.2	0.340136	0	0	0	0	0	0	0	0	0	0		2.4	2.6253	1.85185	0	10	4.2	0	0	0	0	0	13.0435
1.47059	0	0	0		0		0	0	0	0	0		4.52489	8.69565	1.36986	0		2.8169		0	0	0	0	24
3.39806	0	0	0		0		0	0	0	0	0		3.5533	10.101	1.11111	0		2.15054		0	0	0	0	10
	0.973236	0	0		0		0	0	0	0	0			9.27835	3.22581	0		4.16667		0	0	0	0	8.47458
	2.19436	0	0		0		0	0	0	0	0			19.2308	4.7619	0		0		0	0	0	0	4.83871
	1.09489	0	0				0	0	0	0	0			13.5802	1.2987	0				0	0	0	0	29.4118
	0.529101	0	0				0	0	0	0				5.22388		0					0	0	0
		0	0				0									0
		0	0													0
		0
		0
Figure 5 g
% EdU+ cells
Control													SOX10 OE
G7	G144	G25	G166	G26	G21	G179	GCGR-E17	GCGR-E27	GCGR-E13	GCGR-E15	GL23		G7	G144	G25	G166	G26	G21	G179	GCGR-E17	GCGR-E27	GCGR-E13	GCGR-E15	GL23
98.0695	95.5006	43.6323	94.8221	97.9146	129.557	115.873	130.837	89.6709	100.104	245.735	104.635		61.5958	23.1038	0	44.0246	93.5106	60.8526	3.53357	48.6482	20.3307	19.4204	52.6574	17.2165
101.199	104.499	119.012	104.022	102.085	50.5192	92.8824	113.392	92.9756	92.1159	36.4051	115.596		57.7418	34.1031	0	24.8116	75.5905	36.5116	4.78071	33.7793	14.4904	47.8975	42.1259	19.2661
99.3081	60.3666	141.805	116.296	104.652	88.0762	62.9203	92.4394	103.969	102.91	50.8417	91.1233		23.3682	0	0	29.6506	28.0725	64.3634	17.4154	18.2891	9.90181	30.2511	0	18.818
101.423	98.4144	95.5511	84.8598	105.099	131.847	128.324	63.3308	113.385	104.87	67.0185	76.8204		34.3603	9.24662	0	35.2413	35.8705	43.6552	16.0758	32.9204	15.2771	37.9965	0	0
	109.089	105.749	95.9051	102.653			96.3521	111.42	99.0628	99.0639	108.695			16.1816	5.88401	52.5731	62.407			28.422	7.62038	41.9041	5.11044	0
	116.588	95.6151	85.1841	94.8233			88.0693	101.649	111.147	99.4666	103.13			34.0665	3.43785	64.6091	36.7916			11.9935	16.7376	44.637	19.2934	14.4496
	96.9332	86.2382	97.263	91.7206			94.4941	95.3655	93.9419	113.394				31.5738	0	46.671	39.6408			26.2243	16.2539	44.0477	20.4418
	118.609	98.788	108.208	101.052			116.008	95.0891	85.1286	105.634				41.9523	0	59.9103	50.6379			13.4992	20.6325	64.7438	9.68294
		117.91	104.327				117.973	98.2827	93.1478	102.831					6.8757	50.8444	39.7411			38.9788	12.6663	67.3214	27.2077
		95.6994	109.113				87.1035	98.1941	117.572	79.6114					3.47691		27.9071			33.5302	16.9393	46.0124	11.815
Figure 5 i
% SOX10+ cells
Control	SOX10 KO
9	0
8.7203	0
7.36	0
Figure 5 j
% O4+ cells
Control	SOX10 KO
1.72	0
1.5855	0
1.31	0

## Sheet: Figure 6
Figure 6 a
Total Flux [p/s]
Control								SOX10 OE
2 weeks	3 weeks	4 weeks	5 weeks	6 weeks	7 weeks	8 weeks		2 weeks	3 weeks	4 weeks	5 weeks	6 weeks	7 weeks	8 weeks
114000	120000		370000		1150000	3630000		74200	106000	104000	157000	203000	269000	817000
97200	109000		511000		1390000			99200	86300	232000	28600	126000	390000	1010000
74800	163000	275000	29100	50900	243000			68000	79100	64700	106000	109000	205000	366000
77700	106000	729000	671000	1990000				87400	110000	104000	106000		276000	898000
64300	112000	383000	28500	328000	616000	2490000		80500	118000	50700	92000	24100	117000	192000
65400	187000	346000	243000	794000	5070000			103000	141000		189000	258000	636000	1330000
147000	245000	340000	696000	2090000		15700000		87100	94000	118000	131000		264000	282000
44900	177000	176000	359000	629000		3590000		99300	71100
122000	196000	248000	414000	1350000	1390000			98200	82600
152000	237000	142000	105000	502000	933000	1820000		114000	1860
297000	749000							105000	141000	496000	726000	1400000	193000	406000
171000	520000	682000	5990000		10800000			79900	27700	74700	112000	61500	61400
252000	611000							100000	40200	83900	114000	84300	85700	240000
141000	236000	574000	1120000	2880000	2160000	14400000		106000	14600	61900	127000	115000	215000	1290000
150000	211000							95200	50500	100000	123000	238000	256000	2150000
								88800	39300	96700	85500	33500	54100	260000
Figure 6 b
Survival (%)
Time (Days)	Control	SOX10 OE
68	1
65	1
93		1
61	1
65	1
91		1
61	1
65	1
68	1
50	1
69	1
75	1
78		1
78		1
79		1
75		1
56	1
64	1
100		1
93		1
100		1
82		1
105		1
Figure 6 d
% EdU+ cells
Control	SOX10 OE
38.3704	13.478
37.5185	10.8334
31.2259	9.5775
Figure 6 f
Distance from bulk (µm)
Low	Medium	High
651.788	715.222	444.583
604.725	26.125	250.334
680.528	25.331	52.979
631.18	24.822	468.633
662.551	14.082	776.278
655.171	32.957	27.242
611.184	39.193	46.135
703.225	78.202	23.483
383.368	6.716	78.982
414.036	8.505	89.944
710.534	135.513	109.485
737.101	155.383	35.61
704.344	186.723	4.704
698.089	111.254	153.615
719.725	179.737	16.631
764.988	147.94	73.807
796.85	167.251	0
908.479	218.358	166.932
767.859	163.379	442.583
775.392	545.738	500.622
784.82	417.11	379.051
738.856	565.876	146.457
518.302	959.167	152.595
391.331	974.855	74.181
252.077	978.327	258.677
210.053	81.014	164.581
235.748	86.746	105.865
251.387	102.1	97.739
265.783	108.293	80.11
614.048	23.95	27.89
611.568	161.546	544.399
602.778	202.629	288.842
305.303	209.363	495.886
437.87	227.52	940.726
657.147	254.401	115.407
686.098	236.404	316.425
644.801	339.362	475.275
681.983	192.318	953.943
718.105	50.663	121.632
737.783	79.834	167.251
229.678	70.166	180.29
243.584	151.025	639.022
232.742	462.175	662.46
185.085	627.652	649.38
381.544	628.533	650.548
396.275	733.552	147.813
736.264	712.184	9.225
800.067	676.614	12.028
826.342	642.629	26.817
729.123	662.384	14.321
934.065	715.78	5.535
886.777	696.986	5.535
846.5	737.191	805.933
768.207	806.738	900.861
201.752	815.615	543.413
505.368	825.179	891.2
1092.54	730.467	449.141
501.754	426.618	52.592
870.053	266.06	96.882
743.285	472.367	8.703
579.009	230.343	7.828
540.998	177.308	47.085
545.236	718.099	57.382
542.289	332.051	12.915
650.469	501.649	5.535
534.591	625.444	132.871
552.577	640.09	217.497
574.192	858.64	99.636
550.628	904.785	4.704
570.554	878.673	373.591
574.547	847.826	690.361
582.926	897.122	186.636
697.89	899.353	7.38
747.611	901.55	3.914
733.695	819.975	7.882
688.618	900.878	212.8
802.361	480.263	26.896
852.741	405.364	5.907
903.784	209.239	22.14
426.284	289.742	1.957
862.057	391.469	10.539
668.912	30.499	4.989
828.948	38.844	47.775
991.372	54.709	50.142
1019.84	26.753	65.273
1002.73	13.838	4.151
371.989	82.435	3.094
256.103	87.76	207.566
463.77	30.457	48.333
480.848	8.354	80.45
429.053	40.601	9.785
388.348	53.538	228.909
508.515	19.548	387.087
283.269	39.765	759.705
147.915	23.063	549.387
463.617	48.902	35.978
395.29	71.13	11.07
155.968	18.657	685.651
307.886	33.262	91.465
319.197	58.184	304.607
399.243	64.603	182.559
646.175	53.578	205.476
441.008	60.893	98.491
355.552	102.545	40.225
389.675	163.309	8.303
366.523	148.751
189.476	192.841
214.552	205.537
583.376	298.918
839.425	314.584
880.061	330.344
865.709	455.724
917.316	413.49
960.281	383.777
827.981	631.975
817.033	696.503
859.121	679.74
765.323	680.82
1002.52	884.097
973.975	882.05
768.231	1007.39
474.387	639.395
217.452	248.219
608.729	155.082
586.55	220.157
1091.99	311.284
898.564	197.634
909.385	145.769
841.741	334.029
674.724	498.225
894.666	526.77
746.841	1017.56
238.763	1023.11
321.424	873.632
602.189	330.261
535.986	477.864
431.885	75.646
955.144	710.339
866.633	644.84
873.744	51.661
722.941	132.843
743.818	133.765
893.919	48.432
722.404	11.07
666.225	22.822
139.45	42.986
102.062	27.848
287.316	46.082
967.673	43.097
512.37	50.142
466.419	47.069
187.007	130.413
737.816	99.872
819.495	51.349
887.006	124.578
609.795	237.82
23.063	165.851
12.915	163.432
63.66	171.259
47.98	98.277
51.743	79.876
90.407	110.572
89.527	48.432
158.673	295.393
166.976	245.241
63.98	486.737
65.603	250.261
39.019	259.568
54.146	594.568
65.68	591.501
24.003	311.593
78.717	325.896
83.888	418.91
83.954	426.385
42.924	72.605
85.401	29.059
94.822	103.33
116.767	298.306
107.286	655.847
125.517	496.041
110.66	300.442
134.959	630.84
143.181	124.54
33.669	667.613
63.789	682.652
93.078	749.399
147.571	777.175
211.281	655.841
227.179	597.855
275.931	415.041
364.405	356.512
233.705	628.614
170.648	509.232
199.624	900.678
172.895	897.46
121.047	534.406
134.425	617.099
121.282	656.091
133.765	646.395
151.664	672.471
336.84	739.563
389.631	724.858
376.432	493.188
250.213	922.559
119.487	1000.01
481.661	964.341
469.002	974.05
491.807	688.921
500.944	886.803
504.62	1076.02
521.223	1044.48
503.693	999.684
390.041	1014.75
354.137	1074.96
396.486	1016.92
611.457	427.764
625.406	59.518
644.935	182.915
118.14	186.815
702.959
732.934
562.827
325.983
511.262
217.755
296.155
815.015
1004.32
988.163
936.798
430.329
707.875
972.703
932.056
965.502
1006.83
861.703
852.414
905.047
855.13
890.151
943.986
1072.06
795.384
893.426
878.361
948.286
158.941
146.518
453.002
612.633
1128.6
826.358
320.852
989.863
735.395
427.978
368.103
609.996
257.652
133.127
141.254
47.971
335.553
956.017
964.957
513.872
10.148
99.649
22.14
283.563
644.906
258.899
544.013
511.078
18.462
31.616
25.061
11.823
70.301
73.353
84.953
6.188
45.328
44.711
74.737
50.008
62.653
141.91
61.278
37.362
98.899
114.887
45.686
269.819
297.303
285.973
108.253
113.546
48.135
180.322
178.244
65.784
80.592
278.17
225.131
312.393
255.069
217.411
264.432
282.351
485.739
489.906
470.077
404.404
488.792
409.303
452.402
478.645
523.678
525.771
558.876
576.131
671.708
731.119
862.963
1026.14
1014.28
982.525
980.442
763.043
760.988
1044.6
1076.1
1060.85
1040.77
1063.03
1057.15
981.355
996.211
816.482
1046.34
990.994
585.991
527.48
301.142
424.007
547.292
638.467
677.245
791.666
917.911
1004.76
1010.92
989.856
434.801
470.657
799.489
989.458
981.718
1023.97
1019.64
995.116
1003.19
992.025
1001.32
490.843
543.414
996.535
522.395
631.706
931.442
1007.02
901.633
956.519
451.385
305.31
291.898
360.89
646.78
727.535
992.106
926.982
928.696
973.645
1014.53
1013.87
999.624
1008.37
1063.44
925.963
937.657
1084.41
1098.41
1071.78
1150.48
623.831
918.438
780.099
Figure 6 g
Distance travelled (µm)
O4-	O4+
49.8009	25.5186
28.8702	18.1275
24.9942	21.021
30.795	22.1804
58.9914	21.8471
29.2268	21.132
23.6399	21.1392
36.8362	22.318
19.5916	54.3645
15.326	19.5827
34.6548	22.6364
22.9295	24.0062
33.8765	24.0366
48.6974	26.8944
20.4163	25.388
19.3766	23.4972
19.1095	25.949
66.1382	22.8743
21.5664	23.9166
41.0666	21.2962
22.6528	26.3519
24.9548	29.2056
24.2114	28.739
19.0209	32.7903
73.3479	26.4705
18.2967	21.2414
30.4225	18.6638
34.5053	23.2202
35.3791	20.9228
33.6601	19.7761
23.6358	14.3547
30.0656	9.12594
46.5844	4.41286
32.4777	7.68397
17.5331	9.08975
35.2081	1.11321
36.3193	2.51915
47.2083	1.98086
90.0994	4.13377
26.6815	5.51047
27.6378	4.47393
23.4276	2.88453
35.2966	5.68363
53.715	3.3464
16.2568	6.12687
80.9126	2.50757
37.6251	9.25381
35.3579	9.15167
26.0365	11.9515
10.0455	7.4816
50.4318	9.72147
34.031	10.2196
17.7563	12.6226
43.1323	7.90828
79.6206	6.15952
30.3789	2.27747
47.4691	3.39914
47.4691	12.6959
47.6044	24.6736
34.5376	18.6341
62.5809	17.5135
55.8922	13.1783
57.2987	5.31888
48.6052	16.3194
35.2518	40.1675
26.0057	29.8452
35.7602	23.9939
28.0147	22.4372
80.8727	20.2015
24.0763	16.2781
18.8039	33.2906
62.1899	23.7936
21.347	6.2957
19.9335	20.126
48.6314	23.2843
28.4069	24.2315
45.1007	8.7685
35.2973	8.80357
39.3006	20.4427
38.2745	20.9629
34.1899	5.28791
29.486	17.8089
39.4681	11.9015
77.5934	11.0443
29.991	9.51995
11.9312	11.2633
17.9705	7.2649
	7.80989
Figure 6 h
Control					SOX10 KO
12000000	233000	1930000	4740000	79900	6850000	193000	13200000	2100000	9650000	9460000	4620000
2600000	5290000	1130000	1580000	2590000	9710000	2570000	19200000	3140000	12800000	26100000	2010000
1190000	4680000	1020000	1550000	2060000	8090000	4060000	17200000	14200000	6400000	19900000	2110000
2110000	11700000	3470000	6350000	4620000	18300000	14300000	39900000	73300000	14600000	34900000	5430000
5680000	40100000	12600000	20400000	10900000	12600000	64900000		98500000	55200000	93300000	16000000
Figure 6 i
Control	SOX10 KO
17.3759	31.9392
13.5294	26.1496
17.2897	23.0525

## Sheet: Figure 7
Figure 7 c
% SOX10+ cells
Control	dbcAMP
0.426733	10.1852
1	9.44892
1.9809	10.8835
1.67825
Figure 7 d
% O4+ cells
Control	dbcAMP
1	10.6571
1.56226	19.6822
0.585478	7.18225
0
Figure 7 e
% EdU+ cells
SOX10-	SOX10+
19.6467	10.2493
16.7879	9.05512
14.2672	11.4504
Figure 7 f
% SOX10+ cells
Control	Pranlukast
14	32
17	26
16	29
Figure 7 g
% O4+ cells
Control	Pranlukast
1.24824	9.72283
1.60373	3.51875
2.75336	4.43932
1	3.88324
Figure 7 h
% EdU+ cells
Control	Pranlukast
14.0969	1.6
19.4332	0.729927
16	1.4
Figure 7 k
% SOX10+ tumour cells
Control	Pranlukast
25.9583	32.4553
23.8863	33.4711
18.1694	29.9213
Figure 7 l
EdU+ cells/GFP area (mm2)
Control	Pranlukast
2077.12	849.985
2088.31	375.787
2219.43	980.111

## Sheet: Supplementary Fig. 1
Extended data figure 1 e
% EdU+ GFP+ cells
Bulk	Grey matter	White matter
21.2316	25	17.915
45.3144	20.625	25.5773
24.0181	21.0938	16.5909
41.7323	14.346	16.5978
52.8117
Extended data figure 1 h
% GFP+ cells
SOX10			O4
Bulk	Corpus Callosum	Striatum	Bulk	Corpus Callosum	Striatum
23.6641	71.7391	5.55556	15.2672	41.3043	5.55556
19.4969	58.1081	0	15.0943	44.5946	0
25.641	47.9167	0	14.1026	27.0833	0
22.7273	77.7778	13.0435	9.09091	45.0617	0
		11.1111			0
		8.33333			0
		4.34783			0
Extended data figure 1 n
Extended data figure 1 p
% cells
O4		MBP
NSC	PDGFRA D842V	NSC	PDGFRA D842V
2.55777	0.473388	0.511554	0.038383
3.15391	0.740296	0.4836	0
3.09232	0.72143	0.545703	0.065585
2.21812	1.84098	0.499076	0.106724

## Sheet: Supplementary Fig. 3
Extended data figure 3 g
% CC1+ tdTomato+ cells
17.3054	0.515464
19.7891	6.63356
18.4943	10.6464
22.4403	8.53432
35.5191	8.44156
22.4747
Extended data figure 3 i
% Ki67+ tdTomato+ cells
CC1+	CC1-
0	5.04587
1.52284	6.38298
0	6.41
0

## Sheet: Supplementary Fig. 4
Extended data figure 4 e
CD68+ Iba1+ microglia/mm2
Bulk	Grey matter	White matter
226.919	233.083	319
68.8676	230.621	374
111.339	183.271	412
307.729		555
72.6267		341
		352
		228
Extended data figure 4 g
Endogenous oligodendrocytes/mm2
Control CC	Tumour infiltrated CC
3248.6	1154.57
2670.56	778.096
2877.05	266.678
3021.74	542.666
	737.914
Extended data figure 4 l
% cleaved caspase-3+ cells
Bulk	Grey matter	White matter
2.35988	1.23077	1.70822
6.03715	0.471698	2.72727
9.77444	2.34899	8.18653
		0.497512
		0.757576

[truncated: 3 more sheets: Supplementary Fig. 5, Supplementary Fig. 6, Supplementary Fig. 7]
